# Supplementary material for: Phosphate-related genomic islands as drivers of environmental adaptation in the streamlined marine alphaproteobacterial HIMB59
Source: mSystems. 2023 Dec 6;8(6):e00898-23. doi: 10.1128/msystems.00898-23 (PMC10734472; doi:10.1128/msystems.00898-23)
Supplement: Table S1 — Genomic features of HIMB59 genomes. [file msystems.00898-23-s0005.xlsx]

## Sheet: TableS1
Table S1: Genomic features of HIMB59 genomes
Genome	Family GTDB	Genus (80% ANI)	Genomoespecies	Correspondence with groups defined in Getz et al. 2023	GC (%)	Estimated genome size (Mb)	Completeness (%)	Contamination (%)	Median Intergenic Space (bp)	Coding density (%)	#Proteins	Genome type*	GTDB taxonomy	Reference
AG-893-E15	f_HIMB59	1	A		30.697	1.40496	92.72	0	2	96	1411	SAG	d__Bacteria;p__Proteobacteria;c__Alphaproteobacteria;o__HIMB59;f__HIMB59;g__HIMB59;s__HIMB59 sp002690585	Charting the Complexity of the Marine Microbiome through Single-Cell Genomics. Pachiadaki MG, et al. Cell 2019
AG-899-O08	f_HIMB59	1	A		30.635	1.66852	63.69	0	2	96	1168	SAG	d__Bacteria;p__Proteobacteria;c__Alphaproteobacteria;o__HIMB59;f__HIMB59;g__HIMB59;s__HIMB59 sp002690585	Charting the Complexity of the Marine Microbiome through Single-Cell Genomics. Pachiadaki MG, et al. Cell 2019
AG-911-I02	f_HIMB59	1	A		30.672	1.31101	86.14	0	2	96	1225	SAG	d__Bacteria;p__Proteobacteria;c__Alphaproteobacteria;o__HIMB59;f__HIMB59;g__HIMB59;s__HIMB59 sp002690585	Charting the Complexity of the Marine Microbiome through Single-Cell Genomics. Pachiadaki MG, et al. Cell 2019
AG-915-G17	f_HIMB59	1	A	Ic	30.65	1.52455	72.89	0	3	96	1175	SAG	d__Bacteria;p__Proteobacteria;c__Alphaproteobacteria;o__HIMB59;f__HIMB59;g__HIMB59;s__	Charting the Complexity of the Marine Microbiome through Single-Cell Genomics. Pachiadaki MG, et al. Cell 2019
AG-325-J07	f_HIMB59	1	A	Ic	30.813	1.56382	65.06	0	3	96	1112	SAG	d__Bacteria;p__Proteobacteria;c__Alphaproteobacteria;o__HIMB59;f__HIMB59;g__HIMB59;s__	Charting the Complexity of the Marine Microbiome through Single-Cell Genomics. Pachiadaki MG, et al. Cell 2019
AG-457-I22	f_HIMB59	1	A		30.569	1.31385	79.38	0	2	96	1122	SAG	d__Bacteria;p__Proteobacteria;c__Alphaproteobacteria;o__HIMB59;f__HIMB59;g__HIMB59;s__HIMB59 sp002690585	Charting the Complexity of the Marine Microbiome through Single-Cell Genomics. Pachiadaki MG, et al. Cell 2019
AG-337-L15	f_HIMB59	1	A	Ic	30.726	1.45502	78.92	0	3	96	1244	SAG	d__Bacteria;p__Proteobacteria;c__Alphaproteobacteria;o__HIMB59;f__HIMB59;g__HIMB59;s__	Charting the Complexity of the Marine Microbiome through Single-Cell Genomics. Pachiadaki MG, et al. Cell 2019
AG-337-K21	f_HIMB59	1	A		30.68	1.42132	76.51	0.11	2	96	1148	SAG	d__Bacteria;p__Proteobacteria;c__Alphaproteobacteria;o__HIMB59;f__HIMB59;g__HIMB59;s__	Charting the Complexity of the Marine Microbiome through Single-Cell Genomics. Pachiadaki MG, et al. Cell 2019
AG-904-K16	f_HIMB59	1	A		30.869	1.5012	83.13	0	2	96	1370	SAG	d__Bacteria;p__Proteobacteria;c__Alphaproteobacteria;o__HIMB59;f__HIMB59;g__HIMB59;s__HIMB59 sp002690585	Charting the Complexity of the Marine Microbiome through Single-Cell Genomics. Pachiadaki MG, et al. Cell 2019
AG-325-C06	f_HIMB59	1	A		30.937	1.47734	56.6	0	4.5	95	901	SAG	d__Bacteria;p__Proteobacteria;c__Alphaproteobacteria;o__HIMB59;f__HIMB59;g__HIMB59;s__	Charting the Complexity of the Marine Microbiome through Single-Cell Genomics. Pachiadaki MG, et al. Cell 2019
AG-895-L18	f_HIMB59	1	A		31.095	1.43536	59.64	0	3	96	923	SAG	d__Bacteria;p__Proteobacteria;c__Alphaproteobacteria;o__HIMB59;f__HIMB59;g__HIMB59;s__	Charting the Complexity of the Marine Microbiome through Single-Cell Genomics. Pachiadaki MG, et al. Cell 2019
AG-894-P02	f_HIMB59	1	A		30.542	1.51457	78.92	0	2	96	1274	SAG	d__Bacteria;p__Proteobacteria;c__Alphaproteobacteria;o__HIMB59;f__HIMB59;g__HIMB59;s__HIMB59 sp002690585	Charting the Complexity of the Marine Microbiome through Single-Cell Genomics. Pachiadaki MG, et al. Cell 2019
AG-899-K21	f_HIMB59	1	A		30.531	1.53078	75.96	0	2	96	1242	SAG	d__Bacteria;p__Proteobacteria;c__Alphaproteobacteria;o__HIMB59;f__HIMB59;g__HIMB59;s__HIMB59 sp002690585	Charting the Complexity of the Marine Microbiome through Single-Cell Genomics. Pachiadaki MG, et al. Cell 2019
AG-891-E08	f_HIMB59	1	A		30.72	1.49003	78.71	0	3	96	1251	SAG	d__Bacteria;p__Proteobacteria;c__Alphaproteobacteria;o__HIMB59;f__HIMB59;g__HIMB59;s__HIMB59 sp002690585	Charting the Complexity of the Marine Microbiome through Single-Cell Genomics. Pachiadaki MG, et al. Cell 2019
AG-894-I22	f_HIMB59	1	A		30.909	1.47071	85.16	0	2	96	1357	SAG	d__Bacteria;p__Proteobacteria;c__Alphaproteobacteria;o__HIMB59;f__HIMB59;g__HIMB59;s__HIMB59 sp002690585	Charting the Complexity of the Marine Microbiome through Single-Cell Genomics. Pachiadaki MG, et al. Cell 2019
AG-916-M14	f_HIMB59	1	A	Ic	30.642	1.47037	93.37	0	3	96	1484	SAG	d__Bacteria;p__Proteobacteria;c__Alphaproteobacteria;o__HIMB59;f__HIMB59;g__HIMB59;s__HIMB59 sp002690585	Charting the Complexity of the Marine Microbiome through Single-Cell Genomics. Pachiadaki MG, et al. Cell 2019
AG-453-G11	f_HIMB59	1	A		30.934	1.59613	73.55	0	3	96	1251	SAG	d__Bacteria;p__Proteobacteria;c__Alphaproteobacteria;o__HIMB59;f__HIMB59;g__HIMB59;s__	Charting the Complexity of the Marine Microbiome through Single-Cell Genomics. Pachiadaki MG, et al. Cell 2019
AG-325-D16	f_HIMB59	1	A		31.03	1.66115	75.74	0	2	96	1332	SAG	d__Bacteria;p__Proteobacteria;c__Alphaproteobacteria;o__HIMB59;f__HIMB59;g__HIMB59;s__HIMB59 sp002690585	Charting the Complexity of the Marine Microbiome through Single-Cell Genomics. Pachiadaki MG, et al. Cell 2019
AG-917-G13	f_HIMB59	1	A	Ic	30.691	1.63557	74.7	0	2	96	1308	SAG	d__Bacteria;p__Proteobacteria;c__Alphaproteobacteria;o__HIMB59;f__HIMB59;g__HIMB59;s__HIMB59 sp002690585	Charting the Complexity of the Marine Microbiome through Single-Cell Genomics. Pachiadaki MG, et al. Cell 2019
AG-899-C09	f_HIMB59	1	A		30.661	1.36117	88.55	0	2	96	1289	SAG	d__Bacteria;p__Proteobacteria;c__Alphaproteobacteria;o__HIMB59;f__HIMB59;g__HIMB59;s__HIMB59 sp002690585	Charting the Complexity of the Marine Microbiome through Single-Cell Genomics. Pachiadaki MG, et al. Cell 2019
AG-337-P20	f_HIMB59	1	A		31.041	1.61599	56.29	0	4	95	960	SAG	d__Bacteria;p__Proteobacteria;c__Alphaproteobacteria;o__HIMB59;f__HIMB59;g__HIMB59;s__	Charting the Complexity of the Marine Microbiome through Single-Cell Genomics. Pachiadaki MG, et al. Cell 2019
AG-915-I10	f_HIMB59	1	A		30.453	1.45073	81.33	0	2	96	1267	SAG	d__Bacteria;p__Proteobacteria;c__Alphaproteobacteria;o__HIMB59;f__HIMB59;g__HIMB59;s__HIMB59 sp002690585	Charting the Complexity of the Marine Microbiome through Single-Cell Genomics. Pachiadaki MG, et al. Cell 2019
AG-912-J07	f_HIMB59	1	A		30.558	1.34322	92.17	0	2	96	1310	SAG	d__Bacteria;p__Proteobacteria;c__Alphaproteobacteria;o__HIMB59;f__HIMB59;g__HIMB59;s__HIMB59 sp002690585	Charting the Complexity of the Marine Microbiome through Single-Cell Genomics. Pachiadaki MG, et al. Cell 2019
AG-899-E09	f_HIMB59	1	A		30.971	1.22926	68.62	0.11	4	96	928	SAG	d__Bacteria;p__Proteobacteria;c__Alphaproteobacteria;o__HIMB59;f__HIMB59;g__HIMB59;s__	Charting the Complexity of the Marine Microbiome through Single-Cell Genomics. Pachiadaki MG, et al. Cell 2019
AG-891-P23	f_HIMB59	1	A		31.283	1.39791	59.64	0	3	95	901	SAG	d__Bacteria;p__Proteobacteria;c__Alphaproteobacteria;o__HIMB59;f__HIMB59;g__HIMB59;s__	Charting the Complexity of the Marine Microbiome through Single-Cell Genomics. Pachiadaki MG, et al. Cell 2019
AG-898-N21	f_HIMB59	1	A		30.522	1.448	74.7	0	2	96	1158	SAG	d__Bacteria;p__Proteobacteria;c__Alphaproteobacteria;o__HIMB59;f__HIMB59;g__HIMB59;s__	Charting the Complexity of the Marine Microbiome through Single-Cell Genomics. Pachiadaki MG, et al. Cell 2019
AG-892-O09	f_HIMB59	1	A		30.587	1.34265	93.37	0	2	96	1351	SAG	d__Bacteria;p__Proteobacteria;c__Alphaproteobacteria;o__HIMB59;f__HIMB59;g__HIMB59;s__HIMB59 sp002690585	Charting the Complexity of the Marine Microbiome through Single-Cell Genomics. Pachiadaki MG, et al. Cell 2019
AG-911-E22	f_HIMB59	1	A		30.616	1.4433	89.76	0	2	96	1392	SAG	d__Bacteria;p__Proteobacteria;c__Alphaproteobacteria;o__HIMB59;f__HIMB59;g__HIMB59;s__HIMB59 sp002690585	Charting the Complexity of the Marine Microbiome through Single-Cell Genomics. Pachiadaki MG, et al. Cell 2019
MED724	f_HIMB59	1	A		30.941	1.19959	54.39	0	1	97	721	MAG	d__Bacteria;p__Proteobacteria;c__Alphaproteobacteria;o__HIMB59;f__GCA-002718135;g__PTKV01;s__PTKV01 sp002937895	The reconstruction of 2,631 draft metagenome-assembled genomes from the global oceans. Tully BJ et al. Sci Data 2018
AG-905-O07	f_HIMB59	1	A		30.734	1.4249	77.36	0	2	96	1166	SAG	d__Bacteria;p__Proteobacteria;c__Alphaproteobacteria;o__HIMB59;f__HIMB59;g__HIMB59;s__	Charting the Complexity of the Marine Microbiome through Single-Cell Genomics. Pachiadaki MG, et al. Cell 2019
AG-359-F18	f_HIMB59	1	A		30.48	1.60658	66.79	0	2	96	1195	SAG	d__Bacteria;p__Proteobacteria;c__Alphaproteobacteria;o__HIMB59;f__HIMB59;g__HIMB59;s__HIMB59 sp002690585	Charting the Complexity of the Marine Microbiome through Single-Cell Genomics. Pachiadaki MG, et al. Cell 2019
AG-390-I07	f_HIMB59	1	A	Ic	30.899	1.36593	86.91	0	2	96	1276	SAG	d__Bacteria;p__Proteobacteria;c__Alphaproteobacteria;o__HIMB59;f__HIMB59;g__HIMB59;s__HIMB59 sp002690585	Charting the Complexity of the Marine Microbiome through Single-Cell Genomics. Pachiadaki MG, et al. Cell 2019
AG-908-G17	f_HIMB59	1	A		30.956	1.42267	68.5	0.11	3	96	1048	SAG	d__Bacteria;p__Proteobacteria;c__Alphaproteobacteria;o__HIMB59;f__HIMB59;g__HIMB59;s__	Charting the Complexity of the Marine Microbiome through Single-Cell Genomics. Pachiadaki MG, et al. Cell 2019
AG-892-G14	f_HIMB59	1	A		30.639	1.84299	65.09	0	2	96	1269	SAG	d__Bacteria;p__Proteobacteria;c__Alphaproteobacteria;o__HIMB59;f__HIMB59;g__HIMB59;s__HIMB59 sp002690585	Charting the Complexity of the Marine Microbiome through Single-Cell Genomics. Pachiadaki MG, et al. Cell 2019
AG-470-L07	f_HIMB59	1	A		30.702	1.58251	62.46	0	2	96	1074	SAG	d__Bacteria;p__Proteobacteria;c__Alphaproteobacteria;o__HIMB59;f__HIMB59;g__HIMB59;s__	Charting the Complexity of the Marine Microbiome through Single-Cell Genomics. Pachiadaki MG, et al. Cell 2019
AG-333-A07	f_HIMB59	1	A		31.783	1.19484	53.4	0	4	95	681	SAG	d__Bacteria;p__Proteobacteria;c__Alphaproteobacteria;o__HIMB59;f__HIMB59;g__HIMB59;s__	Charting the Complexity of the Marine Microbiome through Single-Cell Genomics. Pachiadaki MG, et al. Cell 2019
AG-337-M07	f_HIMB59	1	A		31.029	1.18911	60.73	0	2	96	805	SAG	d__Bacteria;p__Proteobacteria;c__Alphaproteobacteria;o__HIMB59;f__HIMB59;g__HIMB59;s__	Charting the Complexity of the Marine Microbiome through Single-Cell Genomics. Pachiadaki MG, et al. Cell 2019
AH-326-N10	f_HIMB59	1	B		30.771	1.1595	54.71	0	3	95	700	SAG	d__Bacteria;p__Proteobacteria;c__Alphaproteobacteria;o__HIMB59;f__HIMB59;g__HIMB59;s__	Charting the Complexity of the Marine Microbiome through Single-Cell Genomics. Pachiadaki MG, et al. Cell 2019
AG-917-M08	f_HIMB59	1	B	Id	30.325	1.48341	93.37	0	2	96	1478	SAG	d__Bacteria;p__Proteobacteria;c__Alphaproteobacteria;o__HIMB59;f__HIMB59;g__HIMB59;s__	Charting the Complexity of the Marine Microbiome through Single-Cell Genomics. Pachiadaki MG, et al. Cell 2019
AG-916-L20	f_HIMB59	1	B		30.718	1.43159	84.34	0	2	96	1297	SAG	d__Bacteria;p__Proteobacteria;c__Alphaproteobacteria;o__HIMB59;f__HIMB59;g__HIMB59;s__	Charting the Complexity of the Marine Microbiome through Single-Cell Genomics. Pachiadaki MG, et al. Cell 2019
AG-893-E21	f_HIMB59	1	B	Id	30.591	1.38759	93.37	0	2	96	1374	SAG	d__Bacteria;p__Proteobacteria;c__Alphaproteobacteria;o__HIMB59;f__HIMB59;g__HIMB59;s__	Charting the Complexity of the Marine Microbiome through Single-Cell Genomics. Pachiadaki MG, et al. Cell 2019
AG-904-C07	f_HIMB59	1	B		30.99	1.53014	74.7	0	2	97	1219	SAG	d__Bacteria;p__Proteobacteria;c__Alphaproteobacteria;o__HIMB59;f__HIMB59;g__HIMB59;s__	Charting the Complexity of the Marine Microbiome through Single-Cell Genomics. Pachiadaki MG, et al. Cell 2019
AG-892-M07	f_HIMB59	1	B		30.672	1.60913	73.49	0	3	96	1254	SAG	d__Bacteria;p__Proteobacteria;c__Alphaproteobacteria;o__HIMB59;f__HIMB59;g__HIMB59;s__	Charting the Complexity of the Marine Microbiome through Single-Cell Genomics. Pachiadaki MG, et al. Cell 2019
AG-898-F04	f_HIMB59	1	B		30.903	1.41463	62.05	0	3	96	962	SAG	d__Bacteria;p__Proteobacteria;c__Alphaproteobacteria;o__HIMB59;f__HIMB59;g__HIMB59;s__	Charting the Complexity of the Marine Microbiome through Single-Cell Genomics. Pachiadaki MG, et al. Cell 2019
AG-914-P10	f_HIMB59	1	B		30.484	1.46716	56.22	0	1	96	888	SAG	d__Bacteria;p__Proteobacteria;c__Alphaproteobacteria;o__HIMB59;f__HIMB59;g__HIMB59;s__	Charting the Complexity of the Marine Microbiome through Single-Cell Genomics. Pachiadaki MG, et al. Cell 2019
AG-897-E09	f_HIMB59	1	B	Id	30.602	1.411	90.76	0.6	3	96	1363	SAG	d__Bacteria;p__Proteobacteria;c__Alphaproteobacteria;o__HIMB59;f__HIMB59;g__HIMB59;s__	Charting the Complexity of the Marine Microbiome through Single-Cell Genomics. Pachiadaki MG, et al. Cell 2019
AG-920-J13	f_HIMB59	1	B		30.773	1.63593	75.3	0.6	3	96	1303	SAG	d__Bacteria;p__Proteobacteria;c__Alphaproteobacteria;o__HIMB59;f__HIMB59;g__HIMB59;s__	Charting the Complexity of the Marine Microbiome through Single-Cell Genomics. Pachiadaki MG, et al. Cell 2019
AG-919-N20	f_HIMB59	1	B		30.666	1.67776	56.57	0	3	96	998	SAG	d__Bacteria;p__Proteobacteria;c__Alphaproteobacteria;o__HIMB59;f__HIMB59;g__HIMB59;s__	Charting the Complexity of the Marine Microbiome through Single-Cell Genomics. Pachiadaki MG, et al. Cell 2019
AG-917-K23	f_HIMB59	1	B		30.553	1.49438	78.92	0	3	96	1266	SAG	d__Bacteria;p__Proteobacteria;c__Alphaproteobacteria;o__HIMB59;f__HIMB59;g__HIMB59;s__	Charting the Complexity of the Marine Microbiome through Single-Cell Genomics. Pachiadaki MG, et al. Cell 2019
AG-918-C10	f_HIMB59	1	B		30.37	1.65678	64.62	0.6	2	96	1168	SAG	d__Bacteria;p__Proteobacteria;c__Alphaproteobacteria;o__HIMB59;f__HIMB59;g__HIMB59;s__	Charting the Complexity of the Marine Microbiome through Single-Cell Genomics. Pachiadaki MG, et al. Cell 2019
AG-910-G09	f_HIMB59	1	B		30.518	1.5408	81.33	0.6	2	96	1341	SAG	d__Bacteria;p__Proteobacteria;c__Alphaproteobacteria;o__HIMB59;f__HIMB59;g__HIMB59;s__	Charting the Complexity of the Marine Microbiome through Single-Cell Genomics. Pachiadaki MG, et al. Cell 2019
AG-900-G06	f_HIMB59	1	B		30.759	1.52266	75.14	0	2	96	1212	SAG	d__Bacteria;p__Proteobacteria;c__Alphaproteobacteria;o__HIMB59;f__HIMB59;g__HIMB59;s__	Charting the Complexity of the Marine Microbiome through Single-Cell Genomics. Pachiadaki MG, et al. Cell 2019
AG-910-G06	f_HIMB59	1	B		30.877	1.65532	69.81	0.94	3	96	1234	SAG	d__Bacteria;p__Proteobacteria;c__Alphaproteobacteria;o__HIMB59;f__HIMB59;g__HIMB59;s__	Charting the Complexity of the Marine Microbiome through Single-Cell Genomics. Pachiadaki MG, et al. Cell 2019
AG-899-C14	f_HIMB59	1	B	Id	30.318	1.42992	87.43	0	2	96	1331	SAG	d__Bacteria;p__Proteobacteria;c__Alphaproteobacteria;o__HIMB59;f__HIMB59;g__HIMB59;s__	Charting the Complexity of the Marine Microbiome through Single-Cell Genomics. Pachiadaki MG, et al. Cell 2019
AG-919-M03	f_HIMB59	1	B		31.008	1.64288	60.38	0	2	96	1070	SAG	d__Bacteria;p__Proteobacteria;c__Alphaproteobacteria;o__HIMB59;f__HIMB59;g__HIMB59;s__	Charting the Complexity of the Marine Microbiome through Single-Cell Genomics. Pachiadaki MG, et al. Cell 2019
AG-349-E10	f_HIMB59	1	B		30.334	1.51925	59.43	0	2	96	955	SAG	d__Bacteria;p__Proteobacteria;c__Alphaproteobacteria;o__HIMB59;f__HIMB59;g__HIMB59;s__HIMB59 sp003281065	Charting the Complexity of the Marine Microbiome through Single-Cell Genomics. Pachiadaki MG, et al. Cell 2019
AG-899-K18	f_HIMB59	1	B		30.639	1.5222	63.25	0	2	96	1028	SAG	d__Bacteria;p__Proteobacteria;c__Alphaproteobacteria;o__HIMB59;f__HIMB59;g__HIMB59;s__	Charting the Complexity of the Marine Microbiome through Single-Cell Genomics. Pachiadaki MG, et al. Cell 2019
AG-900-E05	f_HIMB59	1	B		30.361	1.24497	57.78	1.81	2	96	741	SAG	d__Bacteria;p__Proteobacteria;c__Alphaproteobacteria;o__HIMB59;f__HIMB59;g__HIMB59;s__	Charting the Complexity of the Marine Microbiome through Single-Cell Genomics. Pachiadaki MG, et al. Cell 2019
AG-894-O04	f_HIMB59	1	B	Id	30.333	1.46505	91.57	0.6	2	96	1429	SAG	d__Bacteria;p__Proteobacteria;c__Alphaproteobacteria;o__HIMB59;f__HIMB59;g__HIMB59;s__	Charting the Complexity of the Marine Microbiome through Single-Cell Genomics. Pachiadaki MG, et al. Cell 2019
AG-894-O02	f_HIMB59	1	B	Id	30.584	1.38295	86.14	0	2	96	1276	SAG	d__Bacteria;p__Proteobacteria;c__Alphaproteobacteria;o__HIMB59;f__HIMB59;g__HIMB59;s__	Charting the Complexity of the Marine Microbiome through Single-Cell Genomics. Pachiadaki MG, et al. Cell 2019
AG-917-M17	f_HIMB59	1	B	Id	30.416	1.32672	81.93	0	2	96	1168	SAG	d__Bacteria;p__Proteobacteria;c__Alphaproteobacteria;o__HIMB59;f__HIMB59;g__HIMB59;s__	Charting the Complexity of the Marine Microbiome through Single-Cell Genomics. Pachiadaki MG, et al. Cell 2019
AG-892-N06	f_HIMB59	1	B	Id	30.317	1.36761	81.33	0	2	96	1198	SAG	d__Bacteria;p__Proteobacteria;c__Alphaproteobacteria;o__HIMB59;f__HIMB59;g__HIMB59;s__	Charting the Complexity of the Marine Microbiome through Single-Cell Genomics. Pachiadaki MG, et al. Cell 2019
AG-892-D10	f_HIMB59	1	B	Id	30.518	1.37556	82.13	0	2	96	1196	SAG	d__Bacteria;p__Proteobacteria;c__Alphaproteobacteria;o__HIMB59;f__HIMB59;g__HIMB59;s__	Charting the Complexity of the Marine Microbiome through Single-Cell Genomics. Pachiadaki MG, et al. Cell 2019
AG-895-J15	f_HIMB59	1	B	Id	30.38	1.43533	95.45	0	2	96	1439	SAG	d__Bacteria;p__Proteobacteria;c__Alphaproteobacteria;o__HIMB59;f__HIMB59;g__HIMB59;s__	Charting the Complexity of the Marine Microbiome through Single-Cell Genomics. Pachiadaki MG, et al. Cell 2019
AG-893-E16	f_HIMB59	1	B		30.391	1.54398	88.66	0	2	97	1447	SAG	d__Bacteria;p__Proteobacteria;c__Alphaproteobacteria;o__HIMB59;f__HIMB59;g__HIMB59;s__	Charting the Complexity of the Marine Microbiome through Single-Cell Genomics. Pachiadaki MG, et al. Cell 2019
AG-453-E17	f_HIMB59	1	B		30.676	1.34433	60.84	0	2	96	906	SAG	d__Bacteria;p__Proteobacteria;c__Alphaproteobacteria;o__HIMB59;f__HIMB59;g__HIMB59;s__	Charting the Complexity of the Marine Microbiome through Single-Cell Genomics. Pachiadaki MG, et al. Cell 2019
AG-892-G03	f_HIMB59	1	B		30.313	1.6033	72.29	0	2	96	1265	SAG	d__Bacteria;p__Proteobacteria;c__Alphaproteobacteria;o__HIMB59;f__HIMB59;g__HIMB59;s__HIMB59 sp003216195	Charting the Complexity of the Marine Microbiome through Single-Cell Genomics. Pachiadaki MG, et al. Cell 2019
AG-404-P08	f_HIMB59	1	B		30.295	1.44343	85.6	0	2	96	1320	SAG	d__Bacteria;p__Proteobacteria;c__Alphaproteobacteria;o__HIMB59;f__HIMB59;g__HIMB59;s__HIMB59 sp003216195	Charting the Complexity of the Marine Microbiome through Single-Cell Genomics. Pachiadaki MG, et al. Cell 2019
AG-893-E23	f_HIMB59	1	B	Id	30.317	1.47124	94.58	0	2	97	1487	SAG	d__Bacteria;p__Proteobacteria;c__Alphaproteobacteria;o__HIMB59;f__HIMB59;g__HIMB59;s__HIMB59 sp003216195	Charting the Complexity of the Marine Microbiome through Single-Cell Genomics. Pachiadaki MG, et al. Cell 2019
AG-919-D10	f_HIMB59	1	B		30.47	1.34233	88.55	0	2	96	1294	SAG	d__Bacteria;p__Proteobacteria;c__Alphaproteobacteria;o__HIMB59;f__HIMB59;g__HIMB59;s__HIMB59 sp003216195	Charting the Complexity of the Marine Microbiome through Single-Cell Genomics. Pachiadaki MG, et al. Cell 2019
AG-914-F18	f_HIMB59	1	B		30.48	1.51783	76.26	0	2	96	1216	SAG	d__Bacteria;p__Proteobacteria;c__Alphaproteobacteria;o__HIMB59;f__HIMB59;g__HIMB59;s__	Charting the Complexity of the Marine Microbiome through Single-Cell Genomics. Pachiadaki MG, et al. Cell 2019
AG-894-C10	f_HIMB59	1	B		30.587	1.45018	83.73	0	3	96	1299	SAG	d__Bacteria;p__Proteobacteria;c__Alphaproteobacteria;o__HIMB59;f__HIMB59;g__HIMB59;s__	Charting the Complexity of the Marine Microbiome through Single-Cell Genomics. Pachiadaki MG, et al. Cell 2019
AG-893-P11	f_HIMB59	1	B		30.576	1.26033	70.48	0	2	97	952	SAG	d__Bacteria;p__Proteobacteria;c__Alphaproteobacteria;o__HIMB59;f__HIMB59;g__HIMB59;s__	Charting the Complexity of the Marine Microbiome through Single-Cell Genomics. Pachiadaki MG, et al. Cell 2019
AG-904-O04	f_HIMB59	1	B		30.682	1.4569	79.52	0	2	96	1229	SAG	d__Bacteria;p__Proteobacteria;c__Alphaproteobacteria;o__HIMB59;f__HIMB59;g__HIMB59;s__	Charting the Complexity of the Marine Microbiome through Single-Cell Genomics. Pachiadaki MG, et al. Cell 2019
AG-910-J16	f_HIMB59	1	B		30.849	1.37188	55.13	0	4	95	838	SAG	d__Bacteria;p__Proteobacteria;c__Alphaproteobacteria;o__HIMB59;f__HIMB59;g__HIMB59;s__	Charting the Complexity of the Marine Microbiome through Single-Cell Genomics. Pachiadaki MG, et al. Cell 2019
AG-904-K09	f_HIMB59	1	B		30.572	1.445	74.95	0	2	97	1168	SAG	d__Bacteria;p__Proteobacteria;c__Alphaproteobacteria;o__HIMB59;f__HIMB59;g__HIMB59;s__	Charting the Complexity of the Marine Microbiome through Single-Cell Genomics. Pachiadaki MG, et al. Cell 2019
AG-892-E23	f_HIMB59	1	B		30.643	1.4314	82.75	0	2	97	1227	SAG	d__Bacteria;p__Proteobacteria;c__Alphaproteobacteria;o__HIMB59;f__HIMB59;g__HIMB59;s__	Charting the Complexity of the Marine Microbiome through Single-Cell Genomics. Pachiadaki MG, et al. Cell 2019
AG-912-N03	f_HIMB59	1	B		30.476	1.274	79.52	0.6	2	97	1088	SAG	d__Bacteria;p__Proteobacteria;c__Alphaproteobacteria;o__HIMB59;f__HIMB59;g__HIMB59;s__	Charting the Complexity of the Marine Microbiome through Single-Cell Genomics. Pachiadaki MG, et al. Cell 2019
AG-908-O07	f_HIMB59	1	B		30.146	1.8966	51.45	0	2	96	1051	SAG	d__Bacteria;p__Proteobacteria;c__Alphaproteobacteria;o__HIMB59;f__HIMB59;g__HIMB59;s__	Charting the Complexity of the Marine Microbiome through Single-Cell Genomics. Pachiadaki MG, et al. Cell 2019
AG-911-L10	f_HIMB59	1	B		30.587	1.53124	80.72	0.6	2	96	1337	SAG	d__Bacteria;p__Proteobacteria;c__Alphaproteobacteria;o__HIMB59;f__HIMB59;g__HIMB59;s__	Charting the Complexity of the Marine Microbiome through Single-Cell Genomics. Pachiadaki MG, et al. Cell 2019
AG-447-M14	f_HIMB59	1	B		30.946	1.46504	51.04	0	3	96	828	SAG	d__Bacteria;p__Proteobacteria;c__Alphaproteobacteria;o__HIMB59;f__HIMB59;g__HIMB59;s__	Charting the Complexity of the Marine Microbiome through Single-Cell Genomics. Pachiadaki MG, et al. Cell 2019
AG-918-C13	f_HIMB59	1	B		30.267	1.60034	77.71	0.6	2	96	1318	SAG	d__Bacteria;p__Proteobacteria;c__Alphaproteobacteria;o__HIMB59;f__HIMB59;g__HIMB59;s__	Charting the Complexity of the Marine Microbiome through Single-Cell Genomics. Pachiadaki MG, et al. Cell 2019
AG-915-O03	f_HIMB59	1	B		30.451	1.58168	74.1	0.6	2	96	1263	SAG	d__Bacteria;p__Proteobacteria;c__Alphaproteobacteria;o__HIMB59;f__HIMB59;g__HIMB59;s__	Charting the Complexity of the Marine Microbiome through Single-Cell Genomics. Pachiadaki MG, et al. Cell 2019
AG-904-J19	f_HIMB59	1	B		30.783	1.61257	56.02	0	1	97	969	SAG	d__Bacteria;p__Proteobacteria;c__Alphaproteobacteria;o__HIMB59;f__HIMB59;g__HIMB59;s__	Charting the Complexity of the Marine Microbiome through Single-Cell Genomics. Pachiadaki MG, et al. Cell 2019
AG-900-I14	f_HIMB59	1	B		30.761	1.67569	66.61	0	2	96	1208	SAG	d__Bacteria;p__Proteobacteria;c__Alphaproteobacteria;o__HIMB59;f__HIMB59;g__HIMB59;s__	Charting the Complexity of the Marine Microbiome through Single-Cell Genomics. Pachiadaki MG, et al. Cell 2019
AG-916-N15	f_HIMB59	1	B		30.55	1.34952	93.26	0	3	96	1357	SAG	d__Bacteria;p__Proteobacteria;c__Alphaproteobacteria;o__HIMB59;f__HIMB59;g__HIMB59;s__	Charting the Complexity of the Marine Microbiome through Single-Cell Genomics. Pachiadaki MG, et al. Cell 2019
AG-920-K17	f_HIMB59	1	B		30.707	1.44432	84.94	0	2	96	1319	SAG	d__Bacteria;p__Proteobacteria;c__Alphaproteobacteria;o__HIMB59;f__HIMB59;g__HIMB59;s__	Charting the Complexity of the Marine Microbiome through Single-Cell Genomics. Pachiadaki MG, et al. Cell 2019
AG-907-L05	f_HIMB59	1	B		30.588	1.44585	65.66	0	2	96	1042	SAG	d__Bacteria;p__Proteobacteria;c__Alphaproteobacteria;o__HIMB59;f__HIMB59;g__HIMB59;s__	Charting the Complexity of the Marine Microbiome through Single-Cell Genomics. Pachiadaki MG, et al. Cell 2019
AG-901-M08	f_HIMB59	1	B		30.607	1.35739	67.47	0	2	96	963	SAG	d__Bacteria;p__Proteobacteria;c__Alphaproteobacteria;o__HIMB59;f__HIMB59;g__HIMB59;s__	Charting the Complexity of the Marine Microbiome through Single-Cell Genomics. Pachiadaki MG, et al. Cell 2019
AG-918-N11	f_HIMB59	1	B		30.473	1.50136	84.94	0	2	97	1369	SAG	d__Bacteria;p__Proteobacteria;c__Alphaproteobacteria;o__HIMB59;f__HIMB59;g__HIMB59;s__	Charting the Complexity of the Marine Microbiome through Single-Cell Genomics. Pachiadaki MG, et al. Cell 2019
AG-910-B07	f_HIMB59	1	B		30.669	1.22393	61.39	0	3	96	826	SAG	d__Bacteria;p__Proteobacteria;c__Alphaproteobacteria;o__HIMB59;f__HIMB59;g__HIMB59;s__	Charting the Complexity of the Marine Microbiome through Single-Cell Genomics. Pachiadaki MG, et al. Cell 2019
AG-914-K13	f_HIMB59	1	B		30.489	1.9107	51.81	0	2	96	1075	SAG	d__Bacteria;p__Proteobacteria;c__Alphaproteobacteria;o__HIMB59;f__HIMB59;g__HIMB59;s__	Charting the Complexity of the Marine Microbiome through Single-Cell Genomics. Pachiadaki MG, et al. Cell 2019
AG-894-P07	f_HIMB59	1	B		30.554	1.49512	63.25	0	2	96	1049	SAG	d__Bacteria;p__Proteobacteria;c__Alphaproteobacteria;o__HIMB59;f__HIMB59;g__HIMB59;s__	Charting the Complexity of the Marine Microbiome through Single-Cell Genomics. Pachiadaki MG, et al. Cell 2019
AG-891-E22	f_HIMB59	1	B		30.815	1.66141	57.55	0	2	96	1025	SAG	d__Bacteria;p__Proteobacteria;c__Alphaproteobacteria;o__HIMB59;f__HIMB59;g__HIMB59;s__	Charting the Complexity of the Marine Microbiome through Single-Cell Genomics. Pachiadaki MG, et al. Cell 2019
AG-919-N08	f_HIMB59	1	B		30.17	1.47864	89.76	0	2	97	1410	SAG	d__Bacteria;p__Proteobacteria;c__Alphaproteobacteria;o__HIMB59;f__HIMB59;g__HIMB59;s__	Charting the Complexity of the Marine Microbiome through Single-Cell Genomics. Pachiadaki MG, et al. Cell 2019
AG-909-K20	f_HIMB59	1	B		30.405	1.46693	81.27	0	2	96	1292	SAG	d__Bacteria;p__Proteobacteria;c__Alphaproteobacteria;o__HIMB59;f__HIMB59;g__HIMB59;s__HIMB59 sp003216195	Charting the Complexity of the Marine Microbiome through Single-Cell Genomics. Pachiadaki MG, et al. Cell 2019
AG-912-J04	f_HIMB59	1	B		30.351	1.55797	77.27	0.11	1	96	1295	SAG	d__Bacteria;p__Proteobacteria;c__Alphaproteobacteria;o__HIMB59;f__HIMB59;g__HIMB59;s__	Charting the Complexity of the Marine Microbiome through Single-Cell Genomics. Pachiadaki MG, et al. Cell 2019
AG-901-E23	f_HIMB59	1	B	Id	30.567	1.40015	92.17	0	2	96	1372	SAG	d__Bacteria;p__Proteobacteria;c__Alphaproteobacteria;o__HIMB59;f__HIMB59;g__HIMB59;s__	Charting the Complexity of the Marine Microbiome through Single-Cell Genomics. Pachiadaki MG, et al. Cell 2019
AG-895-A09	f_HIMB59	1	B	Id	30.575	1.51525	83.73	0	2	96	1367	SAG	d__Bacteria;p__Proteobacteria;c__Alphaproteobacteria;o__HIMB59;f__HIMB59;g__HIMB59;s__	Charting the Complexity of the Marine Microbiome through Single-Cell Genomics. Pachiadaki MG, et al. Cell 2019
AG-914-D07	f_HIMB59	1	B		30.729	1.34761	78.07	0	3	96	1135	SAG	d__Bacteria;p__Proteobacteria;c__Alphaproteobacteria;o__HIMB59;f__HIMB59;g__HIMB59;s__	Charting the Complexity of the Marine Microbiome through Single-Cell Genomics. Pachiadaki MG, et al. Cell 2019
AG-895-E07	f_HIMB59	1	B		30.853	1.38557	86.14	0	2	97	1271	SAG	d__Bacteria;p__Proteobacteria;c__Alphaproteobacteria;o__HIMB59;f__HIMB59;g__HIMB59;s__	Charting the Complexity of the Marine Microbiome through Single-Cell Genomics. Pachiadaki MG, et al. Cell 2019
AG-903-I23	f_HIMB59	1	B		30.502	1.30073	84.74	0.6	2	96	1200	SAG	d__Bacteria;p__Proteobacteria;c__Alphaproteobacteria;o__HIMB59;f__HIMB59;g__HIMB59;s__	Charting the Complexity of the Marine Microbiome through Single-Cell Genomics. Pachiadaki MG, et al. Cell 2019
AG-892-D04	f_HIMB59	1	B	Id	30.292	1.26975	92.17	0	2	96	1280	SAG	d__Bacteria;p__Proteobacteria;c__Alphaproteobacteria;o__HIMB59;f__HIMB59;g__HIMB59;s__	Charting the Complexity of the Marine Microbiome through Single-Cell Genomics. Pachiadaki MG, et al. Cell 2019
AG-896-E11	f_HIMB59	1	B	Id†	30.69	1.47935	88.2	0	2	96	1411	SAG	d__Bacteria;p__Proteobacteria;c__Alphaproteobacteria;o__HIMB59;f__HIMB59;g__HIMB59;s__	Charting the Complexity of the Marine Microbiome through Single-Cell Genomics. Pachiadaki MG, et al. Cell 2019
AG-891-J18	f_HIMB59	1	B		30.906	1.42173	87.95	0	2	96	1348	SAG	d__Bacteria;p__Proteobacteria;c__Alphaproteobacteria;o__HIMB59;f__HIMB59;g__HIMB59;s__	Charting the Complexity of the Marine Microbiome through Single-Cell Genomics. Pachiadaki MG, et al. Cell 2019
AG-333-O11	f_HIMB59	2			32.26	1.41889	60.84	0	5	95	909	SAG	d__Bacteria;p__Proteobacteria;c__Alphaproteobacteria;o__HIMB59;f__HIMB59;g__HIMB59;s__	Charting the Complexity of the Marine Microbiome through Single-Cell Genomics. Pachiadaki MG, et al. Cell 2019
CP.5	f_HIMB59	2			32.67	1.38427	89.16	0	2	96	1337	MAG	d__Bacteria;p__Proteobacteria;c__Alphaproteobacteria;o__HIMB59;f__HIMB59;g__HIMB59;s__	Unpublished
HIMB59-SPSalt	f_HIMB59	2			32.71	1.33	68.07	0	2	97	994	MAG	d__Bacteria;p__Proteobacteria;c__Alphaproteobacteria;o__HIMB59;f__HIMB59;g__HIMB59;s__	This study
LSUCC0245	f_HIMB59	2		Ib	32.59	1.55176	96.39	0	2	97	1575	Pure culture	d__Bacteria;p__Proteobacteria;c__Alphaproteobacteria;o__HIMB59;f__HIMB59;g__HIMB59;s__	The AEGEAN-169 clade of bacterioplankton is synonymous with SAR11 subclade V (HIMB59) and metabolically distinct. Getz, E, et al. mSystems 2023
HIMB59	f_HIMB59	2		Ib	32.263	1.47226	95.78	0	2	96	1487	Pure culture	d__Bacteria;p__Proteobacteria;c__Alphaproteobacteria;o__HIMB59;f__HIMB59;g__HIMB59;s__HIMB59 sp004321805	Streamlining and Core Genome Conservation among Highly Divergent Members of the SAR11 Clade. Grote J et al. mBio 2012
AG-896-P05	f_HIMB59	2			32.099	1.40156	68.55	0	2	96	1050	SAG	d__Bacteria;p__Proteobacteria;c__Alphaproteobacteria;o__HIMB59;f__HIMB59;g__HIMB59;s__	Charting the Complexity of the Marine Microbiome through Single-Cell Genomics. Pachiadaki MG, et al. Cell 2019
AG-313-A14	f_HIMB59	3			31.364	1.49558	67.29	0	3	96	1085	SAG	d__Bacteria;p__Proteobacteria;c__Alphaproteobacteria;o__HIMB59;f__HIMB59;g__HIMB59;s__	Charting the Complexity of the Marine Microbiome through Single-Cell Genomics. Pachiadaki MG, et al. Cell 2019
AG-333-K07	f_HIMB59	3	A		31.013	1.47473	75.47	0	3	96	1164	SAG	d__Bacteria;p__Proteobacteria;c__Alphaproteobacteria;o__HIMB59;f__HIMB59;g__HIMB59;s__	Charting the Complexity of the Marine Microbiome through Single-Cell Genomics. Pachiadaki MG, et al. Cell 2019
AG-325-G13	f_HIMB59	3	A		31.51	1.55222	62.16	0	6	96	1032	SAG	d__Bacteria;p__Proteobacteria;c__Alphaproteobacteria;o__HIMB59;f__HIMB59;g__HIMB59;s__	Charting the Complexity of the Marine Microbiome through Single-Cell Genomics. Pachiadaki MG, et al. Cell 2019
TMED259	f_HIMB59	4			33.897	1.45255	51.35	0	4	96	780	MAG	d__Bacteria;p__Proteobacteria;c__Alphaproteobacteria;o__HIMB59;f__HIMB59;g__HIMB59;s__HIMB59 sp002169365	290 metagenome-assembled genomes from the Mediterranean Sea: a resource for marine microbiology. Tully BJ et al. PeerJ 2017
HIMB59-MED-G104	f_HIMB59	4			31.068	1.55462	68.89	0	3	96	1176	MAG	d__Bacteria;p__Proteobacteria;c__Alphaproteobacteria;o__HIMB59;f__HIMB59;g__HIMB59;s__HIMB59 sp000299115	Fine metagenomic profile of the Mediterranean stratified and mixed water column revealed by assembly and recruitment. Haro-Moreno J.M et al. Microbiome 2018
AG-893-O06	f__GCA-002718135	1	A	IIg	28.898	1.61016	86.75	0	3	96	1474	SAG	d__Bacteria;p__Proteobacteria;c__Alphaproteobacteria;o__HIMB59;f__GCA-002718135;g__AG-337-I02;s__	Charting the Complexity of the Marine Microbiome through Single-Cell Genomics. Pachiadaki MG, et al. Cell 2019
AG-905-O21	f__GCA-002718135	1	A	IIg	28.486	1.55481	87.35	0	3	97	1400	SAG	d__Bacteria;p__Proteobacteria;c__Alphaproteobacteria;o__HIMB59;f__GCA-002718135;g__AG-337-I02;s__AG-337-I02 sp003215235	Charting the Complexity of the Marine Microbiome through Single-Cell Genomics. Pachiadaki MG, et al. Cell 2019
AG-410-B18	f__GCA-002718135	1	A		28.865	1.37151	77.71	0	3	97	1109	SAG	d__Bacteria;p__Proteobacteria;c__Alphaproteobacteria;o__HIMB59;f__GCA-002718135;g__AG-337-I02;s__AG-337-I02 sp003215235	Charting the Complexity of the Marine Microbiome through Single-Cell Genomics. Pachiadaki MG, et al. Cell 2019
AG-897-D18	f__GCA-002718135	1	A		29.209	1.60016	65.33	0	5	96	1100	SAG	d__Bacteria;p__Proteobacteria;c__Alphaproteobacteria;o__HIMB59;f__GCA-002718135;g__AG-337-I02;s__	Charting the Complexity of the Marine Microbiome through Single-Cell Genomics. Pachiadaki MG, et al. Cell 2019
AG-893-I03	f__GCA-002718135	1	A	IIg	28.755	1.65929	89.16	0	3	97	1525	SAG	d__Bacteria;p__Proteobacteria;c__Alphaproteobacteria;o__HIMB59;f__GCA-002718135;g__AG-337-I02;s__	Charting the Complexity of the Marine Microbiome through Single-Cell Genomics. Pachiadaki MG, et al. Cell 2019
AG-893-G20	f__GCA-002718135	1	A	IIg	28.899	1.71287	80.42	0.11	3	96	1440	SAG	d__Bacteria;p__Proteobacteria;c__Alphaproteobacteria;o__HIMB59;f__GCA-002718135;g__AG-337-I02;s__	Charting the Complexity of the Marine Microbiome through Single-Cell Genomics. Pachiadaki MG, et al. Cell 2019
AG-894-D03	f__GCA-002718135	1	A		29.206	1.70436	68.19	0.11	3	96	1202	SAG	d__Bacteria;p__Proteobacteria;c__Alphaproteobacteria;o__HIMB59;f__GCA-002718135;g__AG-337-I02;s__	Charting the Complexity of the Marine Microbiome through Single-Cell Genomics. Pachiadaki MG, et al. Cell 2019
AG-892-I02	f__GCA-002718135	1	A	IIg	29.048	1.68208	87.35	0	2	97	1478	SAG	d__Bacteria;p__Proteobacteria;c__Alphaproteobacteria;o__HIMB59;f__GCA-002718135;g__AG-337-I02;s__	Charting the Complexity of the Marine Microbiome through Single-Cell Genomics. Pachiadaki MG, et al. Cell 2019
AG-426-A05	f__GCA-002718135	1	A		29.101	1.4059	77.76	0	3	96	1166	SAG	d__Bacteria;p__Proteobacteria;c__Alphaproteobacteria;o__HIMB59;f__GCA-002718135;g__AG-337-I02;s__	Charting the Complexity of the Marine Microbiome through Single-Cell Genomics. Pachiadaki MG, et al. Cell 2019
AG-422-E02	f__GCA-002718135	1	A	IIg	28.958	1.71277	95.18	0	3	97	1655	SAG	d__Bacteria;p__Proteobacteria;c__Alphaproteobacteria;o__HIMB59;f__GCA-002718135;g__AG-337-I02;s__	Charting the Complexity of the Marine Microbiome through Single-Cell Genomics. Pachiadaki MG, et al. Cell 2019
AG-894-N13	f__GCA-002718135	1	A	IIg	28.883	1.7528	87.95	0	3	97	1577	SAG	d__Bacteria;p__Proteobacteria;c__Alphaproteobacteria;o__HIMB59;f__GCA-002718135;g__AG-337-I02;s__	Charting the Complexity of the Marine Microbiome through Single-Cell Genomics. Pachiadaki MG, et al. Cell 2019
AG-891-K21	f__GCA-002718135	1	A	IIg	28.799	1.67096	80.72	0	2	97	1377	SAG	d__Bacteria;p__Proteobacteria;c__Alphaproteobacteria;o__HIMB59;f__GCA-002718135;g__AG-337-I02;s__	Charting the Complexity of the Marine Microbiome through Single-Cell Genomics. Pachiadaki MG, et al. Cell 2019
AG-903-O20	f__GCA-002718135	1	A		29.52	1.71327	60.24	0	3	96	1066	SAG	d__Bacteria;p__Proteobacteria;c__Alphaproteobacteria;o__HIMB59;f__GCA-002718135;g__AG-337-I02;s__	Charting the Complexity of the Marine Microbiome through Single-Cell Genomics. Pachiadaki MG, et al. Cell 2019
AG-453-N02	f__GCA-002718135	1	A	IIg	28.791	1.63877	76.51	0	3	96	1306	SAG	d__Bacteria;p__Proteobacteria;c__Alphaproteobacteria;o__HIMB59;f__GCA-002718135;g__AG-337-I02;s__	Charting the Complexity of the Marine Microbiome through Single-Cell Genomics. Pachiadaki MG, et al. Cell 2019
AG-426-J10	f__GCA-002718135	1	A	IIg	28.808	1.61047	89.76	0	3	97	1487	SAG	d__Bacteria;p__Proteobacteria;c__Alphaproteobacteria;o__HIMB59;f__GCA-002718135;g__AG-337-I02;s__	Charting the Complexity of the Marine Microbiome through Single-Cell Genomics. Pachiadaki MG, et al. Cell 2019
AH-324-F15	f__GCA-002718135	1	A	IIg	28.974	1.61286	91.57	0	3	97	1514	SAG	d__Bacteria;p__Proteobacteria;c__Alphaproteobacteria;o__HIMB59;f__GCA-002718135;g__AG-337-I02;s__	Charting the Complexity of the Marine Microbiome through Single-Cell Genomics. Pachiadaki MG, et al. Cell 2019
AG-911-C02	f__GCA-002718135	1	A	IIg	29.358	1.67869	66.87	0	3	97	1172	SAG	d__Bacteria;p__Proteobacteria;c__Alphaproteobacteria;o__HIMB59;f__GCA-002718135;g__AG-337-I02;s__	Charting the Complexity of the Marine Microbiome through Single-Cell Genomics. Pachiadaki MG, et al. Cell 2019
AG-899-M17	f__GCA-002718135	1	A	IIg	29.221	1.62059	86.75	0	3	96	1449	SAG	d__Bacteria;p__Proteobacteria;c__Alphaproteobacteria;o__HIMB59;f__GCA-002718135;g__AG-337-I02;s__	Charting the Complexity of the Marine Microbiome through Single-Cell Genomics. Pachiadaki MG, et al. Cell 2019
AG-898-L16	f__GCA-002718135	1	A		29.238	1.65045	60.59	0	3	96	1048	SAG	d__Bacteria;p__Proteobacteria;c__Alphaproteobacteria;o__HIMB59;f__GCA-002718135;g__AG-337-I02;s__	Charting the Complexity of the Marine Microbiome through Single-Cell Genomics. Pachiadaki MG, et al. Cell 2019
AG-461-D09	f__GCA-002718135	1	A		29.335	1.68024	59.64	0	3	96	1055	SAG	d__Bacteria;p__Proteobacteria;c__Alphaproteobacteria;o__HIMB59;f__GCA-002718135;g__AG-337-I02;s__	Charting the Complexity of the Marine Microbiome through Single-Cell Genomics. Pachiadaki MG, et al. Cell 2019
AG-915-O06	f__GCA-002718135	1	A	IIg	28.979	1.58288	82.53	0	3	96	1359	SAG	d__Bacteria;p__Proteobacteria;c__Alphaproteobacteria;o__HIMB59;f__GCA-002718135;g__AG-337-I02;s__	Charting the Complexity of the Marine Microbiome through Single-Cell Genomics. Pachiadaki MG, et al. Cell 2019
AG-891-P06	f__GCA-002718135	1	A	IIg	28.511	1.48819	87.95	0	2	97	1357	SAG	d__Bacteria;p__Proteobacteria;c__Alphaproteobacteria;o__HIMB59;f__GCA-002718135;g__AG-337-I02;s__	Charting the Complexity of the Marine Microbiome through Single-Cell Genomics. Pachiadaki MG, et al. Cell 2019
AG-913-F06	f__GCA-002718135	1	A		29.487	1.75171	68.67	0	3	96	1262	SAG	d__Bacteria;p__Proteobacteria;c__Alphaproteobacteria;o__HIMB59;f__GCA-002718135;g__AG-337-I02;s__	Charting the Complexity of the Marine Microbiome through Single-Cell Genomics. Pachiadaki MG, et al. Cell 2019
AG-414-G02	f__GCA-002718135	1	A		28.891	1.71599	64.15	0	4	96	1165	SAG	d__Bacteria;p__Proteobacteria;c__Alphaproteobacteria;o__HIMB59;f__GCA-002718135;g__AG-337-I02;s__	Charting the Complexity of the Marine Microbiome through Single-Cell Genomics. Pachiadaki MG, et al. Cell 2019
AG-893-K02	f__GCA-002718135	1	A		29.335	1.82449	52.19	0	3	96	995	SAG	d__Bacteria;p__Proteobacteria;c__Alphaproteobacteria;o__HIMB59;f__GCA-002718135;g__AG-337-I02;s__	Charting the Complexity of the Marine Microbiome through Single-Cell Genomics. Pachiadaki MG, et al. Cell 2019
AG-894-D19	f__GCA-002718135	1	A		29.103	1.79534	70.48	0	3	96	1312	SAG	d__Bacteria;p__Proteobacteria;c__Alphaproteobacteria;o__HIMB59;f__GCA-002718135;g__AG-337-I02;s__	Charting the Complexity of the Marine Microbiome through Single-Cell Genomics. Pachiadaki MG, et al. Cell 2019
AG-893-A21	f__GCA-002718135	1	A	IIg	28.934	1.66801	92.37	0	3	97	1571	SAG	d__Bacteria;p__Proteobacteria;c__Alphaproteobacteria;o__HIMB59;f__GCA-002718135;g__AG-337-I02;s__	Charting the Complexity of the Marine Microbiome through Single-Cell Genomics. Pachiadaki MG, et al. Cell 2019
AG-920-K10	f__GCA-002718135	1	A		28.917	1.80872	76.51	0	3	96	1442	SAG	d__Bacteria;p__Proteobacteria;c__Alphaproteobacteria;o__HIMB59;f__GCA-002718135;g__AG-337-I02;s__	Charting the Complexity of the Marine Microbiome through Single-Cell Genomics. Pachiadaki MG, et al. Cell 2019
AH-324-C03	f__GCA-002718135	1	A		29.313	1.61518	60.84	0	3	96	1009	SAG	d__Bacteria;p__Proteobacteria;c__Alphaproteobacteria;o__HIMB59;f__GCA-002718135;g__AG-337-I02;s__	Charting the Complexity of the Marine Microbiome through Single-Cell Genomics. Pachiadaki MG, et al. Cell 2019
AG-892-M13	f__GCA-002718135	1	A		29.119	1.65753	53.01	0	3	96	918	SAG	d__Bacteria;p__Proteobacteria;c__Alphaproteobacteria;o__HIMB59;f__GCA-002718135;g__AG-337-I02;s__	Charting the Complexity of the Marine Microbiome through Single-Cell Genomics. Pachiadaki MG, et al. Cell 2019
AG-333-K22	f__GCA-002718135	1	A		29.313	1.78623	61.45	0	4	96	1121	SAG	d__Bacteria;p__Proteobacteria;c__Alphaproteobacteria;o__HIMB59;f__GCA-002718135;g__AG-337-I02;s__	Charting the Complexity of the Marine Microbiome through Single-Cell Genomics. Pachiadaki MG, et al. Cell 2019
AG-907-D22	f__GCA-002718135	1	A		29.306	1.62206	59.96	0	3	96	1011	SAG	d__Bacteria;p__Proteobacteria;c__Alphaproteobacteria;o__HIMB59;f__GCA-002718135;g__AG-337-I02;s__	Charting the Complexity of the Marine Microbiome through Single-Cell Genomics. Pachiadaki MG, et al. Cell 2019
AG-337-D08	f__GCA-002718135	1	A	IIg	28.724	1.6631	85.97	0	3	96	1475	SAG	d__Bacteria;p__Proteobacteria;c__Alphaproteobacteria;o__HIMB59;f__GCA-002718135;g__AG-337-I02;s__	Charting the Complexity of the Marine Microbiome through Single-Cell Genomics. Pachiadaki MG, et al. Cell 2019
AG-910-K03	f__GCA-002718135	1	A		29.791	1.89495	56.34	0.11	3	96	1119	SAG	d__Bacteria;p__Proteobacteria;c__Alphaproteobacteria;o__HIMB59;f__GCA-002718135;g__AG-337-I02;s__	Charting the Complexity of the Marine Microbiome through Single-Cell Genomics. Pachiadaki MG, et al. Cell 2019
AG-894-P19	f__GCA-002718135	1	A		29.35	1.49858	68.46	0	3	96	1061	SAG	d__Bacteria;p__Proteobacteria;c__Alphaproteobacteria;o__HIMB59;f__GCA-002718135;g__AG-337-I02;s__	Charting the Complexity of the Marine Microbiome through Single-Cell Genomics. Pachiadaki MG, et al. Cell 2019
AG-899-F03	f__GCA-002718135	1	A		29.027	2.02124	53.12	0	4	96	1137	SAG	d__Bacteria;p__Proteobacteria;c__Alphaproteobacteria;o__HIMB59;f__GCA-002718135;g__AG-337-I02;s__	Charting the Complexity of the Marine Microbiome through Single-Cell Genomics. Pachiadaki MG, et al. Cell 2019
AG-453-C10	f__GCA-002718135	1	A		28.99	1.7809	67.36	0	3	96	1257	SAG	d__Bacteria;p__Proteobacteria;c__Alphaproteobacteria;o__HIMB59;f__GCA-002718135;g__AG-337-I02;s__	Charting the Complexity of the Marine Microbiome through Single-Cell Genomics. Pachiadaki MG, et al. Cell 2019
AG-893-M20	f__GCA-002718135	1	A	IIg	28.769	1.74063	84.34	0	2	97	1505	SAG	d__Bacteria;p__Proteobacteria;c__Alphaproteobacteria;o__HIMB59;f__GCA-002718135;g__AG-337-I02;s__	Charting the Complexity of the Marine Microbiome through Single-Cell Genomics. Pachiadaki MG, et al. Cell 2019
AG-891-E15	f__GCA-002718135	1	A	IIg	28.822	1.79141	75.9	0	3	97	1409	SAG	d__Bacteria;p__Proteobacteria;c__Alphaproteobacteria;o__HIMB59;f__GCA-002718135;g__AG-337-I02;s__	Charting the Complexity of the Marine Microbiome through Single-Cell Genomics. Pachiadaki MG, et al. Cell 2019
AG-337-F02	f__GCA-002718135	1	A	IIg	28.818	1.63633	84.34	0	4	96	1446	SAG	d__Bacteria;p__Proteobacteria;c__Alphaproteobacteria;o__HIMB59;f__GCA-002718135;g__AG-337-I02;s__	Charting the Complexity of the Marine Microbiome through Single-Cell Genomics. Pachiadaki MG, et al. Cell 2019
AG-913-B05	f__GCA-002718135	1	A	IIg	29.019	1.58987	91.57	0	3	96	1496	SAG	d__Bacteria;p__Proteobacteria;c__Alphaproteobacteria;o__HIMB59;f__GCA-002718135;g__AG-337-I02;s__	Charting the Complexity of the Marine Microbiome through Single-Cell Genomics. Pachiadaki MG, et al. Cell 2019
AG-893-O11	f__GCA-002718135	1	A		29.125	1.63654	73.38	0	3	96	1262	SAG	d__Bacteria;p__Proteobacteria;c__Alphaproteobacteria;o__HIMB59;f__GCA-002718135;g__AG-337-I02;s__	Charting the Complexity of the Marine Microbiome through Single-Cell Genomics. Pachiadaki MG, et al. Cell 2019
AG-893-F05	f__GCA-002718135	1	A	IIg	29.034	1.53343	94.58	0	3	97	1515	SAG	d__Bacteria;p__Proteobacteria;c__Alphaproteobacteria;o__HIMB59;f__GCA-002718135;g__AG-337-I02;s__	Charting the Complexity of the Marine Microbiome through Single-Cell Genomics. Pachiadaki MG, et al. Cell 2019
AG-912-F03	f__GCA-002718135	1	A	IIg	29	1.63158	87.95	0	3	96	1492	SAG	d__Bacteria;p__Proteobacteria;c__Alphaproteobacteria;o__HIMB59;f__GCA-002718135;g__AG-337-I02;s__	Charting the Complexity of the Marine Microbiome through Single-Cell Genomics. Pachiadaki MG, et al. Cell 2019
AG-422-J16	f__GCA-002718135	1	A	IIg	28.869	1.56152	93.98	0	3	97	1512	SAG	d__Bacteria;p__Proteobacteria;c__Alphaproteobacteria;o__HIMB59;f__GCA-002718135;g__AG-337-I02;s__	Charting the Complexity of the Marine Microbiome through Single-Cell Genomics. Pachiadaki MG, et al. Cell 2019
AG-920-E11	f__GCA-002718135	1	A		29.234	1.78221	54.65	0	5	96	1016	SAG	d__Bacteria;p__Proteobacteria;c__Alphaproteobacteria;o__HIMB59;f__GCA-002718135;g__AG-337-I02;s__	Charting the Complexity of the Marine Microbiome through Single-Cell Genomics. Pachiadaki MG, et al. Cell 2019
AG-893-E11	f__GCA-002718135	1	A	IIg†	29.004	1.81949	78.31	0	2	97	1447	SAG	d__Bacteria;p__Proteobacteria;c__Alphaproteobacteria;o__HIMB59;f__GCA-002718135;g__AG-337-I02;s__	Charting the Complexity of the Marine Microbiome through Single-Cell Genomics. Pachiadaki MG, et al. Cell 2019
AG-895-D04	f__GCA-002718135	1	A		29.106	1.83972	76.51	0	3	96	1467	SAG	d__Bacteria;p__Proteobacteria;c__Alphaproteobacteria;o__HIMB59;f__GCA-002718135;g__AG-337-I02;s__	Charting the Complexity of the Marine Microbiome through Single-Cell Genomics. Pachiadaki MG, et al. Cell 2019
AG-892-J17	f__GCA-002718135	1	A		29.373	1.60655	64.95	0	3	96	1090	SAG	d__Bacteria;p__Proteobacteria;c__Alphaproteobacteria;o__HIMB59;f__GCA-002718135;g__AG-337-I02;s__	Charting the Complexity of the Marine Microbiome through Single-Cell Genomics. Pachiadaki MG, et al. Cell 2019
AG-894-F19	f__GCA-002718135	1	A		29.045	1.67802	50	0	3	96	880	SAG	d__Bacteria;p__Proteobacteria;c__Alphaproteobacteria;o__HIMB59;f__GCA-002718135;g__AG-337-I02;s__	Charting the Complexity of the Marine Microbiome through Single-Cell Genomics. Pachiadaki MG, et al. Cell 2019
AG-913-M07	f__GCA-002718135	1	A	IIg	28.923	1.7951	83.73	0	3	97	1557	SAG	d__Bacteria;p__Proteobacteria;c__Alphaproteobacteria;o__HIMB59;f__GCA-002718135;g__AG-337-I02;s__	Charting the Complexity of the Marine Microbiome through Single-Cell Genomics. Pachiadaki MG, et al. Cell 2019
AG-899-B06	f__GCA-002718135	1	A		29.048	1.81828	77	0	3	96	1467	SAG	d__Bacteria;p__Proteobacteria;c__Alphaproteobacteria;o__HIMB59;f__GCA-002718135;g__AG-337-I02;s__	Charting the Complexity of the Marine Microbiome through Single-Cell Genomics. Pachiadaki MG, et al. Cell 2019
AG-359-I03	f__GCA-002718135	1	A		28.792	1.73006	69.88	0	4	96	1310	SAG	d__Bacteria;p__Proteobacteria;c__Alphaproteobacteria;o__HIMB59;f__GCA-002718135;g__AG-337-I02;s__	Charting the Complexity of the Marine Microbiome through Single-Cell Genomics. Pachiadaki MG, et al. Cell 2019
AG-359-G09	f__GCA-002718135	1	A	IIg	28.877	1.59634	82.53	0	3	96	1381	SAG	d__Bacteria;p__Proteobacteria;c__Alphaproteobacteria;o__HIMB59;f__GCA-002718135;g__AG-337-I02;s__	Charting the Complexity of the Marine Microbiome through Single-Cell Genomics. Pachiadaki MG, et al. Cell 2019
AG-325-B13	f__GCA-002718135	1	A		29.392	1.88404	67.47	0	3	96	1333	SAG	d__Bacteria;p__Proteobacteria;c__Alphaproteobacteria;o__HIMB59;f__GCA-002718135;g__AG-337-I02;s__	Charting the Complexity of the Marine Microbiome through Single-Cell Genomics. Pachiadaki MG, et al. Cell 2019
AG-891-K05	f__GCA-002718135	1	A	IIg	28.889	1.66802	98.8	0	3	97	1688	SAG	d__Bacteria;p__Proteobacteria;c__Alphaproteobacteria;o__HIMB59;f__GCA-002718135;g__AG-337-I02;s__	Charting the Complexity of the Marine Microbiome through Single-Cell Genomics. Pachiadaki MG, et al. Cell 2019
AG-914-F14	f__GCA-002718135	1	A		29.564	1.99176	69.88	0	3	96	1450	SAG	d__Bacteria;p__Proteobacteria;c__Alphaproteobacteria;o__HIMB59;f__GCA-002718135;g__AG-337-I02;s__	Charting the Complexity of the Marine Microbiome through Single-Cell Genomics. Pachiadaki MG, et al. Cell 2019
AG-891-P20	f__GCA-002718135	1	A	IIg	28.796	1.63288	90.36	0	2	97	1528	SAG	d__Bacteria;p__Proteobacteria;c__Alphaproteobacteria;o__HIMB59;f__GCA-002718135;g__AG-337-I02;s__	Charting the Complexity of the Marine Microbiome through Single-Cell Genomics. Pachiadaki MG, et al. Cell 2019
AG-891-E17	f__GCA-002718135	1	A		29.084	2.04211	69.28	0	3	96	1460	SAG	d__Bacteria;p__Proteobacteria;c__Alphaproteobacteria;o__HIMB59;f__GCA-002718135;g__AG-337-I02;s__	Charting the Complexity of the Marine Microbiome through Single-Cell Genomics. Pachiadaki MG, et al. Cell 2019
AG-325-F23	f__GCA-002718135	1	A	IIg	28.807	1.68353	96.39	0	3	97	1686	SAG	d__Bacteria;p__Proteobacteria;c__Alphaproteobacteria;o__HIMB59;f__GCA-002718135;g__AG-337-I02;s__	Charting the Complexity of the Marine Microbiome through Single-Cell Genomics. Pachiadaki MG, et al. Cell 2019
AG-457-D17	f__GCA-002718135	1	A		29.301	1.8694	68.27	0	2	97	1319	SAG	d__Bacteria;p__Proteobacteria;c__Alphaproteobacteria;o__HIMB59;f__GCA-002718135;g__AG-337-I02;s__	Charting the Complexity of the Marine Microbiome through Single-Cell Genomics. Pachiadaki MG, et al. Cell 2019
AG-422-N03	f__GCA-002718135	1	A	IIg	28.979	1.54608	84.34	0	3	97	1394	SAG	d__Bacteria;p__Proteobacteria;c__Alphaproteobacteria;o__HIMB59;f__GCA-002718135;g__AG-337-I02;s__	Charting the Complexity of the Marine Microbiome through Single-Cell Genomics. Pachiadaki MG, et al. Cell 2019
AG-892-B03	f__GCA-002718135	1	A		28.642	1.50663	69.88	0	2	96	1121	SAG	d__Bacteria;p__Proteobacteria;c__Alphaproteobacteria;o__HIMB59;f__GCA-002718135;g__AG-337-I02;s__	Charting the Complexity of the Marine Microbiome through Single-Cell Genomics. Pachiadaki MG, et al. Cell 2019
AG-457-C19	f__GCA-002718135	1	A		29.424	1.85356	51.95	0	4	96	1005	SAG	d__Bacteria;p__Proteobacteria;c__Alphaproteobacteria;o__HIMB59;f__GCA-002718135;g__AG-337-I02;s__	Charting the Complexity of the Marine Microbiome through Single-Cell Genomics. Pachiadaki MG, et al. Cell 2019
AG-891-K19	f__GCA-002718135	1	A	IIg	29.194	1.66673	83.13	0	3	97	1444	SAG	d__Bacteria;p__Proteobacteria;c__Alphaproteobacteria;o__HIMB59;f__GCA-002718135;g__AG-337-I02;s__	Charting the Complexity of the Marine Microbiome through Single-Cell Genomics. Pachiadaki MG, et al. Cell 2019
AH-287-M11	f__GCA-002718135	1	A		29.205	1.63113	63.25	2.41	3	96	1083	SAG	d__Bacteria;p__Proteobacteria;c__Alphaproteobacteria;o__HIMB59;f__GCA-002718135;g__AG-337-I02;s__	Charting the Complexity of the Marine Microbiome through Single-Cell Genomics. Pachiadaki MG, et al. Cell 2019
AG-891-G08	f__GCA-002718135	1	A		29.125	1.72169	51.81	0	2	97	926	SAG	d__Bacteria;p__Proteobacteria;c__Alphaproteobacteria;o__HIMB59;f__GCA-002718135;g__AG-337-I02;s__	Charting the Complexity of the Marine Microbiome through Single-Cell Genomics. Pachiadaki MG, et al. Cell 2019
AG-461-E22	f__GCA-002718135	1	A		29.178	2.20642	52.41	0	3	96	1213	SAG	d__Bacteria;p__Proteobacteria;c__Alphaproteobacteria;o__HIMB59;f__GCA-002718135;g__AG-337-I02;s__	Charting the Complexity of the Marine Microbiome through Single-Cell Genomics. Pachiadaki MG, et al. Cell 2019
AG-912-N10	f__GCA-002718135	1	A	IIg	29.085	1.73217	78.92	0	3	97	1423	SAG	d__Bacteria;p__Proteobacteria;c__Alphaproteobacteria;o__HIMB59;f__GCA-002718135;g__AG-337-I02;s__	Charting the Complexity of the Marine Microbiome through Single-Cell Genomics. Pachiadaki MG, et al. Cell 2019
AG-414-N23	f__GCA-002718135	1	A	IIg	28.99	1.6328	91.57	0	3	96	1567	SAG	d__Bacteria;p__Proteobacteria;c__Alphaproteobacteria;o__HIMB59;f__GCA-002718135;g__AG-337-I02;s__	Charting the Complexity of the Marine Microbiome through Single-Cell Genomics. Pachiadaki MG, et al. Cell 2019
AG-910-N14	f__GCA-002718135	1	A		28.641	1.85968	55.42	0	3	96	1099	SAG	d__Bacteria;p__Proteobacteria;c__Alphaproteobacteria;o__HIMB59;f__GCA-002718135;g__AG-337-I02;s__	Charting the Complexity of the Marine Microbiome through Single-Cell Genomics. Pachiadaki MG, et al. Cell 2019
AG-470-M17	f__GCA-002718135	1	A		28.71	2.12599	50.94	0	3	96	1132	SAG	d__Bacteria;p__Proteobacteria;c__Alphaproteobacteria;o__HIMB59;f__GCA-002718135;g__AG-337-I02;s__	Charting the Complexity of the Marine Microbiome through Single-Cell Genomics. Pachiadaki MG, et al. Cell 2019
AG-457-E22	f__GCA-002718135	1	A		28.964	1.53763	72.29	0	3	96	1173	SAG	d__Bacteria;p__Proteobacteria;c__Alphaproteobacteria;o__HIMB59;f__GCA-002718135;g__AG-337-I02;s__	Charting the Complexity of the Marine Microbiome through Single-Cell Genomics. Pachiadaki MG, et al. Cell 2019
AG-893-O09	f__GCA-002718135	1	A		29.048	2.03687	54.72	0	3	96	1138	SAG	d__Bacteria;p__Proteobacteria;c__Alphaproteobacteria;o__HIMB59;f__GCA-002718135;g__AG-337-I02;s__	Charting the Complexity of the Marine Microbiome through Single-Cell Genomics. Pachiadaki MG, et al. Cell 2019
AG-909-O11	f__GCA-002718135	1	A		28.631	1.99732	66.04	0	3	96	1362	SAG	d__Bacteria;p__Proteobacteria;c__Alphaproteobacteria;o__HIMB59;f__GCA-002718135;g__AG-337-I02;s__	Charting the Complexity of the Marine Microbiome through Single-Cell Genomics. Pachiadaki MG, et al. Cell 2019
AG-337-I02	f__GCA-002718135	1	A	IIg	29.023	1.83996	78.92	0	3	96	1520	SAG	d__Bacteria;p__Proteobacteria;c__Alphaproteobacteria;o__HIMB59;f__GCA-002718135;g__AG-337-I02;s__AG-337-I02 sp003282155	Charting the Complexity of the Marine Microbiome through Single-Cell Genomics. Pachiadaki MG, et al. Cell 2019
AG-899-L06	f__GCA-002718135	1	A		29.169	1.45448	66.16	0	3	96	1024	SAG	d__Bacteria;p__Proteobacteria;c__Alphaproteobacteria;o__HIMB59;f__GCA-002718135;g__AG-337-I02;s__	Charting the Complexity of the Marine Microbiome through Single-Cell Genomics. Pachiadaki MG, et al. Cell 2019
AG-892-A10	f__GCA-002718135	1	A		28.863	2.11125	64.15	0	3	96	1403	SAG	d__Bacteria;p__Proteobacteria;c__Alphaproteobacteria;o__HIMB59;f__GCA-002718135;g__AG-337-I02;s__	Charting the Complexity of the Marine Microbiome through Single-Cell Genomics. Pachiadaki MG, et al. Cell 2019
AG-916-I08	f__GCA-002718135	1	A		28.131	1.75735	67.47	0	2	97	1223	SAG	d__Bacteria;p__Proteobacteria;c__Alphaproteobacteria;o__HIMB59;f__GCA-002718135;g__AG-337-I02;s__	Charting the Complexity of the Marine Microbiome through Single-Cell Genomics. Pachiadaki MG, et al. Cell 2019
AG-325-O18	f__GCA-002718135	1	A		29.329	1.91828	54.08	0	4	96	1082	SAG	d__Bacteria;p__Proteobacteria;c__Alphaproteobacteria;o__HIMB59;f__GCA-002718135;g__AG-337-I02;s__	Charting the Complexity of the Marine Microbiome through Single-Cell Genomics. Pachiadaki MG, et al. Cell 2019
AG-343-L18	f__GCA-002718135	1	A		29.671	1.50045	51.89	0	3	96	821	SAG	d__Bacteria;p__Proteobacteria;c__Alphaproteobacteria;o__HIMB59;f__GCA-002718135;g__AG-337-I02;s__	Charting the Complexity of the Marine Microbiome through Single-Cell Genomics. Pachiadaki MG, et al. Cell 2019
AG-365-O06	f__GCA-002718135	1			27.591	1.97613	58.43	0	3	96	1219	SAG	d__Bacteria;p__Proteobacteria;c__Alphaproteobacteria;o__HIMB59;f__GCA-002718135;g__AG-337-I02;s__	Charting the Complexity of the Marine Microbiome through Single-Cell Genomics. Pachiadaki MG, et al. Cell 2019
AG-404-B13	f__GCA-002718135	1		IIg	28.142	1.51881	93.98	0	2	97	1519	SAG	d__Bacteria;p__Proteobacteria;c__Alphaproteobacteria;o__HIMB59;f__GCA-002718135;g__AG-337-I02;s__	Charting the Complexity of the Marine Microbiome through Single-Cell Genomics. Pachiadaki MG, et al. Cell 2019
AH-321-J05	f__GCA-002718135	1			29.188	1.93386	61.45	0	3	96	1242	SAG	d__Bacteria;p__Proteobacteria;c__Alphaproteobacteria;o__HIMB59;f__GCA-002718135;g__AG-337-I02;s__	Charting the Complexity of the Marine Microbiome through Single-Cell Genomics. Pachiadaki MG, et al. Cell 2019
AG-333-D23	f__GCA-002718135	1			29.135	1.53352	76.68	0	3	96	1218	SAG	d__Bacteria;p__Proteobacteria;c__Alphaproteobacteria;o__HIMB59;f__GCA-002718135;g__AG-337-I02;s__	Charting the Complexity of the Marine Microbiome through Single-Cell Genomics. Pachiadaki MG, et al. Cell 2019
AG-905-G23	f__GCA-002718135	1			28.642	1.54558	77.82	0	3	96	1266	SAG	d__Bacteria;p__Proteobacteria;c__Alphaproteobacteria;o__HIMB59;f__GCA-002718135;g__AG-337-I02;s__	Charting the Complexity of the Marine Microbiome through Single-Cell Genomics. Pachiadaki MG, et al. Cell 2019
AG-915-C06	f__GCA-002718135	1		IIg	28.894	1.54042	81.93	0	4	96	1323	SAG	d__Bacteria;p__Proteobacteria;c__Alphaproteobacteria;o__HIMB59;f__GCA-002718135;g__AG-337-I02;s__	Charting the Complexity of the Marine Microbiome through Single-Cell Genomics. Pachiadaki MG, et al. Cell 2019
AG-916-I19	f__GCA-002718135	1		IIg	29.024	1.57391	90.96	0	3	96	1506	SAG	d__Bacteria;p__Proteobacteria;c__Alphaproteobacteria;o__HIMB59;f__GCA-002718135;g__AG-337-I02;s__	Charting the Complexity of the Marine Microbiome through Single-Cell Genomics. Pachiadaki MG, et al. Cell 2019
AG-457-F14	f__GCA-002718135	1			29.117	1.87733	54.82	0	2	96	1103	SAG	d__Bacteria;p__Proteobacteria;c__Alphaproteobacteria;o__HIMB59;f__GCA-002718135;g__AG-337-I02;s__	Charting the Complexity of the Marine Microbiome through Single-Cell Genomics. Pachiadaki MG, et al. Cell 2019
AG-426-J11	f__GCA-002718135	1			28.615	1.72859	69.81	0	3	96	1284	SAG	d__Bacteria;p__Proteobacteria;c__Alphaproteobacteria;o__HIMB59;f__GCA-002718135;g__AG-337-I02;s__	Charting the Complexity of the Marine Microbiome through Single-Cell Genomics. Pachiadaki MG, et al. Cell 2019
AH-326-B08	f__GCA-002718135	1		IIg	29.011	1.3335	76.51	0	2	97	1067	SAG	d__Bacteria;p__Proteobacteria;c__Alphaproteobacteria;o__HIMB59;f__GCA-002718135;g__AG-337-I02;s__	Charting the Complexity of the Marine Microbiome through Single-Cell Genomics. Pachiadaki MG, et al. Cell 2019
SP346	f__GCA-002718135	2			33.308	1.64183	70.43	1.2	6	95	1152	MAG	d__Bacteria;p__Proteobacteria;c__Alphaproteobacteria;o__HIMB59;f__GCA-002718135;g__AG-337-I02;s__AG-337-I02 sp002718135	The reconstruction of 2,631 draft metagenome-assembled genomes from the global oceans. Tully BJ et al. Sci Data 2018
AG-447-C07	f__GCA-002718135	3	A		29.424	1.94698	68.4	1.2	4	96	1403	SAG	d__Bacteria;p__Proteobacteria;c__Alphaproteobacteria;o__HIMB59;f__GCA-002718135;g__AG-337-I02;s__	Charting the Complexity of the Marine Microbiome through Single-Cell Genomics. Pachiadaki MG, et al. Cell 2019
AG-447-P14	f__GCA-002718135	3	A		29.105	1.87586	62.81	0	4	96	1256	SAG	d__Bacteria;p__Proteobacteria;c__Alphaproteobacteria;o__HIMB59;f__GCA-002718135;g__AG-337-I02;s__	Charting the Complexity of the Marine Microbiome through Single-Cell Genomics. Pachiadaki MG, et al. Cell 2019
AG-414-M20	f__GCA-002718135	3	A		29.357	1.72921	59.41	0	4	96	1104	SAG	d__Bacteria;p__Proteobacteria;c__Alphaproteobacteria;o__HIMB59;f__GCA-002718135;g__AG-337-I02;s__	Charting the Complexity of the Marine Microbiome through Single-Cell Genomics. Pachiadaki MG, et al. Cell 2019
AG-414-P05	f__GCA-002718135	3	A		29.306	1.65048	68.67	0	3	96	1217	SAG	d__Bacteria;p__Proteobacteria;c__Alphaproteobacteria;o__HIMB59;f__GCA-002718135;g__AG-337-I02;s__	Charting the Complexity of the Marine Microbiome through Single-Cell Genomics. Pachiadaki MG, et al. Cell 2019
AG-414-A22	f__GCA-002718135	3	A		29.371	1.58279	75.13	2.41	3	96	1261	SAG	d__Bacteria;p__Proteobacteria;c__Alphaproteobacteria;o__HIMB59;f__GCA-002718135;g__AG-337-I02;s__	Charting the Complexity of the Marine Microbiome through Single-Cell Genomics. Pachiadaki MG, et al. Cell 2019
AG-457-I08	f__GCA-002718135	3			28.546	1.83415	59.64	0	3	96	1162	SAG	d__Bacteria;p__Proteobacteria;c__Alphaproteobacteria;o__HIMB59;f__GCA-002718135;g__AG-337-I02;s__	Charting the Complexity of the Marine Microbiome through Single-Cell Genomics. Pachiadaki MG, et al. Cell 2019
AG-426-J08	f__GCA-002718135	3			29.169	1.90547	50	0	4	96	1015	SAG	d__Bacteria;p__Proteobacteria;c__Alphaproteobacteria;o__HIMB59;f__GCA-002718135;g__AG-337-I02;s__	Charting the Complexity of the Marine Microbiome through Single-Cell Genomics. Pachiadaki MG, et al. Cell 2019
AG-435-K07	f__GCA-002718135	3			28.317	1.5488	72.38	0	3	96	1193	SAG	d__Bacteria;p__Proteobacteria;c__Alphaproteobacteria;o__HIMB59;f__GCA-002718135;g__AG-337-I02;s__	Charting the Complexity of the Marine Microbiome through Single-Cell Genomics. Pachiadaki MG, et al. Cell 2019
AG-333-O07	f__GCA-002718135	3			30.582	1.52136	57.92	0	4	96	936	SAG	d__Bacteria;p__Proteobacteria;c__Alphaproteobacteria;o__HIMB59;f__GCA-002718135;g__AG-337-I02;s__	Charting the Complexity of the Marine Microbiome through Single-Cell Genomics. Pachiadaki MG, et al. Cell 2019
AG-457-A08	f__GCA-002718135	3		IIf	29.678	1.6876	84.34	0	3	96	1485	SAG	d__Bacteria;p__Proteobacteria;c__Alphaproteobacteria;o__HIMB59;f__GCA-002718135;g__AG-337-I02;s__	Charting the Complexity of the Marine Microbiome through Single-Cell Genomics. Pachiadaki MG, et al. Cell 2019
AG-319-E03	f__GCA-002718135	3			29.776	1.56719	59.04	0	5	95	999	SAG	d__Bacteria;p__Proteobacteria;c__Alphaproteobacteria;o__HIMB59;f__GCA-002718135;g__AG-337-I02;s__	Charting the Complexity of the Marine Microbiome through Single-Cell Genomics. Pachiadaki MG, et al. Cell 2019
AG-313-N13	f__GCA-002718135	3			29.602	1.93027	58.08	0	3	96	1174	SAG	d__Bacteria;p__Proteobacteria;c__Alphaproteobacteria;o__HIMB59;f__GCA-002718135;g__AG-337-I02;s__	Charting the Complexity of the Marine Microbiome through Single-Cell Genomics. Pachiadaki MG, et al. Cell 2019
AG-426-C22	f__GCA-002718135	3		IIf	29.397	1.53185	81.93	0	3	96	1314	SAG	d__Bacteria;p__Proteobacteria;c__Alphaproteobacteria;o__HIMB59;f__GCA-002718135;g__AG-337-I02;s__	Charting the Complexity of the Marine Microbiome through Single-Cell Genomics. Pachiadaki MG, et al. Cell 2019
AG-447-L18	f__GCA-002718135	3		IIf	30.003	1.79784	83.13	0	3	96	1554	SAG	d__Bacteria;p__Proteobacteria;c__Alphaproteobacteria;o__HIMB59;f__GCA-002718135;g__AG-337-I02;s__	Charting the Complexity of the Marine Microbiome through Single-Cell Genomics. Pachiadaki MG, et al. Cell 2019
AG-447-O15	f__GCA-002718135	3		IIf	30.047	1.62324	90.61	1.2	3	96	1551	SAG	d__Bacteria;p__Proteobacteria;c__Alphaproteobacteria;o__HIMB59;f__GCA-002718135;g__AG-337-I02;s__	Charting the Complexity of the Marine Microbiome through Single-Cell Genomics. Pachiadaki MG, et al. Cell 2019
AG-390-E23	f__GCA-002718135	3			30.662	1.5251	73.92	0	5	96	1180	SAG	d__Bacteria;p__Proteobacteria;c__Alphaproteobacteria;o__HIMB59;f__GCA-002718135;g__AG-337-I02;s__	Charting the Complexity of the Marine Microbiome through Single-Cell Genomics. Pachiadaki MG, et al. Cell 2019
AG-447-A02	f__GCA-002718135	3		IIf	29.923	1.60781	88.76	0	4	96	1501	SAG	d__Bacteria;p__Proteobacteria;c__Alphaproteobacteria;o__HIMB59;f__GCA-002718135;g__AG-337-I02;s__	Charting the Complexity of the Marine Microbiome through Single-Cell Genomics. Pachiadaki MG, et al. Cell 2019
AG-447-J18	f__GCA-002718135	3			30.746	1.68854	69.28	0	3	96	1200	SAG	d__Bacteria;p__Proteobacteria;c__Alphaproteobacteria;o__HIMB59;f__GCA-002718135;g__AG-337-I02;s__	Charting the Complexity of the Marine Microbiome through Single-Cell Genomics. Pachiadaki MG, et al. Cell 2019
AG-439-A19	f__GCA-002718135	3			30.569	1.55243	73	1.2	3	97	1190	SAG	d__Bacteria;p__Proteobacteria;c__Alphaproteobacteria;o__HIMB59;f__GCA-002718135;g__AG-337-I02;s__	Charting the Complexity of the Marine Microbiome through Single-Cell Genomics. Pachiadaki MG, et al. Cell 2019
AG-319-D07	f__GCA-002718135	3		IIf	29.432	1.53902	86.14	0	5	96	1396	SAG	d__Bacteria;p__Proteobacteria;c__Alphaproteobacteria;o__HIMB59;f__GCA-002718135;g__AG-337-I02;s__	Charting the Complexity of the Marine Microbiome through Single-Cell Genomics. Pachiadaki MG, et al. Cell 2019
SAR11-SAG-MED31	f__GCA-002718135	3			29.682	1.44226	65.22	1.35	3.5	96	1007	SAG	d__Bacteria;p__Proteobacteria;c__Alphaproteobacteria;o__HIMB59;f__GCA-002718135;g__AG-337-I02;s__	Ecogenomics of the SAR11 clade. Haro-Moreno J.M et al. Environ Microbiol 2019
MarineAlpha5_Bin4	f__GCA-002718135	4			28.522	1.47381	80.12	0.11	5	96	1248	MAG	d__Bacteria;p__Proteobacteria;c__Alphaproteobacteria;o__HIMB59;f__GCA-002718135;g__MarineAlpha5-Bin3;s__MarineAlpha5-Bin3 sp002938255	Deep mitochondrial origin outside the sampled alphaproteobacteria. Martijn, J. et al. Nature 2018.
AG-404-D18	f__GCA-002718135	5			27.953	1.80843	71.06	0	5	96	1357	SAG	d__Bacteria;p__Proteobacteria;c__Alphaproteobacteria;o__HIMB59;f__GCA-002718135;g__AG-337-I02;s__	Charting the Complexity of the Marine Microbiome through Single-Cell Genomics. Pachiadaki MG, et al. Cell 2019
AG-447-I04	f__GCA-002718135	6			28.744	1.67106	68.5	0	5	96	1213	SAG	d__Bacteria;p__Proteobacteria;c__Alphaproteobacteria;o__HIMB59;f__GCA-002718135;g__;s__	Charting the Complexity of the Marine Microbiome through Single-Cell Genomics. Pachiadaki MG, et al. Cell 2019
AG-447-P01	f__GCA-002718135	7	A		28.286	1.53368	68.86	0.33	7	96	1119	SAG	d__Bacteria;p__Proteobacteria;c__Alphaproteobacteria;o__HIMB59;f__GCA-002718135;g__MarineAlpha5-Bin3;s__	Charting the Complexity of the Marine Microbiome through Single-Cell Genomics. Pachiadaki MG, et al. Cell 2019
AG-414-E06	f__GCA-002718135	7	A	IIe	28.34	1.59511	84.34	0	7	96	1416	SAG	d__Bacteria;p__Proteobacteria;c__Alphaproteobacteria;o__HIMB59;f__GCA-002718135;g__MarineAlpha5-Bin3;s__	Charting the Complexity of the Marine Microbiome through Single-Cell Genomics. Pachiadaki MG, et al. Cell 2019
AG-426-I04	f__GCA-002718135	7	A	IIe	28.415	1.61684	93.98	0	6	96	1616	SAG	d__Bacteria;p__Proteobacteria;c__Alphaproteobacteria;o__HIMB59;f__GCA-002718135;g__MarineAlpha5-Bin3;s__	Charting the Complexity of the Marine Microbiome through Single-Cell Genomics. Pachiadaki MG, et al. Cell 2019
AH-326-B09	f__GCA-002718135	7	A		28.238	1.32617	67.47	0	6	95	959	SAG	d__Bacteria;p__Proteobacteria;c__Alphaproteobacteria;o__HIMB59;f__GCA-002718135;g__MarineAlpha5-Bin3;s__	Charting the Complexity of the Marine Microbiome through Single-Cell Genomics. Pachiadaki MG, et al. Cell 2019
MarineAlpha5_Bin3	f__GCA-002718135	8	A		31.019	1.08279	80.72	0.11	8	95	926	MAG	d__Bacteria;p__Proteobacteria;c__Alphaproteobacteria;o__HIMB59;f__GCA-002718135;g__MarineAlpha5-Bin3;s__MarineAlpha5-Bin3 sp002938255	Deep mitochondrial origin outside the sampled alphaproteobacteria. Martijn, J. et al. Nature 2018.
MarineAlpha5_Bin1	f__GCA-002718135	8	A		30.77	0.84014	53.01	0.44	5.5	96	999	MAG	d__Bacteria;p__Proteobacteria;c__Alphaproteobacteria;o__HIMB59;f__HIMB59;g__HIMB59;s__HIMB59 sp002690585	Deep mitochondrial origin outside the sampled alphaproteobacteria. Martijn, J. et al. Nature 2018.
MarineAlpha5_Bin7	f__GCA-002718135	9		IId	28.141	1.3215	92.77	0	5	97	1279	MAG	d__Bacteria;p__Proteobacteria;c__Alphaproteobacteria;o__HIMB59;f__GCA-002718135;g__MarineAlpha5-Bin7;s__MarineAlpha5-Bin7 sp002938195	Deep mitochondrial origin outside the sampled alphaproteobacteria. Martijn, J. et al. Nature 2018.
AG-464-G03	f__GCA-002718135	10		IIc	29.218	1.76065	85.54	0	11	95	1557	SAG	d__Bacteria;p__Proteobacteria;c__Alphaproteobacteria;o__HIMB59;f__GCA-002718135;g__;s__	Charting the Complexity of the Marine Microbiome through Single-Cell Genomics. Pachiadaki MG, et al. Cell 2019
MarineAlpha5_Bin9	f__GCA-002718135	11		IIb	27.002	1.27748	96.39	0	5	97	1273	MAG	d__Bacteria;p__Proteobacteria;c__Alphaproteobacteria;o__HIMB59;f__GCA-002718135;g__MarineAlpha5-Bin7;s__MarineAlpha5-Bin7 sp002938195	Deep mitochondrial origin outside the sampled alphaproteobacteria. Martijn, J. et al. Nature 2018.
MarineAlpha5_Bin12	f__GCA-002718135	12		IIa	27.877	1.52091	98.8	0	6	97	501	MAG	d__Bacteria;p__Proteobacteria;c__Alphaproteobacteria;o__HIMB59;f__GCA-002718135;g__GCA-2717485;s__GCA-2717485 sp002717485	Deep mitochondrial origin outside the sampled alphaproteobacteria. Martijn, J. et al. Nature 2018.
SP337	f__GCA-002718135	13			29.481	1.57579	89.16	0	8	96	1449	MAG	d__Bacteria;p__Proteobacteria;c__Alphaproteobacteria;o__HIMB59;f__GCA-002718135;g__GCA-2717485;s__GCA-2717485 sp002717485	The reconstruction of 2,631 draft metagenome-assembled genomes from the global oceans. Tully BJ et al. Sci Data 2018
*Genome type:
MAGs: Metagenome-Assembled Genomes; SAGs: Single Amplified Genomes
†: genomes that correspond to dereplicated genomes in Getz el al. 20223 (AG-891-G23 and AG-900-K11 respectively)
