# Supplementary material for: Phosphate-related genomic islands as drivers of environmental adaptation in the streamlined marine alphaproteobacterial HIMB59
Source: mSystems. 2023 Dec 6;8(6):e00898-23. doi: 10.1128/msystems.00898-23 (PMC10734472; doi:10.1128/msystems.00898-23)
Supplement: Table S2 — Pairwise comparison of average nucleotide identity (ANI) of the genomes of the HIMB59 clade. [file msystems.00898-23-s0006.xlsx]

## Sheet: Table_S2
Table S2: Pairwise comparison of average nucleotide identity (ANI) of the genomes of the HIMB59 clade.
A. HIMB59 family
B. GCA002718135 family

## Sheet: A_HIMB59_family
genome	AG-893-E21	AG-917-K23	AG-918-C13	AG-894-O02	AG-892-D04	AG-404-P08	AG-919-D10	AG-893-E23	AG-892-G03	AG-914-P10	AG-892-N06	AG-909-K20	AG-918-C10	AG-897-E09	AG-911-L10	AG-920-J13	AG-898-F04	AG-893-P11	AG-919-N20	AG-917-M08	AG-916-L20	AG-907-L05	AG-894-O04	AG-914-F18	AG-894-C10	AG-904-O04	AG-910-G06	AG-900-I14	AG-910-G09	AG-899-K18	AG-914-D07	AG-917-M17	AG-447-M14	AG-453-E17	AG-901-M08	AG-349-E10	AG-900-E05	AG-908-O07	AG-901-E23	AG-893-E16	AG-895-J15	AG-919-N08	AG-912-J04	AG-895-E07	AG-918-N11	AG-912-N03	AG-916-N15	AG-904-J19	AG-915-O03
AG-893-E21	100	93.32	93.44	92.94	93.09	91.56	91.69	91.91	92.02	92.55	92.76	92.77	94.06	93.67	93.7	94.92	95.38	98.71	94.88	94.46	95.11	94.16	93.11	93.55	93.28	93.28	92.88	93.52	93.17	93.47	93.23	92.86	92.49	92.44	92.19	92.19	92.84	92.55	92.44	92.6	92.58	93	93.04	92.64	92.44	92.63	92.78	92.78	92.44
AG-917-K23	93.32	100	92.87	92.5	92.47	91.32	91	91.55	91.79	92.63	92.23	92.69	95.44	95.59	95.47	95.3	95.48	93.44	93.73	93.61	93.31	93.54	93.01	92.8	92.37	92.86	92.74	93.42	92.86	93.31	93.25	92.79	92.47	92.03	91.51	91.94	92.08	92.15	92.15	92.01	92.27	92.5	92.22	92.03	91.93	92.55	92.41	92.51	92.38
AG-918-C13	93.44	92.87	100	93.97	94.12	92.62	92.98	93.04	93	93.1	93.37	94.11	94	92.81	93.08	93.97	94.44	93.97	93.27	92.91	93.52	94.62	94.43	94.41	94.56	94.41	93.91	94.59	94.32	94.4	94.41	94.09	93.44	93.28	93	92.71	93.02	93.38	93.12	93.13	92.94	93.51	93.42	93.38	93.1	93.37	93.33	93.56	93.11
AG-894-O02	92.94	92.5	93.97	100	93.86	92.47	92.45	92.98	92.86	93.21	93.44	93.29	93.12	92.78	93.28	93.48	94.35	93.08	92.8	92.73	93.53	93.63	94.07	94.09	94.31	94.44	94.34	94.6	94.34	93.94	93.98	93.97	93.42	97.91	93.09	93.23	92.72	93.58	92.94	93.42	93.25	93.06	93.59	93.48	93.47	93.3	93.25	93.5	93.22
AG-892-D04	93.09	92.47	94.12	93.86	100	92.44	92.57	92.66	93.09	93.41	93.55	93.97	93.58	92.84	93.09	93.88	94.28	94.18	93	92.75	93.35	94.18	94.12	94.19	93.99	93.91	94	93.97	94.12	94.57	94.18	93.99	93.16	92.86	92.53	92.18	92.45	92.54	92.9	93.05	92.92	93.27	93.21	93.04	92.79	93.47	93.16	93.22	92.85
AG-404-P08	91.56	91.32	92.62	92.47	92.44	100	96.2	95.8	94.61	92.86	93.06	94.98	91.63	91.71	91.84	92.39	92.48	92.25	91.68	91.66	91.91	92.25	92.33	92.4	92.75	92.87	92.23	93.13	92.34	92.55	92.34	92.59	92.61	92.5	91.44	92.52	91.83	92.12	91.57	91.81	91.49	91.76	91.84	91.71	92.09	91.86	92.12	92.54	92.16
AG-919-D10	91.69	91	92.98	92.45	92.57	96.2	100	96.85	95.41	93.09	93.25	95.25	91.71	91.19	91.22	92.42	92.84	92.29	91.72	91.38	91.91	92.56	92.38	92.6	93.31	92.53	92.33	93.16	92.32	92.33	92.83	92.69	91.47	91.58	91.38	91.56	91.71	91.99	91.41	91.93	91.42	91.89	91.5	91.84	91.77	91.97	92.27	92.02	91.96
AG-893-E23	91.91	91.55	93.04	92.98	92.66	95.8	96.85	100	95.25	93.11	93.48	95.2	92.28	91.97	91.68	92.56	93.06	92.55	91.94	91.9	92.34	92.61	92.52	92.69	93.25	93.01	92.68	93.19	92.68	92.81	92.93	92.56	92.53	92.53	91.98	92.06	91.87	92.34	91.62	92.28	92.02	92.06	92.12	92.35	92.53	92.48	92.44	92.35	92.01
AG-892-G03	92.02	91.79	93	92.86	93.09	94.61	95.41	95.25	100	93.17	92.96	94.67	92.21	91.94	92.01	92.7	92.78	92.76	92.11	92.06	92.44	93.07	92.7	92.62	93.42	92.77	92.28	93.17	92.74	93.25	93.07	92.75	92.59	91.97	92.69	91.85	91.75	92.86	92.91	92.73	92.32	92.61	92.44	92.34	92.62	92.5	93	93.12	92.26
AG-914-P10	92.55	92.63	93.1	93.21	93.41	92.86	93.09	93.11	93.17	100	95.48	94.4	93.09	92.95	93.33	92.92	93.47	93.13	92.93	93.08	92.96	93.7	93.12	92.93	93.38	93.77	92.78	94.09	93.21	93.53	93.26	92.6	92.8	92.6	92.47	92.38	92.62	92.46	93.09	92.94	92.88	93.43	93.71	92.29	92.07	92.86	92.89	93.31	93.14
AG-892-N06	92.76	92.23	93.37	93.44	93.55	93.06	93.25	93.48	92.96	95.48	100	94.7	93.4	92.62	92.59	93.62	93.63	93.6	92.63	92.47	93.1	93.27	93.08	93.32	93.88	93.82	92.98	93.36	93.03	93.31	93.2	93.32	93.01	93.03	92.33	92.14	92.62	93.1	92.46	92.66	92.5	92.69	93.01	92.67	92.83	93.24	93	92.81	92.67
AG-909-K20	92.77	92.69	94.11	93.29	93.97	94.98	95.25	95.2	94.67	94.4	94.7	100	93.06	92.85	92.78	93.61	93.22	93.93	93.17	92.67	93.41	93.75	93.77	93.81	94.24	94.35	93.59	94.25	94.02	94.46	94.13	93.66	92.88	93	93.04	93	92.92	93.22	92.94	93.33	93.09	93.33	93.36	93.22	93.09	93.41	93.6	93.7	93.27
AG-918-C10	94.06	95.44	94	93.12	93.58	91.63	91.71	92.28	92.21	93.09	93.4	93.06	100	95.87	95.92	96.64	96.72	94	93.88	93.26	93.84	93.87	93.66	93.67	93.42	93.59	92.91	93.59	93.54	93.81	93.18	93.2	93.05	92.45	92.03	92.37	93.25	93.41	92.62	92.52	92.6	92.86	92.92	92.65	92.47	92.95	92.8	92.31	92.08
AG-897-E09	93.67	95.59	92.81	92.78	92.84	91.71	91.19	91.97	91.94	92.95	92.62	92.85	95.87	100	95.48	95.98	96.15	93.5	93.96	93.62	93.52	93.76	92.81	92.8	92.55	92.56	92.86	93.6	92.84	93.31	92.88	92.45	92.92	92.66	92.12	92.63	92.42	92.78	92.69	92.52	92.62	92.65	92.56	92.8	92.62	92.66	93	92.81	92.06
AG-911-L10	93.7	95.47	93.08	93.28	93.09	91.84	91.22	91.68	92.01	93.33	92.59	92.78	95.92	95.48	100	95.91	97.25	93.5	93.67	94.19	93.57	93.52	93	92.88	93.02	92.66	92.78	93.72	93.11	93.25	93.18	92.87	93.11	93.25	92.41	92.79	92.78	93.05	92.58	92.44	92.76	92.78	92.75	92.79	92.56	92.89	92.8	92.81	92.8
AG-920-J13	94.92	95.3	93.97	93.48	93.88	92.39	92.42	92.56	92.7	92.92	93.62	93.61	96.64	95.98	95.91	100	97.07	95.22	94.64	94.02	94.62	94.31	93.73	93.89	93.67	93.75	93.61	93.52	93.93	94.27	93.82	93.59	93.03	93.07	92.46	93.16	93.72	93.64	93.24	92.84	93.1	93.26	93.35	93.3	92.97	93.3	93.58	93.37	93.22
AG-898-F04	95.38	95.48	94.44	94.35	94.28	92.48	92.84	93.06	92.78	93.47	93.63	93.22	96.72	96.15	97.25	97.07	100	95.49	95.37	94.55	95.25	95.1	94.06	94.12	93.89	94.05	94.23	94.18	94.22	95.4	94.33	94.03	93.17	94.16	94.44	93.72	93.96	94.1	93.91	93.99	93.87	94.08	94.79	94.1	93.78	93.54	94.22	94.75	93.23
AG-893-P11	98.71	93.44	93.97	93.08	94.18	92.25	92.29	92.55	92.76	93.13	93.6	93.93	94	93.5	93.5	95.22	95.49	100	95.12	94.84	95.23	94.12	93.9	94.47	94.16	93.56	92.73	93.94	93.99	93.6	94.02	93.75	92.66	92.75	92.03	92.67	93.18	92.78	92.81	92.83	92.76	93.25	92.67	92.75	92.66	92.89	93.47	92.61	92.74
AG-919-N20	94.88	93.73	93.27	92.8	93	91.68	91.72	91.94	92.11	92.93	92.63	93.17	93.88	93.96	93.67	94.64	95.37	95.12	100	94.35	94.99	94.12	93.23	93.06	93	93.25	92.96	93.6	93.11	94.19	93.52	93.22	92.81	92.84	91.94	92.58	92.12	92.33	92.46	92.6	92.73	93.09	93.09	92.53	92.58	92.08	93.06	93.69	92.57
AG-917-M08	94.46	93.61	92.91	92.73	92.75	91.66	91.38	91.9	92.06	93.08	92.47	92.67	93.26	93.62	94.19	94.02	94.55	94.84	94.35	100	96.62	93.78	92.7	92.9	92.77	92.83	92.71	93.59	93.11	93.52	93.03	92.66	92.86	92.46	91.87	92.45	92.11	92.03	92.36	92.21	92.21	92.66	92.9	92.32	92.32	92.34	92.63	92.83	92.77
AG-916-L20	95.11	93.31	93.52	93.53	93.35	91.91	91.91	92.34	92.44	92.96	93.1	93.41	93.84	93.52	93.57	94.62	95.25	95.23	94.99	96.62	100	94.21	93.49	93.77	93.36	93.31	93.04	93.89	93.56	93.88	93.84	93.09	93.09	92.91	92.38	92.58	91.91	92.7	92.51	92.72	92.81	93.12	93.04	92.76	92.48	92.42	92.8	92.82	92.29
AG-907-L05	94.16	93.54	94.62	93.63	94.18	92.25	92.56	92.61	93.07	93.7	93.27	93.75	93.87	93.76	93.52	94.31	95.1	94.12	94.12	93.78	94.21	100	94.28	93.67	94.44	93.69	93.98	93.81	94.38	94.35	93.74	94.2	93.68	93.15	92.78	93.04	94.06	93.56	93.45	93.32	93.26	93.78	93.73	93.31	93.22	93.37	93.82	93.84	93
AG-894-O04	93.11	93.01	94.43	94.07	94.12	92.33	92.38	92.52	92.7	93.12	93.08	93.77	93.66	92.81	93	93.73	94.06	93.9	93.23	92.7	93.49	94.28	100	94.24	94.85	94.67	94.28	94.56	94.4	94.25	94.19	94.05	93.19	93.46	92.77	92.33	92.89	93.18	92.97	93.06	92.88	93.34	92.97	93.02	92.85	92.99	93.19	93.36	92.9
AG-914-F18	93.55	92.8	94.41	94.09	94.19	92.4	92.6	92.69	92.62	92.93	93.32	93.81	93.67	92.8	92.88	93.89	94.12	94.47	93.06	92.9	93.77	93.67	94.24	100	94.7	94.22	93.52	93.78	94.21	94.06	94.08	93.72	92.66	93.41	92.37	92.78	93.31	93.31	92.92	92.95	92.75	93.06	92.99	92.92	92.75	92.52	93.53	93.12	92.79
AG-894-C10	93.28	92.37	94.56	94.31	93.99	92.75	93.31	93.25	93.42	93.38	93.88	94.24	93.42	92.55	93.02	93.67	93.89	94.16	93	92.77	93.36	94.44	94.85	94.7	100	95.18	94.26	94.36	94.27	94.28	94.53	94.28	92.73	93.75	93.11	93.1	93.58	93.4	93.35	93.28	93.09	93.89	93.53	93.6	93.36	93.91	93.79	93.47	93.5
AG-904-O04	93.28	92.86	94.41	94.44	93.91	92.87	92.53	93.01	92.77	93.77	93.82	94.35	93.59	92.56	92.66	93.75	94.05	93.56	93.25	92.83	93.31	93.69	94.67	94.22	95.18	100	93.96	94.12	94	94.28	94.52	93.58	93.35	93.69	93.1	93.16	93.51	93.83	93.14	93.25	93.37	93.72	93.62	93.25	93.46	93.72	93.56	93.35	93.38
AG-910-G06	92.88	92.74	93.91	94.34	94	92.23	92.33	92.68	92.28	92.78	92.98	93.59	92.91	92.86	92.78	93.61	94.23	92.73	92.96	92.71	93.04	93.98	94.28	93.52	94.26	93.96	100	94.46	94.09	94.28	94.47	93.57	93.27	93.97	93.72	93.23	93.16	93.77	93.21	93.77	93.44	93.88	94.02	94.2	93.88	93.61	93.88	94.29	92.65
AG-900-I14	93.52	93.42	94.59	94.6	93.97	93.13	93.16	93.19	93.17	94.09	93.36	94.25	93.59	93.6	93.72	93.52	94.18	93.94	93.6	93.59	93.89	93.81	94.56	93.78	94.36	94.12	94.46	100	98.04	94.69	94.69	94.59	93.81	93.41	93.28	93.78	94.19	93.77	93.81	93.79	93.49	93.94	94.12	93.88	93.58	93.66	94.12	94.46	93.95
AG-910-G09	93.17	92.86	94.32	94.34	94.12	92.34	92.32	92.68	92.74	93.21	93.03	94.02	93.54	92.84	93.11	93.93	94.22	93.99	93.11	93.11	93.56	94.38	94.4	94.21	94.27	94	94.09	98.04	100	94.22	94.76	94.28	93.66	93.72	93.01	92.52	93.19	93.25	93.25	93.41	93.27	93.56	93.64	93.28	93.13	93.27	93.77	93.55	93.25
AG-899-K18	93.47	93.31	94.4	93.94	94.57	92.55	92.33	92.81	93.25	93.53	93.31	94.46	93.81	93.31	93.25	94.27	95.4	93.6	94.19	93.52	93.88	94.35	94.25	94.06	94.28	94.28	94.28	94.69	94.22	100	95.18	93.64	93.45	93.74	92.99	92.75	93.09	94.46	93.27	93.63	93.79	93.74	93.63	93.53	93.4	92.88	94.05	93.59	93.21
AG-914-D07	93.23	93.25	94.41	93.98	94.18	92.34	92.83	92.93	93.07	93.26	93.2	94.13	93.18	92.88	93.18	93.82	94.33	94.02	93.52	93.03	93.84	93.74	94.19	94.08	94.53	94.52	94.47	94.69	94.76	95.18	100	94.35	92.95	93.38	93.44	93.09	93.65	93.67	93.66	93.87	93.78	93.98	94.09	93.91	93.23	93.66	93.97	94.55	93.6
AG-917-M17	92.86	92.79	94.09	93.97	93.99	92.59	92.69	92.56	92.75	92.6	93.32	93.66	93.2	92.45	92.87	93.59	94.03	93.75	93.22	92.66	93.09	94.2	94.05	93.72	94.28	93.58	93.57	94.59	94.28	93.64	94.35	100	93.77	93	91.63	92.28	92.6	92.98	92.41	92.98	92.83	92.76	92.63	92.51	92.55	93.15	93.16	92.99	92.87
AG-447-M14	92.49	92.47	93.44	93.42	93.16	92.61	91.47	92.53	92.59	92.8	93.01	92.88	93.05	92.92	93.11	93.03	93.17	92.66	92.81	92.86	93.09	93.68	93.19	92.66	92.73	93.35	93.27	93.81	93.66	93.45	92.95	93.77	100	93.68	90.96	92.93	91.74	91.96	91.66	92.31	92.34	92.42	93.12	92	92.22	92.84	92.25	92.61	92.06
AG-453-E17	92.44	92.03	93.28	97.91	92.86	92.5	91.58	92.53	91.97	92.6	93.03	93	92.45	92.66	93.25	93.07	94.16	92.75	92.84	92.46	92.91	93.15	93.46	93.41	93.75	93.69	93.97	93.41	93.72	93.74	93.38	93	93.68	100	92.36	93.2	93.25	93.08	92.49	92.83	93.14	93.24	93.62	93.47	92.88	93.34	92.87	92.91	91.96
AG-901-M08	92.19	91.51	93	93.09	92.53	91.44	91.38	91.98	92.69	92.47	92.33	93.04	92.03	92.12	92.41	92.46	94.44	92.03	91.94	91.87	92.38	92.78	92.77	92.37	93.11	93.1	93.72	93.28	93.01	92.99	93.44	91.63	90.96	92.36	100	94.33	94.09	96.22	95.17	93.33	93.84	94.09	94.51	94.99	94.06	93.56	93.53	94.11	93.48
AG-349-E10	92.19	91.94	92.71	93.23	92.18	92.52	91.56	92.06	91.85	92.38	92.14	93	92.37	92.63	92.79	93.16	93.72	92.67	92.58	92.45	92.58	93.04	92.33	92.78	93.1	93.16	93.23	93.78	92.52	92.75	93.09	92.28	92.93	93.2	94.33	100	93.77	95.04	93.94	92.93	93.35	93.34	93.51	93.88	93.72	93.65	93.38	93.44	93.2
AG-900-E05	92.84	92.08	93.02	92.72	92.45	91.83	91.71	91.87	91.75	92.62	92.62	92.92	93.25	92.42	92.78	93.72	93.96	93.18	92.12	92.11	91.91	94.06	92.89	93.31	93.58	93.51	93.16	94.19	93.19	93.09	93.65	92.6	91.74	93.25	94.09	93.77	100	94.02	93.92	93.13	93.53	94.08	94.27	93.87	93.98	94.72	93.95	93.24	94.11
AG-908-O07	92.55	92.15	93.38	93.58	92.54	92.12	91.99	92.34	92.86	92.46	93.1	93.22	93.41	92.78	93.05	93.64	94.1	92.78	92.33	92.03	92.7	93.56	93.18	93.31	93.4	93.83	93.77	93.77	93.25	94.46	93.67	92.98	91.96	93.08	96.22	95.04	94.02	100	97.69	94.78	94.95	94.9	94.94	95.32	94.94	95.07	94.98	95.11	94.58
AG-901-E23	92.44	92.15	93.12	92.94	92.9	91.57	91.41	91.62	92.91	93.09	92.46	92.94	92.62	92.69	92.58	93.24	93.91	92.81	92.46	92.36	92.51	93.45	92.97	92.92	93.35	93.14	93.21	93.81	93.25	93.27	93.66	92.41	91.66	92.49	95.17	93.94	93.92	97.69	100	93.68	94.1	94.11	94.07	94.47	94.12	94.03	94.31	94.06	94.13
AG-893-E16	92.6	92.01	93.13	93.42	93.05	91.81	91.93	92.28	92.73	92.94	92.66	93.33	92.52	92.52	92.44	92.84	93.99	92.83	92.6	92.21	92.72	93.32	93.06	92.95	93.28	93.25	93.77	93.79	93.41	93.63	93.87	92.98	92.31	92.83	93.33	92.93	93.13	94.78	93.68	100	94.69	94.06	93.83	94.34	93.94	93.38	94.11	94.15	93.31
AG-895-J15	92.58	92.27	92.94	93.25	92.92	91.49	91.42	92.02	92.32	92.88	92.5	93.09	92.6	92.62	92.76	93.1	93.87	92.76	92.73	92.21	92.81	93.26	92.88	92.75	93.09	93.37	93.44	93.49	93.27	93.79	93.78	92.83	92.34	93.14	93.84	93.35	93.53	94.95	94.1	94.69	100	94.27	94.12	94.25	93.91	93.54	94.31	93.84	93.34
AG-919-N08	93	92.5	93.51	93.06	93.27	91.76	91.89	92.06	92.61	93.43	92.69	93.33	92.86	92.65	92.78	93.26	94.08	93.25	93.09	92.66	93.12	93.78	93.34	93.06	93.89	93.72	93.88	93.94	93.56	93.74	93.98	92.76	92.42	93.24	94.09	93.34	94.08	94.9	94.11	94.06	94.27	100	95.75	94.71	94.16	94.52	94.58	94.31	94.23
AG-912-J04	93.04	92.22	93.42	93.59	93.21	91.84	91.5	92.12	92.44	93.71	93.01	93.36	92.92	92.56	92.75	93.35	94.79	92.67	93.09	92.9	93.04	93.73	92.97	92.99	93.53	93.62	94.02	94.12	93.64	93.63	94.09	92.63	93.12	93.62	94.51	93.51	94.27	94.94	94.07	93.83	94.12	95.75	100	94.67	94.44	94.9	94.25	93.88	94.42
AG-895-E07	92.64	92.03	93.38	93.48	93.04	91.71	91.84	92.35	92.34	92.29	92.67	93.22	92.65	92.8	92.79	93.3	94.1	92.75	92.53	92.32	92.76	93.31	93.02	92.92	93.6	93.25	94.2	93.88	93.28	93.53	93.91	92.51	92	93.47	94.99	93.88	93.87	95.32	94.47	94.34	94.25	94.71	94.67	100	94.65	94.22	94.54	94.38	93.8
AG-918-N11	92.44	91.93	93.1	93.47	92.79	92.09	91.77	92.53	92.62	92.07	92.83	93.09	92.47	92.62	92.56	92.97	93.78	92.66	92.58	92.32	92.48	93.22	92.85	92.75	93.36	93.46	93.88	93.58	93.13	93.4	93.23	92.55	92.22	92.88	94.06	93.72	93.98	94.94	94.12	93.94	93.91	94.16	94.44	94.65	100	94.62	94.5	94.41	93.89
AG-912-N03	92.63	92.55	93.37	93.3	93.47	91.86	91.97	92.48	92.5	92.86	93.24	93.41	92.95	92.66	92.89	93.3	93.54	92.89	92.08	92.34	92.42	93.37	92.99	92.52	93.91	93.72	93.61	93.66	93.27	92.88	93.66	93.15	92.84	93.34	93.56	93.65	94.72	95.07	94.03	93.38	93.54	94.52	94.9	94.22	94.62	100	94.08	93.84	94.66
AG-916-N15	92.78	92.41	93.33	93.25	93.16	92.12	92.27	92.44	93	92.89	93	93.6	92.8	93	92.8	93.58	94.22	93.47	93.06	92.63	92.8	93.82	93.19	93.53	93.79	93.56	93.88	94.12	93.77	94.05	93.97	93.16	92.25	92.87	93.53	93.38	93.95	94.98	94.31	94.11	94.31	94.58	94.25	94.54	94.5	94.08	100	94.66	93.9
AG-904-J19	92.78	92.51	93.56	93.5	93.22	92.54	92.02	92.35	93.12	93.31	92.81	93.7	92.31	92.81	92.81	93.37	94.75	92.61	93.69	92.83	92.82	93.84	93.36	93.12	93.47	93.35	94.29	94.46	93.55	93.59	94.55	92.99	92.61	92.91	94.11	93.44	93.24	95.11	94.06	94.15	93.84	94.31	93.88	94.38	94.41	93.84	94.66	100	93.52
AG-915-O03	92.44	92.38	93.11	93.22	92.85	92.16	91.96	92.01	92.26	93.14	92.67	93.27	92.08	92.06	92.8	93.22	93.23	92.74	92.57	92.77	92.29	93	92.9	92.79	93.5	93.38	92.65	93.95	93.25	93.21	93.6	92.87	92.06	91.96	93.48	93.2	94.11	94.58	94.13	93.31	93.34	94.23	94.42	93.8	93.89	94.66	93.9	93.52	100
AG-892-D10	92.88	92.99	93.16	93.14	93.25	92.1	92.01	92.39	92.59	93.12	92.66	93.03	93.11	92.54	92.86	93.41	93.53	93.35	92.97	92.9	92.86	93.58	93.17	92.91	93.69	93.54	93.13	93.53	93.44	92.99	93.75	93.21	92.88	92.65	93.16	93.39	93.86	94.49	93.87	93.09	93.28	93.75	93.63	93.25	93.89	93.86	94.23	93.45	94.53
AG-910-B07	93.29	93.05	93.31	93.25	92.97	92.05	92.16	92.42	93.04	92.86	92.5	93.07	92.85	92.92	93.56	93.14	93.39	93.67	92.81	93.18	93.25	93.72	93.66	93.02	93.78	94.45	93.56	94.38	93.55	94.59	93.3	93.46	91.24	92.75	94.41	94.45	94.31	94.88	94.61	94.09	94.16	94.78	95.13	94.43	94.53	94.69	94.59	94.75	95.03
AG-894-P07	92.53	92.5	93.1	93.2	92.91	91.73	91.73	91.9	92.38	92.07	92.88	93.47	92.74	92.3	92.19	93.4	93.44	93.4	92.13	92.41	92.55	93.39	92.94	93.06	93.68	93.48	93.05	93.77	93.09	93.82	93.65	93.13	91.4	92.9	93.44	93.04	94.35	94.98	94.32	93.42	93.91	93.95	94.45	94.09	94.47	94.61	94.4	94.12	94.27
AG-920-K17	92.94	92.58	93.37	93.66	93.52	92.23	92.23	92.55	92.94	93.03	93.1	93.49	92.83	92.98	92.78	93.71	94.12	93.39	93.19	92.71	92.79	93.73	93.28	93.37	93.88	93.47	93.56	94.03	93.58	93.71	94.02	93.38	92.5	93.12	93.91	94.12	93.78	95.27	94.59	94.44	94.41	94.54	94.59	94.9	95.02	94.52	95.07	94.8	93.88
AG-899-C14	93.09	92.39	93.29	93.27	93.37	91.69	92.12	92.28	92.97	93.11	92.94	93.29	93.07	92.38	92.88	93.38	93.86	93.55	92.77	92.53	92.81	93.82	93.44	92.99	93.53	94.04	93.19	93.97	93.6	93.7	93.72	93.34	91.78	92.87	93.75	93.47	94.41	94.48	93.88	93.93	94	94.35	94.44	94.29	94.13	94.83	94.28	94.34	94.31
AG-919-M03	93.36	92.97	94.66	94	93.69	93.01	93.25	93	93.07	93	93.45	94.1	93.2	92.83	93.19	94.37	94.39	93.72	93.81	92.91	92.78	94.55	94.01	94.26	94.62	94.19	93.83	94.51	94.18	94.12	94.23	93.52	92.4	93.22	93.56	93.66	95	95.78	94.34	94.12	94.03	94.48	94.45	94.47	95.33	94.91	94.69	94.1	94.38
AG-904-K09	92.87	92.62	93.98	92.83	93.03	92.12	92.02	92.5	92.73	92.55	92.9	93.62	92.82	92.4	92.68	93.44	93.75	93.13	93	92.56	93.03	93.59	93.48	93.43	94.06	94	93.41	94.15	93.58	93.66	94.06	93.4	92.41	93.28	93.3	93.44	94.31	94.76	93.64	93.28	93.05	94.23	94.22	93.9	93.97	94.09	94.3	93.61	94.08
AG-904-C07	92.75	92.46	93.69	93.12	93.25	91.95	92.2	92.41	92.75	92.38	92.62	93.49	92.66	92.64	92.4	93.24	93.88	93.16	93.12	92.54	92.88	94	93.17	93.43	94.05	93.39	93.84	93.7	93.55	93.82	94.41	92.75	92.34	92.46	93.91	93.13	93.75	95.05	94	93.88	94.02	94.68	94.28	94.23	94.29	93.78	94.88	94.34	94.37
AG-903-I23	93.11	92.35	93.58	93.48	93.55	92.28	92.32	92.66	92.49	92.38	93.13	93.73	93.12	93.1	93.02	93.91	94	93.39	92.95	92.57	93	93.79	93.47	93.47	94.12	94.01	93.78	93.64	93.77	94.18	94.18	93.3	91.97	92.84	93.86	93.58	94.69	94.89	94.28	93.73	94.05	94.23	94.59	94.31	94.28	94.25	95.06	94.07	94.39
AG-895-A09	92.86	92.19	93.64	93.32	93.23	92.39	92.32	92.38	92.8	92.83	92.84	93.55	92.55	92.31	92.6	93.65	93.84	93.28	93.08	92.47	92.72	93.58	93.32	93.32	94.04	93.73	93.37	93.75	93.76	93.52	93.78	93.06	92.12	92.62	93.39	93.17	94.92	94.85	94.02	93.21	93.39	94.02	93.94	93.96	94	94.35	94.62	93.69	94.3
AG-892-E23	92.56	92.34	93.21	93.53	92.93	92.17	92.02	92.41	92.36	92.29	92.47	93.67	92.55	92.73	92.63	93.51	94.3	92.84	93.04	92.55	92.72	93.59	92.91	92.74	93.69	93.2	94	93.8	93.32	93.41	94.08	92.64	92.22	93.54	94.41	93.83	94.23	95.17	94.03	93.87	93.88	94.36	94.88	94.67	94.88	94.54	95.06	94.72	94.35
AG-891-E22	92.9	92.41	93.62	93.52	93.25	92.19	92.25	92.77	92.85	93.25	93.11	93.58	92.41	93.05	92.81	93.59	94.56	92.69	93.22	92.84	92.99	93.76	93.24	93.16	93.87	93.28	94.28	94.08	93.85	93.65	94.15	92.56	92.51	93.89	94.66	94.23	94.7	95.75	94.26	94.29	94.33	95.03	95.05	95.27	95.02	94.58	95.35	94.64	93.95
AG-900-G06	93.65	93.18	93.56	93.86	93.82	92.16	92.37	92.71	93.44	93.2	93.39	93.56	93.44	93.46	93.53	93.97	94.24	93.86	93.16	93.18	93.55	94.2	93.97	93.62	93.72	94.47	94.39	94.41	94.07	94.62	94.54	93.77	92.34	93.97	95.11	94.53	94.11	95.26	95	94.69	94.79	95.2	95.45	95.21	95.47	94.83	95.57	95.87	94.9
AG-892-M07	93.9	93.31	94.03	94.07	94.05	92.81	92.82	93.09	93.27	93.45	93.65	94.19	93.92	93.7	93.6	94.28	94.69	94.37	93.75	93.43	93.78	94.97	94.16	94	94.28	94.28	94.77	94.79	94.07	94.41	95.16	93.83	93.16	94.28	95.22	94.17	93.94	95.45	95.19	95.11	95.2	97.88	96.12	95.36	95.24	95	95.55	95.97	95.11
AG-891-J18	93.06	92.58	93.69	93.44	93.44	91.93	92.3	92.6	93.02	92.89	92.94	93.66	92.73	93	92.96	93.57	94.4	92.97	93.12	92.59	92.98	93.61	93.5	93.36	93.85	93.7	93.98	94	93.88	94.03	94.43	93.03	92.09	92.98	95.44	94.38	94.23	95.97	95.39	94.81	95.01	94.89	94.63	95.39	94.6	94.31	94.91	94.53	94.08
AG-896-E11	92.44	91.97	93.09	93.41	92.72	91.9	91.91	92.33	92.1	91.8	92.56	93.01	92.39	92.08	92.17	92.91	93.8	92.74	92.44	91.97	92.5	93.05	92.97	92.68	93.27	93.35	93.4	93.25	92.94	93.13	93.45	92.89	92.34	92.92	92.94	92.58	93.53	94.05	93.18	93.28	93.26	93.35	93.3	93.56	93.46	93.69	93.4	93.59	93.3
AH-326-N10	90.37	90.41	91.62	91.58	91.8	90.61	90.01	90.32	90.97	90.94	90.9	91.34	90.89	90.83	90.88	90.74	90.89	91.17	90.25	90.38	90.47	90.94	91.68	91.27	91.87	91.65	91.98	92.23	91.5	91.14	91.19	91.82	94.71	92.81	90.09	90.84	91.61	90.19	91.03	90.86	91.21	91.15	91.41	90.89	91.19	91.79	90.68	91.41	90.5
AG-910-J16	92.58	92.78	92.95	93.42	93.03	92.38	92.57	92.16	92.61	93.41	92.56	93.31	92.05	92.48	93.15	92.61	93.34	93.3	93.19	92.8	92.67	93.3	93.03	92.83	93.8	93.19	93.2	93.72	93.59	93.64	93.4	93.55	93.35	92.57	92.59	93.62	94	94.25	93.63	93.43	93.7	94.44	94.13	93.56	93.67	93.88	94.28	93.84	94.26
AG-914-K13	92.59	92.03	93.5	94.41	93.12	92.4	91.98	92.7	92.08	91.94	93.01	93.42	92.55	92.38	92.13	93.1	93.86	93.13	92.64	92.18	92.55	92.66	92.98	95.06	93.88	93.03	93.6	93.09	93.91	93.07	93.36	93.02	92.88	93.26	92.52	92.73	93.22	92.86	92.45	92.81	92.9	92.37	92.65	93.19	92.81	93.41	93.24	92.95	91.97
MED724	82.56	82.95	82.36	82.43	82.85	82.52	82.6	82.44	82.72	82.81	82.89	82.5	82.8	82.72	83.36	82.62	82.55	82.64	82.28	82.75	82.62	83.06	82.62	82.6	82.62	82.56	82.38	82.72	82.56	82.44	82.39	82.61	82.28	82.31	82.23	82.32	82.62	82.36	82.91	82.52	82.79	82.72	82.72	82.67	82.6	82.44	82.92	82.57	82.81
AG-911-E22	82.7	82.85	82.39	82.8	82.79	82.43	82.53	82.48	83.03	82.94	82.55	82.68	82.46	82.5	83.16	82.53	82.81	83.04	82.55	82.97	82.83	83.15	82.8	82.97	82.97	82.72	82.51	83.03	82.75	82.84	82.59	82.69	82.92	82.89	82.59	82.5	82.77	82.81	83.2	82.59	82.89	83.07	82.89	82.76	82.72	82.6	83.15	82.8	83.12
AG-915-G17	83.65	83.58	83.14	83.67	83.72	83.19	83.23	83.12	82.98	83.53	83.1	83.47	83.02	83.16	83.73	83.69	84.16	83.6	83.82	83.84	83.69	84.38	83.41	83.71	83.77	83.41	83.14	83.59	83.69	83.25	83.59	83.31	83.73	83.59	83.44	83	83.8	83.03	83.61	83.27	83.59	83.36	83.26	83.39	83.25	83.3	83.66	83.4	83.6
AG-325-J07	82.89	82.83	82.46	82.91	82.75	82.54	82.36	82.44	82.22	82.13	82.58	82.72	82.73	82.65	83.69	83.05	83.02	82.82	82.99	83.23	83	83.42	82.6	82.63	82.7	82.4	82.19	82.69	82.44	82.23	82.29	82.33	82.97	83.06	82.4	82.08	82.75	82.48	82.53	82.55	82.63	82.46	82.71	82.46	82.5	82.67	82.79	82.64	82.38
AG-337-M07	82.86	83.03	83.27	83.12	83.28	82.97	83.03	83	82.75	83.63	82.95	83.19	82.68	83.1	83.59	83.31	83.31	82.45	82.99	83.03	83.14	83.22	83.1	82.91	83.35	83.1	82.94	83.15	83.2	82.48	82.91	82.53	83.84	83.31	82.94	83.02	84.31	83.06	83.19	82.91	83.09	83.06	83.11	83.2	83.06	83.06	82.99	82.68	82.78
AG-337-K21	82.6	82.56	82.39	82.87	82.64	82.41	82.59	82.48	82.38	82.7	82.63	82.72	82.56	82.55	83.28	82.72	83.01	82.58	82.36	82.76	82.77	82.99	82.66	82.69	82.72	82.55	82.3	82.47	82.73	82.34	82.52	82.45	83.02	83.09	83.04	82.78	83.37	83.31	83.12	82.68	83.02	82.85	83.04	82.84	82.72	82.53	82.74	82.55	82.7
AG-337-L15	82.7	83.01	82.72	82.88	82.95	82.81	82.84	82.81	82.64	83.1	82.99	83	82.59	82.91	83.76	82.97	82.97	82.48	82.64	83.04	82.88	83.19	82.75	82.89	83.03	82.78	82.49	82.84	82.89	82.6	82.42	82.41	83.47	83.27	82.5	82.73	83.34	83	82.87	82.71	82.84	82.91	82.92	82.84	82.83	82.81	82.81	82.66	82.75
AG-470-L07	82.68	82.91	82.67	83.09	82.92	83.03	82.88	82.8	82.41	83.1	82.87	83.09	82.75	82.75	83.65	83.03	83.15	82.67	82.84	83.11	82.84	83.08	82.8	82.9	82.92	82.72	82.83	82.84	82.97	82.41	82.81	82.39	83.49	83.57	82.69	83.5	83.75	83.01	83.16	82.79	83.06	83.09	83.27	82.97	82.91	82.81	82.97	82.72	82.84
AG-337-P20	83.13	83.29	83.11	83.33	83.02	83.13	83	83.12	82.72	83.48	83	83.28	83.06	83.09	83.77	83.26	83.47	82.81	83.42	83.38	83.25	83.37	83.19	83.16	83.4	83.28	82.97	83.31	83.28	82.85	82.74	82.76	83.69	83.55	83.39	83.38	84.2	83.62	83.42	83.25	83.27	83.31	83.37	83.28	83.18	83.25	83.68	83.13	83.23
AG-894-P02	83.38	83.56	82.94	83.39	83.56	82.78	82.87	82.82	82.91	83.38	82.75	83.24	83.18	83.08	84	83.38	83.81	83.46	83.77	83.82	83.49	84.34	83.4	83.46	83.37	83.31	83.11	83.85	83.59	82.96	83.27	83.16	83.16	83.56	83.1	82.97	83.29	82.75	83.57	83.13	83.34	83.35	83.47	83.12	83.02	83.04	83.41	83.28	83.46
AG-905-O07	83.22	83.76	82.95	83.4	83.52	82.58	82.76	82.75	83.04	83.5	82.76	83.26	82.87	83.12	83.65	83.12	83.73	83.28	83.66	83.66	83.32	83.77	83.32	83.47	83.28	83.2	83.13	83.73	83.47	83.13	83.38	83.07	83.28	83.5	83	82.74	83.35	82.88	83.3	83.09	83.16	83.26	83.14	83.13	82.97	83.11	83.25	83.09	83.65
AG-453-G11	82.91	82.98	82.79	82.97	82.88	82.58	82.59	82.66	82.5	82.81	82.73	82.98	82.59	82.92	83.88	83.16	83.26	82.61	83.09	83.45	82.97	83.52	82.78	82.97	82.86	82.69	82.41	82.89	82.81	82.32	82.49	82.28	83.13	83.11	82.41	82.78	83.48	83.01	82.88	82.66	82.56	82.7	82.91	82.78	82.87	82.69	82.89	82.52	82.76
AG-457-I22	82.78	82.62	82.5	82.67	82.91	82.34	82.56	82.46	82.59	82.91	82.64	82.77	82.6	82.68	83.69	82.96	83.27	82.68	83.15	83.19	82.89	83.4	82.5	82.79	82.58	82.61	82.4	82.81	82.65	82.34	82.48	82.34	82.91	82.98	82.61	82.73	83	83.25	82.92	82.68	82.84	82.97	82.58	82.78	82.66	82.41	82.68	82.44	82.35
AG-325-D16	82.06	81.91	81.89	82.3	82.31	82.04	81.94	81.87	82.13	81.77	81.8	82.25	81.83	81.94	82.84	82.34	82.52	82.28	82.25	82.44	82.09	82.94	81.91	81.98	81.98	81.75	81.9	82.2	82.05	81.77	82.03	81.88	82.2	82.47	81.56	82.08	82.22	82.19	82.06	81.97	82.2	82.16	82.22	82.16	82.11	82.23	82.19	82.18	82.16
AG-325-C06	82.02	82.2	81.72	82.03	82.34	81.83	81.86	81.98	82.28	82.28	82.12	82.3	81.87	82.06	82.91	81.84	82.25	81.89	82.12	82.49	82.12	82.69	82	82.09	82.02	81.68	81.75	82.11	82.07	81.71	81.94	81.87	82.19	82.2	81.62	82.08	82.33	82.46	81.94	81.87	82.03	82.09	82.49	82.03	82.09	82.1	82.03	81.4	82
AG-917-G13	82.78	82.96	82.82	83	82.94	82.69	82.72	82.55	82.73	82.81	82.71	82.72	82.47	82.69	83.34	82.84	83.22	82.85	82.8	83.1	82.88	83.25	82.96	82.97	82.78	82.76	82.72	82.93	82.85	82.97	82.93	82.97	82.57	82.99	82.73	82.89	83.1	82.75	83.15	82.75	82.97	83.04	83.13	83.17	83.01	83.06	83.09	83.12	83.21
AG-333-A07	82.19	82.8	82.05	82.33	82.67	82.22	81.97	81.99	82.37	82.5	82.16	82.52	82.23	82.22	83.11	82.66	82.38	82.27	82.77	83.14	82.25	82.82	82.18	82.06	82.22	82.08	82.15	82.66	82.28	81.8	82.56	81.97	82.96	83.34	82.07	82.55	82.97	83.15	82.62	82.16	82.31	82.28	82.6	82.28	82.57	82.48	82.45	82.15	82.81
AG-904-K16	82.54	82.82	82.46	82.61	82.78	82.22	82.22	82.3	82.81	82.78	82.44	82.49	82.25	82.38	83.06	82.47	82.67	83.03	82.73	82.76	82.54	83.33	82.64	82.85	82.84	82.62	82.33	82.83	82.69	82.52	82.44	82.62	82.29	82.12	82.42	82.49	82.95	82.56	83.18	82.54	82.77	82.81	82.82	82.69	82.61	82.6	82.9	82.55	83.07
AG-892-G14	82.19	82.37	82	82.49	82.38	82.01	82.19	82.38	82.41	82.1	82.29	82.37	82.25	82.19	82.69	82.28	82.86	82.47	82.71	82.54	82.28	82.72	82.22	82.43	82.29	82.13	82.41	82.43	82.28	82.07	82.34	81.93	82.19	82.11	82.31	82.42	82.46	82.6	82.29	82.08	82.34	82.31	82.53	82.5	82.53	82.51	82.44	82.02	82.6
AG-390-I07	82.33	82.37	82.12	82.5	82.62	81.84	82.05	82.33	82.46	82.31	82.36	82.22	82.14	82.33	82.84	82.33	82.7	82.45	82.37	82.59	82.4	82.69	82.35	82.38	82.35	82.29	82.42	82.47	82.49	82.23	82.27	82.12	82.27	82.12	82.22	82.36	82.59	82.62	82.38	82.13	82.33	82.36	82.52	82.62	82.66	82.47	82.37	82.07	82.47
AG-899-C09	82.8	82.84	82.57	82.88	83.06	82.6	82.55	82.38	82.85	82.98	82.43	82.81	82.5	82.67	83.33	82.69	83.13	82.94	82.81	82.99	82.9	83.59	82.82	83.03	82.84	82.75	82.61	83.17	82.95	82.84	82.81	82.79	82.82	83.14	82.34	82.59	82.73	82.57	83.13	82.69	83.07	82.96	82.89	82.87	82.69	82.83	82.97	82.84	83.17
AG-895-L18	82.66	82.67	82.43	82.64	83	82.19	82.34	82.34	83.02	83.32	82.35	82.48	82.55	82.38	82.87	82.09	82.92	82.6	82.39	82.64	82.77	83.13	82.77	82.79	82.83	82.59	82.56	82.47	82.82	82.41	82.53	82.6	82.72	82.88	82.51	82.47	82.95	82.72	82.92	82.5	82.97	82.87	82.94	82.36	82.41	82.45	82.7	82.69	82.55
AG-908-G17	82.65	82.77	82.48	82.78	83.05	82.32	82.53	82.35	83.06	82.91	82.33	82.77	82.33	82.48	83.37	82.52	83	82.98	82.75	83.09	82.78	83.28	82.7	82.99	82.91	82.65	82.42	83.09	82.97	82.77	82.98	82.92	82.75	83.01	82.38	82.58	83.07	82.8	83.51	82.56	83.07	83.13	83.14	82.66	82.82	82.73	83.21	82.79	83.19
AG-892-O09	82.76	83.03	82.56	82.85	83.03	82.6	82.75	82.57	83	83.09	82.59	82.81	82.56	82.65	83.56	82.77	82.97	82.94	82.77	83.19	82.84	83.46	82.92	83	82.81	82.81	82.69	83.37	83	82.91	82.65	82.88	82.92	83.05	82.35	82.53	82.72	82.7	83.19	82.66	83.02	83.11	82.94	82.94	82.72	82.97	83.19	82.86	83.13
AG-893-E15	82.71	83	82.62	83.18	82.98	82.58	82.7	82.56	82.96	82.91	82.56	82.77	82.56	82.69	83.45	82.78	83.22	83.01	82.72	83.2	82.82	83.47	82.86	82.91	82.93	82.73	82.7	83.19	82.98	82.88	82.83	82.78	83.07	83.25	82.62	82.98	83.12	83.02	83.49	82.71	83.06	83.13	83.19	83.03	82.94	82.92	83.34	83.02	83.38
AG-915-I10	82.69	82.73	82.62	83.06	82.97	82.63	82.53	82.44	83.03	82.75	82.53	82.88	82.47	82.57	83.14	82.86	83.28	83.12	82.9	82.99	82.87	83.57	82.84	83.1	82.97	82.85	82.66	83.09	82.85	82.94	82.88	82.73	82.56	83	82.91	82.81	83.16	82.93	83.54	82.75	83.13	82.9	83.06	83.08	82.97	82.78	83.09	82.94	83.24
AG-912-J07	82.72	82.94	82.6	82.99	82.86	82.76	82.78	82.58	82.81	82.89	82.58	82.85	82.59	82.67	83.28	83	83.15	83.04	82.8	82.98	82.82	83.41	82.89	83.14	82.94	82.77	82.58	83.18	82.92	82.97	82.78	82.87	82.64	82.89	82.59	83.11	83.22	82.86	83.25	82.8	83.03	82.97	83.3	83.13	83.08	83.16	83.08	83.16	83.4
AG-899-O08	83	83.31	82.85	83.25	83.36	82.91	82.79	82.7	83.13	83.45	82.68	83.11	82.78	82.76	83.82	82.97	83.44	83.25	83.22	83.59	83.12	83.87	83.17	83.33	83.16	83.05	82.91	83.45	83.17	83.12	83.16	83.19	83.27	83.56	82.62	82.8	82.98	82.69	83.49	82.97	83.31	83.27	83.27	82.96	82.95	82.81	83.26	83.2	83.46
AG-911-I02	83.02	83.28	82.83	83.12	83.17	82.49	82.63	82.61	83.11	83.09	82.56	82.83	83	82.84	83.84	82.94	83.35	83.27	83.03	83.41	83.06	83.91	83	83.29	83.13	83.03	82.79	83.35	83.14	82.94	82.59	82.98	82.91	82.97	82.52	82.32	82.78	82.75	83.29	82.72	82.91	82.97	83	82.92	82.81	82.84	83	82.81	83.23
AG-916-M14	83.05	83.25	82.64	82.88	83.03	82.34	82.56	82.44	83	82.87	82.61	82.77	82.79	82.83	83.59	82.9	83.19	83.13	83.11	83.27	83.21	83.69	82.9	83.02	82.95	82.84	82.49	82.91	82.84	82.89	82.64	82.73	82.67	82.53	82.55	82.53	82.72	82.76	83.28	82.67	82.83	82.88	82.85	82.82	82.69	82.64	82.97	82.81	83.06
AG-891-E08	83.08	83.28	82.45	82.49	82.68	82.34	82.38	82.31	82.8	82.79	82.41	82.53	82.84	82.79	83.42	82.83	83.22	83.11	83.22	83.31	83.33	83.68	82.7	82.91	82.75	82.58	82.48	82.95	82.81	82.89	82.54	82.48	82.31	81.89	82.22	82.57	82.42	82.21	82.86	82.5	82.57	82.64	82.52	82.56	82.35	82.33	82.69	82.44	82.81
AG-899-E09	83.08	83.08	82.48	82.75	82.8	82.41	82.5	82.39	82.69	82.53	82.53	82.68	82.8	82.72	83.73	82.97	83.16	83.24	83.17	83.31	83.15	83.85	82.75	82.86	82.93	82.56	82.69	82.82	82.67	82.42	82.33	82.4	82.76	82.28	82.05	82.31	82.45	82.38	82.72	82.52	82.56	82.48	82.5	82.48	82.41	82.42	82.58	82.31	82.75
AG-899-K21	82.91	83.26	82.65	82.92	82.8	82.62	82.61	82.47	82.72	82.44	82.66	82.78	83.02	82.85	83.63	82.97	83.09	82.79	82.76	83.27	83.02	83.55	82.75	82.97	82.81	82.68	82.65	83.12	82.77	82.81	82.56	82.56	82.77	82.69	82.35	82.81	82.48	82.69	82.97	82.65	82.6	82.65	82.82	82.77	82.69	82.74	82.75	82.74	82.93
AG-894-I22	83.25	83.34	82.78	82.9	83.07	82.44	82.63	82.62	83.07	83.22	82.73	82.78	82.88	82.88	83.72	82.94	83.19	83.25	83.14	83.32	83.34	83.89	82.94	83.08	82.95	82.91	82.5	83.04	83	82.89	82.65	82.78	82.84	82.69	82.55	82.67	82.97	82.83	83.28	82.73	82.78	82.91	82.88	82.83	82.69	82.65	82.97	82.76	83.12
AG-359-F18	82.63	82.75	82.47	82.88	82.69	82.41	82.34	82.41	82.95	82.87	82.38	82.82	82.47	82.37	83.13	82.52	83.02	82.82	82.7	82.94	82.78	83.33	82.62	83.03	82.92	82.62	82.47	83.06	82.88	82.84	82.46	82.45	83.09	82.68	82.34	82.63	82.94	82.75	83.37	82.59	82.87	83.16	82.88	82.77	82.55	82.5	83.09	82.53	83.12
AG-891-P23	83.22	83.43	82.73	83.04	83.3	82.54	82.82	82.74	83.47	82.95	82.94	83	82.86	82.97	83.78	82.79	83.05	83.45	83.31	83.5	83.38	83.66	83.12	83.22	83.22	83.05	82.72	83.16	82.95	83.19	83.17	83.06	82.72	83.03	82.95	82.59	83.02	82.84	83.91	82.88	83.09	83.35	83.26	82.99	82.75	82.6	83.33	83.22	83.35
AG-898-N21	82.4	82.73	82.58	82.69	82.52	82.44	82.42	82.3	82.85	82.75	82.47	82.39	82.48	82.56	83.41	82.47	82.7	82.69	82.38	82.77	82.44	83.14	82.55	82.59	82.44	82.35	82.36	82.72	82.35	82.48	82.02	82.28	82.81	82.6	81.91	82.18	82.41	82.5	82.69	82.24	82.4	82.65	82.53	82.38	82.42	82.23	82.41	82.36	82.58
AG-333-K07	74.87	74.88	74.43	74.53	74.44	74.29	74.57	74.53	74.59	74.8	74.58	74.7	74.7	74.88	74.84	75.05	75.25	75.08	75.19	74.83	75.13	74.73	74.48	74.67	74.77	74.53	74.56	74.91	74.4	74.88	74.86	74.4	74.87	74.66	74.57	74.45	74.57	74.67	74.38	74.38	74.43	74.57	74.67	74.59	74.51	74.38	74.78	74.49	74.64
AG-325-G13	75.45	75.09	74.98	75.12	75	74.75	74.94	74.94	74.82	74.81	75.12	75.07	75.14	75.28	75.42	75.33	75.45	75.3	75.38	75.2	75.35	75.13	75.07	75.08	75.08	74.81	74.84	75.08	74.88	75.06	75.03	74.68	75.14	75.29	75.04	74.7	74.83	75.19	74.93	74.87	74.91	75.06	75.07	75.12	74.97	74.68	75.23	74.72	75
AG-313-A14	74.92	75.12	74.77	74.98	74.85	74.68	75.11	74.94	75.16	75.14	75.3	75.16	74.88	75.18	74.89	75.1	75.2	75.24	74.85	74.94	75.27	75	74.82	75.17	75.15	74.86	74.66	75.24	74.59	75.11	74.98	74.7	75.62	75.41	75.05	74.81	74.78	74.93	75.02	74.81	74.92	75	75.13	75	75	74.68	75.32	74.92	74.78
HIMB59-MED-G104	74.35	74.06	73.85	73.92	73.74	73.78	74.04	73.94	73.78	73.76	73.97	73.94	74.25	74.13	74.25	74.6	74.31	74.28	74.52	74.18	74.47	73.77	73.86	74.04	74.07	73.98	73.96	74.18	73.84	74.34	74.02	73.66	74	74.12	74.01	73.83	73.81	74.21	74	73.77	73.79	73.78	73.96	74.05	73.81	73.53	74.17	73.88	73.96
TMED259	74.16	74.22	73.85	73.98	73.77	73.98	73.91	73.83	73.72	73.73	73.88	73.77	73.77	73.97	73.92	74.18	73.55	73.78	74.25	73.94	74.03	73.74	73.88	73.74	73.94	73.77	73.69	73.97	73.81	74.3	74.09	73.68	73.96	74.15	74.07	74.34	73.9	73.85	74.13	73.58	73.77	73.69	73.78	73.97	73.56	73.72	73.97	73.84	73.94
AG-333-O11	74.24	74.41	74.1	74.03	74.01	74.21	74.23	74.25	74.69	74.64	74.52	74.23	74.56	74.47	74.41	74.54	74.5	74.9	74.22	74.34	74.83	74.25	74.21	74.47	74.39	74.43	74.19	74.28	73.88	74.69	73.78	74.29	74.47	74.88	74.7	74.59	74.13	74.25	74.38	74.19	74.38	74.53	74.78	74.65	74.64	74.13	74.75	74.66	74.43
AG-896-P05	73.62	73.61	73.9	73.99	73.72	73.71	73.74	73.63	74.64	73.71	73.59	73.7	73.93	73.61	73.66	74.08	73.72	73.89	74	73.71	73.72	73.61	73.84	73.89	74.25	73.88	73.82	74.05	73.67	74.22	73.65	73.58	73.73	73.84	74.05	73.63	73.33	73.75	74.56	73.5	73.65	73.68	74.2	73.98	73.69	73.88	73.9	73.73	73.94
HIMB59	73.44	73.37	73.43	73.47	73.31	73.4	73.42	73.5	73.54	73.47	73.64	73.47	73.59	73.33	73.45	73.77	73.73	73.55	73.49	73.38	73.73	73.31	73.38	73.59	73.69	73.59	73.41	73.73	73.16	73.83	73.34	73.22	73.72	73.81	73.68	73.13	73.15	73.58	73.45	73.19	73.4	73.36	73.56	73.63	73.41	73.28	73.61	73.54	73.59
LSUCC0245	73.45	73.5	73.38	73.48	73.31	73.38	73.43	73.46	73.56	73.38	73.66	73.56	73.56	73.41	73.56	73.81	73.69	73.56	73.45	73.42	73.8	73.28	73.36	73.57	73.67	73.67	73.42	73.75	73.16	73.84	73.34	73.29	73.75	73.72	73.62	73.02	73.33	73.52	73.44	73.23	73.36	73.41	73.57	73.68	73.44	73.28	73.66	73.4	73.59
HIMB59-SPSalt	73.2	73.09	72.97	72.97	72.94	72.91	73.13	73.03	73.02	72.94	73.18	72.81	73.08	73.15	73.06	73.37	73.12	73.2	72.91	73.03	73.47	72.8	72.98	73.12	73.13	73.05	72.84	73.3	72.76	73.26	72.75	72.72	73.34	73.47	73.22	72.94	72.78	73.08	73.23	72.83	72.9	73.02	73.3	73.31	73.11	72.72	73.29	73.22	73.28
CP.5	73.34	73.17	73.2	73.14	73.06	73	73.09	73.17	73.29	73.22	73.41	73.02	73.19	73.23	73.22	73.44	73.29	73.31	73.12	73.16	73.44	73.05	73.14	73.21	73.32	73.27	73.03	73.46	72.86	73.48	73.09	73.09	73.39	73.4	73.39	72.95	72.89	73.27	73.25	72.98	73.12	73.28	73.36	73.41	73.22	72.93	73.41	73.49	73.39
[truncated: 67 more columns]

## Sheet: B_GCA002718135_family
genome	MarineAlpha5_Bin9	MarineAlpha5_Bin1	MarineAlpha5_Bin3	MarineAlpha5_Bin7	MarineAlpha5_Bin12	SP337	AH-326-B09	AG-426-I04	AG-414-E06	AG-447-P01	AG-464-G03	SP346	AG-447-I04	AG-404-D18	MarineAlpha5_Bin4	AG-426-J08	AG-457-I08	AG-435-K07	AG-319-E03	AG-457-A08	AG-333-O07	AG-313-N13	SAR11-SAG-MED31	AG-426-C22	AG-319-D07	AG-447-P14	AG-414-A22	AG-414-P05	AG-447-C07	AG-414-M20	AG-447-L18	AG-390-E23	AG-447-A02	AG-447-O15	AG-447-J18	AG-439-A19	AG-905-G23	AG-410-B18	AG-893-I03	AG-897-D18	AG-457-F14	AG-893-O06	AG-916-I19	AG-426-J11	AG-915-C06	AH-326-B08	AG-333-D23	AG-404-B13	AG-365-O06
MarineAlpha5_Bin9	100	68.39	68.66	70.66	69.13	68.12	70.19	70.28	70.49	70.36	71.07	69.73	70	69.87	70.3	69.78	69.8	69.09	69.29	68.8	69.23	68.39	69.18	69.14	69.25	69.29	68.96	69.03	69.34	68.94	68.69	68.91	68.55	68.73	68.43	68.78	68.97	68.81	68.66	69.03	68.88	68.94	68.94	68.33	69.08	68.41	68.84	69.07	69.16
MarineAlpha5_Bin1	68.39	100	98.48	71.06	66.42	66.1	72.44	72.53	72.7	72.24	71.31	69.54	70.14	69.85	70.03	69.81	69.15	69.21	69.31	68.9	69.51	68.31	68.58	69.02	69.06	69.25	68.62	68.98	69.1	68.94	68.73	69.18	69.06	68.66	68.79	69.09	68.73	68.78	68.56	68.21	68.66	68.73	68.53	68.32	68.62	68.91	68.55	68.7	68.8
MarineAlpha5_Bin3	68.66	98.48	100	70.97	67	66.74	72.59	72.29	72.31	71.94	72.05	69.32	69.82	69.98	70.26	70.15	69.57	69.47	70	69.09	69.72	68.95	69.56	69.38	69.44	69.35	69.03	69.17	69.4	69.04	69.04	69.42	69.23	69.03	69.13	69.3	68.86	69.17	68.69	68.67	68.95	68.79	68.8	68.51	69.06	69.03	68.84	69	69.4
MarineAlpha5_Bin7	70.66	71.06	70.97	100	68.2	67.81	71.69	71.82	71.91	71.73	72.11	69.82	71.11	70.93	71.11	70.62	70.6	70.13	70.06	69.78	70.44	69.54	70	70.25	70.12	69.9	69.75	70.03	69.98	70.15	69.69	69.95	69.85	69.71	69.51	70.02	70.02	69.9	69.67	69.99	70.11	69.98	69.81	69.53	70.08	69.83	69.85	69.92	70.22
MarineAlpha5_Bin12	69.13	66.42	67	68.2	100	71.07	68.38	68.48	68.65	68.53	68.94	68.77	68.53	68.62	68.8	68.87	69.88	69.38	68.2	67.61	68.35	68.11	68.2	67.97	68.12	68.02	67.59	67.67	68.21	67.73	68.48	68.12	67.74	67.69	67.97	67.92	67.92	67.63	67.61	67.74	67.65	67.74	67.81	67.44	68.17	67.44	67.75	67.84	67.88
SP337	68.12	66.1	66.74	67.81	71.07	100	67.79	67.81	67.71	67.92	68.75	66.84	67.19	67.42	67.81	67.64	67.3	66.98	67.56	66.87	67.64	66.53	66.95	67.33	67.38	67.06	66.97	67.34	67.31	67.25	66.95	67.04	66.87	66.98	66.82	66.91	66.72	66.9	66.96	67.06	67.04	66.85	67.05	66.42	66.92	66.69	67.04	66.85	67.04
AH-326-B09	70.19	72.44	72.59	71.69	68.38	67.79	100	95.71	92.57	92.02	71.38	71.19	72.41	72.81	72.47	72.66	73.28	72.4	72.47	71.62	72.79	71.8	71.1	72.28	72.66	71.79	71.97	72.24	72.03	72.69	71.87	72.31	72.16	71.99	71.91	71.57	71.31	70.89	71.37	71.29	71.61	71.28	71.42	70.83	71.33	71.34	71.28	71.58	71.62
AG-426-I04	70.28	72.53	72.29	71.82	68.48	67.81	95.71	100	92.95	92.53	71.45	71.27	73.16	73.15	72.34	73.35	72.97	72.56	72.55	71.42	72.38	71.66	71.75	73.2	72.5	72.24	72.41	72.66	72.17	73.34	71.63	72.41	71.81	71.8	71.48	71.92	70.97	71.13	71.07	70.94	71.31	71.14	71.16	70.8	71.25	70.94	70.84	71.38	71.77
AG-414-E06	70.49	72.7	72.31	71.91	68.65	67.71	92.57	92.95	100	94.37	71.52	71.51	72.77	73.02	72.2	73.36	72.96	72.52	72.66	71.38	72.48	71.3	71.97	73.41	72.5	72.23	72.46	72.66	72	73.2	71.52	72.05	71.57	71.57	71.21	71.75	70.85	70.77	70.78	71.12	71.25	70.89	71.13	70.69	71.22	70.65	70.79	71.19	71.8
AG-447-P01	70.36	72.24	71.94	71.73	68.53	67.92	92.02	92.53	94.37	100	71.22	71.14	73.17	73.06	72.25	72.59	72.83	72.3	72.61	71.24	71.95	70.88	71.63	72.36	72.07	71.77	71.61	71.69	72.39	72.68	71.03	71.1	71.31	71.25	70.91	71.11	70.65	70.67	70.97	70.92	71.23	70.88	70.95	70.7	70.94	70.47	70.31	71.03	71.21
AG-464-G03	71.07	71.31	72.05	72.11	68.94	68.75	71.38	71.45	71.52	71.22	100	69.48	70.56	70.68	70.74	70.57	70.43	70.05	70.55	69.57	70.34	69.43	70.05	70.12	70.36	70.09	69.69	69.73	69.97	69.87	69.62	70	69.75	69.59	69.62	69.63	69.66	69.77	69.5	69.84	69.68	69.58	69.67	68.98	69.88	69.55	69.48	69.52	69.71
SP346	69.73	69.54	69.32	69.82	68.77	66.84	71.19	71.27	71.51	71.14	69.48	100	72.73	74.52	74.22	74.85	75.09	73.73	73.28	72.53	72.78	71.86	72.76	73.19	73.39	73.51	73	73.25	73.24	72.62	72.58	72.73	72.5	72.25	72.04	73.3	71.7	71.44	71.38	71.56	72.1	72.06	71.89	71.9	71.63	71.79	71.8	72.26	71.75
AG-447-I04	70	70.14	69.82	71.11	68.53	67.19	72.41	73.16	72.77	73.17	70.56	72.73	100	74.86	74.03	73.77	73.97	73.41	72.47	71.97	72.84	71.85	72.47	73.35	73.16	73.1	72.84	72.83	73.33	73.37	72.53	72.91	72.64	72.52	71.95	72.03	72.33	71.93	71.75	72.14	72.43	72.12	72.46	72.06	72.22	71.49	71.94	72.54	72.72
AG-404-D18	69.87	69.85	69.98	70.93	68.62	67.42	72.81	73.15	73.02	73.06	70.68	74.52	74.86	100	78.81	75.62	76.3	75.91	75.32	73.8	74.75	73.3	74.01	75.07	74.81	74.61	74.42	74.99	75.03	75.78	74.13	74.39	73.91	74.01	73.6	73.87	72.56	72.37	72.32	72.68	72.84	72.58	72.63	72.47	72.66	72.6	72.59	73.08	73.28
MarineAlpha5_Bin4	70.3	70.03	70.26	71.11	68.8	67.81	72.47	72.34	72.2	72.25	70.74	74.22	74.03	78.81	100	74.45	74.53	74.16	74.67	73.47	73.72	72.93	73.31	74.03	74.4	73.62	73.69	73.83	73.92	73.86	73.31	73.44	73.48	73.27	72.95	73.57	72.42	71.92	72.02	72.21	72.46	72.29	72.36	72	72.3	72.16	72.23	72.66	73
AG-426-J08	69.78	69.81	70.15	70.62	68.87	67.64	72.66	73.35	73.36	72.59	70.57	74.85	73.77	75.62	74.45	100	95.92	92.02	79.91	79.44	79.37	78.73	79.22	80.84	80	80.89	81.27	81.12	81.04	81.47	79.5	79.16	79.75	79.02	78.77	79.9	72.81	72.58	72.45	72.7	72.88	72.66	72.66	72.03	72.47	72.23	72.81	73.06	73.47
AG-457-I08	69.8	69.15	69.57	70.6	69.88	67.3	73.28	72.97	72.96	72.83	70.43	75.09	73.97	76.3	74.53	95.92	100	94.17	80.98	78.97	79.31	78.45	79.08	79.97	80.48	81.17	80.87	80.76	81.44	81.21	78.86	78.5	78.52	78.31	77.97	78.1	72.39	72.09	72.02	72.27	72.58	72.33	72.36	71.71	72.48	71.78	72.48	72.87	72.69
AG-435-K07	69.09	69.21	69.47	70.13	69.38	66.98	72.4	72.56	72.52	72.3	70.05	73.73	73.41	75.91	74.16	92.02	94.17	100	80.18	78.89	78.79	78.53	78.48	79.6	79.81	80.41	80.13	80.5	80.25	80.77	78.73	78.25	78.35	77.65	77.47	78.45	72.17	72.03	71.81	72.03	72.16	72	72.07	71.62	72.16	71.53	72.07	72.44	72.61
AG-319-E03	69.29	69.31	70	70.06	68.2	67.56	72.47	72.55	72.66	72.61	70.55	73.28	72.47	75.32	74.67	79.91	80.98	80.18	100	81.12	81.3	81.24	78.73	79.09	83.2	80.79	80.13	81.08	80.6	80.39	78.69	77.65	77.51	77.17	77.6	77.69	71.94	71.7	71.62	71.83	72.16	71.8	71.69	71.19	71.85	71.62	72.06	71.97	71.94
AG-457-A08	68.8	68.9	69.09	69.78	67.61	66.87	71.62	71.42	71.38	71.24	69.57	72.53	71.97	73.8	73.47	79.44	78.97	78.89	81.12	100	85.65	84.66	81.53	78.08	79.38	79.51	79.03	79.25	79.31	79.09	78.61	78.23	78.19	77.73	77.69	78.11	71.85	71.47	71.52	71.68	71.91	71.7	71.95	71.44	71.83	71.47	71.91	71.72	71.95
AG-333-O07	69.23	69.51	69.72	70.44	68.35	67.64	72.79	72.38	72.48	71.95	70.34	72.78	72.84	74.75	73.72	79.37	79.31	78.79	81.3	85.65	100	86.06	82.5	78.76	79.85	80.66	79.69	80.08	79.88	79.29	79.34	78.68	78.77	78.84	78.97	78.81	72.03	71.61	71.78	72.19	72.4	72.09	72.41	71.91	72.04	72.03	72.7	72.91	73.01
AG-313-N13	68.39	68.31	68.95	69.54	68.11	66.53	71.8	71.66	71.3	70.88	69.43	71.86	71.85	73.3	72.93	78.73	78.45	78.53	81.24	84.66	86.06	100	80.5	77.23	78.84	78.47	78.51	78.56	78.27	78.13	78.16	77.35	77.21	76.8	77.22	77.49	71.51	71.28	71.22	71.43	71.83	71.31	71.6	70.94	71.47	71.56	71.86	71.57	71.53
SAR11-SAG-MED31	69.18	68.58	69.56	70	68.2	66.95	71.1	71.75	71.97	71.63	70.05	72.76	72.47	74.01	73.31	79.22	79.08	78.48	78.73	81.53	82.5	80.5	100	81.29	81.91	81.93	81.98	82.28	81.9	81.92	78.84	80.03	80	79.85	79.16	79.09	71.79	71.41	71.46	71.45	71.58	71.7	71.59	71.55	71.65	71.28	71.79	71.71	71.97
AG-426-C22	69.14	69.02	69.38	70.25	67.97	67.33	72.28	73.2	73.41	72.36	70.12	73.19	73.35	75.07	74.03	80.84	79.97	79.6	79.09	78.08	78.76	77.23	81.29	100	83.46	84.38	84.97	85.09	85.11	85.46	81.33	83.46	82.83	82.72	81.33	81.72	72.18	72.34	72.12	72.35	72.71	72.16	72.71	72.56	72.3	72.09	72.16	72.59	73.11
AG-319-D07	69.25	69.06	69.44	70.12	68.12	67.38	72.66	72.5	72.5	72.07	70.36	73.39	73.16	74.81	74.4	80	80.48	79.81	83.2	79.38	79.85	78.84	81.91	83.46	100	87.5	87.3	87.38	87.56	86.83	79.41	80.37	81.05	80.16	79.57	79.47	71.86	71.58	71.65	71.78	72.12	72.05	72.15	71.72	71.98	71.91	72.04	72.03	72.22
AG-447-P14	69.29	69.25	69.35	69.9	68.02	67.06	71.79	72.24	72.23	71.77	70.09	73.51	73.1	74.61	73.62	80.89	81.17	80.41	80.79	79.51	80.66	78.47	81.93	84.38	87.5	100	91.34	91.93	92.06	90.69	79.59	80.89	81.09	80.58	80.21	80.16	72.24	71.85	71.91	72.16	72.44	72.44	72.19	71.96	72.34	72.05	72.15	72.45	72.48
AG-414-A22	68.96	68.62	69.03	69.75	67.59	66.97	71.97	72.41	72.46	71.61	69.69	73	72.84	74.42	73.69	81.27	80.87	80.13	80.13	79.03	79.69	78.51	81.98	84.97	87.3	91.34	100	95.31	94.59	93.8	79.91	81.31	81	80.58	80.03	80.53	71.9	71.89	71.81	72.04	72.36	72.01	71.91	71.79	72.03	71.9	71.92	72.31	72.74
AG-414-P05	69.03	68.98	69.17	70.03	67.67	67.34	72.24	72.66	72.66	71.69	69.73	73.25	72.83	74.99	73.83	81.12	80.76	80.5	81.08	79.25	80.08	78.56	82.28	85.09	87.38	91.93	95.31	100	95.16	95.56	79.65	80.94	80.62	80.44	79.7	80.1	72.03	71.91	71.87	71.9	72.45	72.05	72.14	71.86	72.1	71.95	72	72.41	72.7
AG-447-C07	69.34	69.1	69.4	69.98	68.21	67.31	72.03	72.17	72	72.39	69.97	73.24	73.33	75.03	73.92	81.04	81.44	80.25	80.6	79.31	79.88	78.27	81.9	85.11	87.56	92.06	94.59	95.16	100	94.19	79.78	80.68	81.19	80.91	80.17	80.19	72.29	71.68	71.68	72.19	72.44	72.09	72.38	72.13	72.06	71.66	72.14	72.39	72.48
AG-414-M20	68.94	68.94	69.04	70.15	67.73	67.25	72.69	73.34	73.2	72.68	69.87	72.62	73.37	75.78	73.86	81.47	81.21	80.77	80.39	79.09	79.29	78.13	81.92	85.46	86.83	90.69	93.8	95.56	94.19	100	80.13	80.98	81.02	80.62	79.98	79.89	72.19	72.09	71.88	72.44	73.05	72.14	72.52	72.34	72.16	71.98	72.01	72.98	73.3
AG-447-L18	68.69	68.73	69.04	69.69	68.48	66.95	71.87	71.63	71.52	71.03	69.62	72.58	72.53	74.13	73.31	79.5	78.86	78.73	78.69	78.61	79.34	78.16	78.84	81.33	79.41	79.59	79.91	79.65	79.78	80.13	100	87.47	87.56	86.57	86.69	87.21	71.75	71.17	71.43	71.5	71.88	71.66	71.64	71.32	71.67	71.46	71.84	72.07	72.26
AG-390-E23	68.91	69.18	69.42	69.95	68.12	67.04	72.31	72.41	72.05	71.1	70	72.73	72.91	74.39	73.44	79.16	78.5	78.25	77.65	78.23	78.68	77.35	80.03	83.46	80.37	80.89	81.31	80.94	80.68	80.98	87.47	100	96.79	89.25	88.34	89	71.81	72.22	71.63	71.56	71.93	72.03	72.09	71.66	71.99	71.58	72.03	72.23	72.5
AG-447-A02	68.55	69.06	69.23	69.85	67.74	66.87	72.16	71.81	71.57	71.31	69.75	72.5	72.64	73.91	73.48	79.75	78.52	78.35	77.51	78.19	78.77	77.21	80	82.83	81.05	81.09	81	80.62	81.19	81.02	87.56	96.79	100	90.13	88.75	88.34	71.53	71.75	71.38	71.55	71.73	71.56	71.92	71.4	71.66	71.88	71.91	71.91	72.16
AG-447-O15	68.73	68.66	69.03	69.71	67.69	66.98	71.99	71.8	71.57	71.25	69.59	72.25	72.52	74.01	73.27	79.02	78.31	77.65	77.17	77.73	78.84	76.8	79.85	82.72	80.16	80.58	80.58	80.44	80.91	80.62	86.57	89.25	90.13	100	87.57	87.47	71.87	71.18	71.51	71.79	72.11	71.83	72.09	71.67	71.76	71.38	71.88	71.94	72.02
AG-447-J18	68.43	68.79	69.13	69.51	67.97	66.82	71.91	71.48	71.21	70.91	69.62	72.04	71.95	73.6	72.95	78.77	77.97	77.47	77.6	77.69	78.97	77.22	79.16	81.33	79.57	80.21	80.03	79.7	80.17	79.98	86.69	88.34	88.75	87.57	100	94.17	71.56	71.37	71.53	71.7	71.65	71.62	71.83	71.52	71.77	71.49	71.88	71.94	71.82
AG-439-A19	68.78	69.09	69.3	70.02	67.92	66.91	71.57	71.92	71.75	71.11	69.63	73.3	72.03	73.87	73.57	79.9	78.1	78.45	77.69	78.11	78.81	77.49	79.09	81.72	79.47	80.16	80.53	80.1	80.19	79.89	87.21	89	88.34	87.47	94.17	100	71.36	72.11	71.41	71.53	72.12	71.43	71.8	71.25	71.61	71.5	71.81	71.89	72.07
AG-905-G23	68.97	68.73	68.86	70.02	67.92	66.72	71.31	70.97	70.85	70.65	69.66	71.7	72.33	72.56	72.42	72.81	72.39	72.17	71.94	71.85	72.03	71.51	71.79	72.18	71.86	72.24	71.9	72.03	72.29	72.19	71.75	71.81	71.53	71.87	71.56	71.36	100	82.84	81.87	81.5	82.37	83.82	83.1	82.06	95.56	79.99	79.34	79.03	78.16
AG-410-B18	68.81	68.78	69.17	69.9	67.63	66.9	70.89	71.13	70.77	70.67	69.77	71.44	71.93	72.37	71.92	72.58	72.09	72.03	71.7	71.47	71.61	71.28	71.41	72.34	71.58	71.85	71.89	71.91	71.68	72.09	71.17	72.22	71.75	71.18	71.37	72.11	82.84	100	83.55	83.34	83.12	83.31	82.17	81.59	82.25	79.3	78	78.53	77.95
AG-893-I03	68.66	68.56	68.69	69.67	67.61	66.96	71.37	71.07	70.78	70.97	69.5	71.38	71.75	72.32	72.02	72.45	72.02	71.81	71.62	71.52	71.78	71.22	71.46	72.12	71.65	71.91	71.81	71.87	71.68	71.88	71.43	71.63	71.38	71.51	71.53	71.41	81.87	83.55	100	85.65	83.24	83.24	82.78	81.13	82.27	78.85	77.78	78.22	77.8
AG-897-D18	69.03	68.21	68.67	69.99	67.74	67.06	71.29	70.94	71.12	70.92	69.84	71.56	72.14	72.68	72.21	72.7	72.27	72.03	71.83	71.68	72.19	71.43	71.45	72.35	71.78	72.16	72.04	71.9	72.19	72.44	71.5	71.56	71.55	71.79	71.7	71.53	81.5	83.34	85.65	100	83.69	83.71	82.44	80.44	81.7	79.27	78.02	77.95	77.37
AG-457-F14	68.88	68.66	68.95	70.11	67.65	67.04	71.61	71.31	71.25	71.23	69.68	72.1	72.43	72.84	72.46	72.88	72.58	72.16	72.16	71.91	72.4	71.83	71.58	72.71	72.12	72.44	72.36	72.45	72.44	73.05	71.88	71.93	71.73	72.11	71.65	72.12	82.37	83.12	83.24	83.69	100	84.98	83.8	81.61	82.84	80.06	78.74	79.3	77.81
AG-893-O06	68.94	68.73	68.79	69.98	67.74	66.85	71.28	71.14	70.89	70.88	69.58	72.06	72.12	72.58	72.29	72.66	72.33	72	71.8	71.7	72.09	71.31	71.7	72.16	72.05	72.44	72.01	72.05	72.09	72.14	71.66	72.03	71.56	71.83	71.62	71.43	83.82	83.31	83.24	83.71	84.98	100	84.31	81.81	84.01	79.67	78.89	79.14	78.18
AG-916-I19	68.94	68.53	68.8	69.81	67.81	67.05	71.42	71.16	71.13	70.95	69.67	71.89	72.46	72.63	72.36	72.66	72.36	72.07	71.69	71.95	72.41	71.6	71.59	72.71	72.15	72.19	71.91	72.14	72.38	72.52	71.64	72.09	71.92	72.09	71.83	71.8	83.1	82.17	82.78	82.44	83.8	84.31	100	83.22	83.04	79.83	79.41	79.64	78.73
AG-426-J11	68.33	68.32	68.51	69.53	67.44	66.42	70.83	70.8	70.69	70.7	68.98	71.9	72.06	72.47	72	72.03	71.71	71.62	71.19	71.44	71.91	70.94	71.55	72.56	71.72	71.96	71.79	71.86	72.13	72.34	71.32	71.66	71.4	71.67	71.52	71.25	82.06	81.59	81.13	80.44	81.61	81.81	83.22	100	82.53	80.09	79.67	79.03	78.34
AG-915-C06	69.08	68.62	69.06	70.08	68.17	66.92	71.33	71.25	71.22	70.94	69.88	71.63	72.22	72.66	72.3	72.47	72.48	72.16	71.85	71.83	72.04	71.47	71.65	72.3	71.98	72.34	72.03	72.1	72.06	72.16	71.67	71.99	71.66	71.76	71.77	71.61	95.56	82.25	82.27	81.7	82.84	84.01	83.04	82.53	100	80.13	79.05	79.14	78.91
AH-326-B08	68.41	68.91	69.03	69.83	67.44	66.69	71.34	70.94	70.65	70.47	69.55	71.79	71.49	72.6	72.16	72.23	71.78	71.53	71.62	71.47	72.03	71.56	71.28	72.09	71.91	72.05	71.9	71.95	71.66	71.98	71.46	71.58	71.88	71.38	71.49	71.5	79.99	79.3	78.85	79.27	80.06	79.67	79.83	80.09	80.13	100	81.52	78.81	78.23
AG-333-D23	68.84	68.55	68.84	69.85	67.75	67.04	71.28	70.84	70.79	70.31	69.48	71.8	71.94	72.59	72.23	72.81	72.48	72.07	72.06	71.91	72.7	71.86	71.79	72.16	72.04	72.15	71.92	72	72.14	72.01	71.84	72.03	71.91	71.88	71.88	71.81	79.34	78	77.78	78.02	78.74	78.89	79.41	79.67	79.05	81.52	100	79.32	78.84
AG-404-B13	69.07	68.7	69	69.92	67.84	66.85	71.58	71.38	71.19	71.03	69.52	72.26	72.54	73.08	72.66	73.06	72.87	72.44	71.97	71.72	72.91	71.57	71.71	72.59	72.03	72.45	72.31	72.41	72.39	72.98	72.07	72.23	71.91	71.94	71.94	71.89	79.03	78.53	78.22	77.95	79.3	79.14	79.64	79.03	79.14	78.81	79.32	100	81.81
AG-365-O06	69.16	68.8	69.4	70.22	67.88	67.04	71.62	71.77	71.8	71.21	69.71	71.75	72.72	73.28	73	73.47	72.69	72.61	71.94	71.95	73.01	71.53	71.97	73.11	72.22	72.48	72.74	72.7	72.48	73.3	72.26	72.5	72.16	72.02	71.82	72.07	78.16	77.95	77.8	77.37	77.81	78.18	78.73	78.34	78.91	78.23	78.84	81.81	100
AH-321-J05	69.02	69.06	68.98	70.16	67.97	67.16	71.59	71.36	71.09	71.09	69.82	71.97	72.23	73	72.38	72.62	72.59	72.19	71.97	71.97	72.28	71.92	72.11	72.36	72.35	72.46	72.44	72.21	72.19	72.33	72.09	71.94	72.19	72.29	71.78	71.94	79.34	78.5	78.34	78.84	79.56	79.33	80.15	80.12	79.21	83.57	83.03	79.2	78.66
AH-287-M11	68.9	68.56	68.93	70.05	68.03	67.22	71.72	70.83	70.75	70.43	69.58	71.36	71.68	72.33	72	72.48	72.03	71.81	71.92	71.47	71.91	71.84	71.47	72.11	71.7	72.19	71.68	71.61	71.78	71.77	71.85	71.56	71.5	72	71.71	71.64	81.72	83.84	84.09	83.89	81.94	82.93	81.07	80.54	81.1	79.31	78.22	77.87	76.97
AG-899-L06	68.56	68.02	68.06	69.44	67.5	66.66	70.59	70.55	70.27	70.13	69.55	71.41	71.38	72.26	71.82	72.39	71.87	72.06	72.17	71.52	71.97	71.39	71.01	71.8	71.66	71.95	71.72	71.69	71.81	71.91	71.35	71.46	71.31	71.56	71.43	71.27	81.9	83.91	85.06	84.64	82.19	83.48	82.27	80.95	81.7	78.13	77.17	77.81	77.35
AG-910-K03	68.9	68.53	69.06	69.91	67.77	67.22	71.33	71.18	71.28	70.87	69.77	71.66	71.89	72.72	72.24	72.64	72.44	72.17	72.21	71.59	72.09	71.71	71.59	72.57	72.06	72.2	72.17	72.17	72.27	72.27	71.86	72	71.52	71.68	71.56	71.86	83.03	85.28	86.41	86.06	83.48	84.47	82.58	81.4	82.61	79.12	78	78.52	78.74
AG-892-B03	68.72	68.33	68.82	69.53	67.53	67.1	71.34	71.16	70.94	70.5	69.31	71.25	71.5	72.49	72.16	72.33	72.12	71.86	71.84	71.44	71.57	71.47	71.41	72.29	71.74	72.06	72	72.19	71.59	72.1	71.42	72.5	71.81	71.46	71.58	72.28	82.66	86.06	85.48	85.39	83.65	84.44	81.66	80.53	81.64	78.76	77.88	78.15	77.38
AG-422-N03	68.94	68.66	69.17	69.95	67.78	66.88	71.02	71.09	70.84	70.9	69.55	71.75	71.87	72.72	72.32	72.4	72.1	71.75	71.8	71.85	72.25	71.9	71.56	72.22	71.73	71.86	71.9	71.98	71.8	72.16	71.81	71.82	71.78	71.65	71.31	71.78	81.86	85.28	85.38	85.17	83.27	84.06	81.68	80.53	81.51	78.72	77.76	78.31	77.56
AG-891-P20	68.81	68.45	68.84	69.6	67.61	66.85	70.96	70.97	70.75	70.76	69.53	71.53	71.85	72.49	72.15	72.28	71.95	72.01	71.86	71.71	71.9	71.67	71.35	72.04	71.62	71.85	71.95	72.08	71.9	72.16	71.54	71.67	71.5	71.48	71.34	71.81	82.18	84.77	85.06	85.27	83.42	84.22	82	80.73	81.66	78.76	77.66	78.08	77.62
AG-909-O11	68.34	68.23	68.27	69.14	67.22	66.41	70.48	70.54	70.02	70.21	69.1	71.12	71.41	72.25	71.82	71.75	71.39	71.45	71.53	71.25	71.72	71.09	70.97	71.41	71.16	71.6	71.31	71.47	71.43	71.39	71.15	71.34	71.06	71.15	71.37	71.33	81.34	83.91	84.61	84.17	82.33	83.88	81.43	80.45	80.86	78.6	77.19	77.48	76.78
AG-910-N14	69.13	68.64	68.81	69.91	67.59	67.1	71.53	71.34	71	71.24	69.83	71.81	72.05	72.81	72.65	72.78	72.47	72.31	72.33	71.79	72.28	72.09	71.74	72.2	72.31	72.44	72.25	72.15	72.32	72.47	72.04	72.34	71.78	72.02	72.03	71.48	81.46	84.91	85.99	85.94	83.42	84.48	81.97	80.39	81.03	79.59	78.5	78.69	77.81
AG-414-N23	68.62	68.5	68.71	69.61	67.31	66.55	70.92	70.78	70.66	70.56	69.4	71.52	71.73	72.55	72.09	72.31	71.96	71.83	71.84	71.67	72.21	71.95	71.3	72.03	71.58	71.78	71.77	71.76	71.8	72.27	71.35	71.53	71.41	71.3	71.27	71.63	81.54	84.69	85.56	85.45	83.33	83.81	81.54	80.46	81.38	78.53	77.37	77.84	77.47
AG-893-O09	68.16	68.52	68.38	69.07	67.1	66.41	70.68	70.63	70.49	70.86	69.19	71.09	71.84	72.28	72.05	72.25	71.73	71.85	70.93	71.33	71.75	71.63	71.19	71.81	71.51	71.78	71.7	71.84	71.83	72.3	71.43	71.57	71.27	71.31	71.28	71.5	81.78	83.94	85.44	84.7	83.16	84.12	82.35	80.63	81.24	79.15	77.19	78.06	77.34
AG-891-K05	68.6	68.47	68.68	69.56	67.46	66.81	71	70.78	70.73	70.58	69.3	71.29	71.74	72.43	72.03	72.27	71.97	71.71	71.75	71.7	72.05	71.78	71.27	71.83	71.5	71.81	71.63	71.75	71.53	71.95	71.58	71.58	71.41	71.42	71.38	71.56	81.58	84.19	84.73	84.78	82.72	83.47	81.49	80.42	81.34	78.68	77.58	78.02	77.34
AG-457-E22	68.69	68.78	68.82	69.72	67.49	66.82	71.09	71.32	71.15	70.88	69.44	71.33	72.07	72.73	72.13	72.53	72.25	71.98	71.84	71.68	72.04	71.69	71.25	72.6	71.72	71.94	72.28	72.39	72.05	72.66	71.73	72.35	71.94	71.58	71.72	72.52	81.91	85.33	84.85	84.56	83.77	84.23	81.83	80.62	80.88	79.06	77.43	78.32	77.11
AG-899-F03	69.13	69.04	68.82	70.25	67.89	66.91	71.51	71.37	71.22	71.2	69.83	71.94	72.03	72.84	72.31	72.69	71.97	72.17	72.28	71.88	72.12	71.93	71.78	72.48	71.77	71.95	72.14	72.07	72.02	72.58	71.76	71.88	71.8	71.63	71.79	72.31	82.11	85.78	85.19	85.46	83.01	83.43	81.72	81.23	81.27	79.33	77.69	78	78.03
AG-920-E11	68.78	68.46	69.08	69.75	67.79	67.06	71.59	71.37	71.29	71.47	69.47	71.3	72.58	72.62	72.23	72.74	72.19	72.14	71.87	71.72	71.56	71.72	71.19	72.53	71.78	72.02	72	71.96	72.1	72.52	72.02	71.89	71.72	71.73	71.32	71.87	82.2	85.19	86.06	84.4	83.33	84.03	82.59	81.87	82.09	79.62	77.65	77.97	78.13
AG-912-N10	68.79	68.63	68.9	69.75	67.7	66.93	71.19	71.09	70.84	70.91	69.62	72.01	71.86	72.7	72.37	72.47	71.97	72.12	72.42	71.95	72.25	72.07	71.66	72.25	71.91	71.89	72.15	72.12	72.03	72.61	71.76	71.96	71.62	71.98	71.94	71.78	82.21	84.95	85.59	86.25	83.65	84.41	82.63	81.16	82.2	78.86	77.56	78.16	77.44
AG-414-G02	68.16	68.31	68.32	69.17	66.94	66.48	70.63	70.73	70.7	70.55	69.05	71.02	71.34	72.05	71.53	72.2	71.47	71.6	70.9	71.21	71.36	71.45	71.06	72.07	71.21	71.5	71.69	71.66	71.32	72.02	71.06	71.94	71.61	70.8	70.97	71.62	82.03	85.61	85.2	85.72	83.22	84.03	81.64	80.67	81.52	79.09	77	77.88	77.84
AG-911-C02	69.06	68.81	69.18	70.14	67.79	67.09	71.8	71.31	71.22	71.12	70	71.97	72.02	72.92	72.37	72.92	72.45	72.37	72.27	71.97	72.23	72.24	71.71	72.44	72	72.25	72.24	72.19	72.16	72.4	71.89	72.06	71.77	72.12	72.19	71.73	82.53	86.34	85.73	86.33	84.19	84.77	82.52	81.86	82.24	79.48	78.24	78.28	78.5
AG-422-J16	68.75	68.52	68.82	69.74	67.59	66.84	70.97	70.78	70.59	70.51	69.41	71.51	71.56	72.34	71.98	72.15	71.88	71.66	71.81	71.46	72.04	71.48	71.29	71.87	71.61	71.88	71.61	71.75	71.74	71.86	71.43	71.56	71.47	71.64	71.69	71.44	81.92	85.27	85	85.43	83.57	83.89	81.62	80.53	81.19	78.94	77.76	77.73	77.19
AG-891-E15	68.78	68.84	69.12	69.74	67.65	67	71.5	70.97	70.95	70.89	69.47	71.45	71.88	72.38	72.16	72.28	71.98	71.67	71.73	71.58	71.97	71.51	71.31	72.22	71.62	72.03	71.81	71.88	71.82	72.03	71.57	71.81	71.65	71.77	71.42	71.87	81.73	85.48	85.14	84.91	83.47	83.86	81.19	80.95	81.44	79.04	77.66	77.97	77.93
AG-892-A10	68.31	68.23	68.34	69.41	67.3	66.53	70.63	70.93	70.83	70.73	68.99	71.16	71.69	72.38	71.87	72.55	71.84	71.71	71.36	71.26	71.92	71.22	71.23	72.38	71.31	72.03	71.89	71.88	71.86	72.12	71.23	72.24	71.58	71.34	71.23	71.63	81.38	85.59	85.7	85.04	84.12	83.94	81.84	80.93	81.53	79.06	77.13	77.74	77.69
AG-892-M13	68.79	67.95	68.69	69.68	67.47	66.96	71.32	71	70.81	70.89	69.53	71.75	71.84	72.31	72.06	72.51	72.05	72.06	71.86	71.63	71.43	71.66	71.31	72.19	71.75	72.18	71.75	72.05	71.81	71.95	71.85	71.91	71.22	71.69	71.61	71.41	82.15	84.94	85.45	85.48	83.8	84.16	81.91	80.1	82.06	78.93	77.8	78.16	78.23
AG-893-M20	68.81	68.48	68.82	69.75	67.72	66.78	71.52	71.16	71.07	71.09	69.69	71.69	71.97	72.68	72.64	72.88	72.23	72.22	72.24	71.64	71.99	71.7	71.6	72.22	72	72.12	72.1	72.1	72.23	72.37	71.78	71.91	71.56	71.68	71.53	71.8	82.5	85.4	85.63	85.41	83.19	84.16	82.12	80.73	81.99	79.17	78.1	78.28	78.09
AG-453-C10	68.96	68.45	68.66	69.9	67.67	66.94	71.38	71.3	70.78	71.08	69.62	71.72	72.25	72.68	72.41	72.91	72.28	72.23	72.12	71.9	72.04	71.91	71.73	72.31	71.8	72.16	72.29	72.19	72.29	72.56	71.75	71.78	71.75	71.77	71.89	71.91	82.13	85.27	85.64	86.06	84.25	84.23	81.92	80.56	81.69	78.85	78.21	78.6	77.53
AG-892-J17	69.16	68.97	69.15	70.11	67.88	67.3	71.77	71.62	71.31	71.06	69.86	72.05	72.03	72.72	72.48	73.34	72.28	72.67	72.12	72.03	72.23	72.32	71.8	72.87	71.9	72.44	72.56	72.48	72.36	73.16	72.12	72.91	72.17	72.03	72.14	72.39	82.98	86.22	86.08	86.7	84.86	84.97	82.67	81.85	82.4	79.52	78.09	78.56	78.94
AG-894-P19	68.9	68.57	68.87	69.62	67.9	67.1	71.73	71.19	71.15	71.07	69.63	71.69	71.9	72.62	72.34	72.94	72.38	72.19	71.97	71.88	72.08	72.42	71.61	72.63	72.04	72.5	72.22	72.09	72.2	72.17	72.15	72.16	71.87	72.32	72.27	72.13	83.41	85.62	86.34	87.22	84.05	84.92	82.8	81.62	83.08	79.56	78.33	78.76	78.47
AG-891-K19	68.78	68.34	68.61	69.76	67.65	66.96	71.1	71.08	70.8	70.78	69.67	71.63	72.02	72.62	72.25	72.58	72.24	72.14	71.95	71.92	72.22	71.95	71.58	72.22	71.94	72.09	72.03	72.04	71.96	72.25	71.63	71.76	71.63	71.87	71.61	71.88	82.69	85.06	86.31	86.59	83.82	85.02	82.5	81.43	82.12	79.03	77.65	78.23	77.91
AG-914-F14	69.12	69.09	69.1	70.2	67.97	67.25	71.78	71.2	71.19	70.87	69.96	72.03	72.06	72.69	72.41	72.86	72.51	72.4	72.59	72.24	72.51	72.53	71.78	72.45	72	72.32	72.27	72.31	72.34	72.66	72.03	71.89	71.77	72.22	72.06	71.91	82.59	85.37	85.97	85.72	84.02	84.38	82.48	81.34	82.29	78.69	78.21	78.5	78.03
AG-359-I03	68.78	68.78	68.84	69.81	67.73	66.92	71.31	71.25	71.19	71.26	69.57	71.6	72	72.66	72.37	72.69	71.93	71.9	71.34	71.61	72.13	71.89	71.5	72.34	71.52	71.86	72.24	72.34	71.78	72.46	71.44	72.19	71.83	71.35	71.25	72.38	81.65	85.25	84.98	85	83.86	84.2	81.79	81	81.25	78.98	77.08	77.94	77.72
AG-913-M07	68.77	68.29	68.89	69.66	67.53	66.83	71.25	71	70.91	70.92	69.5	71.65	71.95	72.53	72.26	72.22	72.18	71.77	71.82	71.75	72.02	71.73	71.44	72.06	71.77	71.89	71.77	71.89	71.84	72.11	71.64	71.69	71.48	71.84	71.69	71.7	81.88	84.66	85.61	85.84	83.09	84.05	81.97	80.5	81.35	78.5	77.78	78.15	77.62
AG-891-E17	68.85	68.61	68.93	69.71	67.77	66.88	71.27	71.06	70.97	70.86	69.52	71.79	71.87	72.47	72.14	72.19	72.06	71.91	71.66	71.74	72.19	71.87	71.25	72.26	71.7	71.77	71.9	71.87	71.88	72.17	71.64	71.6	71.56	71.62	71.45	71.72	81.92	84.75	85.7	85.34	83.06	83.75	81.95	80.78	81.51	78.44	77.58	78.06	77.8
AG-920-K10	68.63	68.29	68.76	69.6	67.54	66.73	70.89	71.1	70.9	70.74	69.47	71.38	71.74	72.55	72.19	72.65	72.02	71.84	71.78	71.57	71.81	71.62	71.27	72.36	71.57	71.84	72.03	72.08	72	72.48	71.52	72.18	71.88	71.42	71.37	72.11	82.2	85.58	85.15	85.36	83.04	83.75	81.7	80.73	81.56	78.88	77.45	77.84	77.69
AG-899-B06	68.65	68.57	68.47	69.65	67.59	66.85	71.15	70.78	70.73	70.77	69.39	71.3	71.76	72.56	71.93	72.25	71.78	71.72	71.84	71.69	72.05	71.56	71.39	72.04	71.58	71.86	71.8	71.8	71.91	72.12	71.6	71.55	71.41	71.62	71.54	71.56	81.81	84.33	85.36	85.33	83.13	83.4	81.91	81.02	81.54	78.47	77.35	77.96	77.48
AG-895-D04	68.69	68.46	68.95	69.69	67.75	67.03	71.44	70.91	70.86	70.92	69.66	71.5	71.92	72.54	72.06	72.28	72.01	72.01	71.65	71.91	71.99	72.17	71.37	72.12	71.7	71.89	71.84	71.86	71.72	71.95	71.84	71.62	71.58	71.83	71.6	71.74	82.71	85.73	85.61	86.11	83.3	84.21	82.46	81.61	82.01	79.27	77.79	78.16	77.75
AG-422-E02	68.72	68.48	68.82	69.69	67.55	66.81	70.96	70.85	70.68	70.87	69.5	71.53	71.87	72.61	72.25	72.6	72.17	72.06	71.78	71.78	72.28	71.88	71.44	71.98	71.75	71.88	71.88	71.94	71.9	72.22	71.69	71.71	71.5	71.81	71.72	71.62	81.69	84.54	84.62	84.92	83.26	83.65	81.62	80.12	81.16	78.94	77.68	77.82	77.04
AG-457-C19	68.91	68.59	68.9	70.02	67.5	66.79	71.33	71.27	70.76	71.04	69.62	71.21	71.64	72.68	72.14	72.31	72.02	71.66	71.82	71.94	72.06	72.14	71.48	72.19	71.97	71.92	71.93	72.08	71.82	72.39	71.7	71.95	71.73	71.76	71.5	72.16	81.87	84.96	84.31	84.31	82.58	83.36	80.79	80.35	81.22	79.33	77.55	78.13	77.59
AG-893-E11	68.67	68.44	68.81	69.77	67.67	66.93	71	70.91	70.84	70.65	69.59	71.73	71.81	72.59	72.16	72.34	72.15	71.91	71.87	71.85	72.16	71.94	71.25	72.19	71.7	71.96	71.81	71.85	71.79	71.94	71.58	71.81	71.59	71.7	71.62	71.6	82.38	85.12	85.95	85.74	83.29	84.23	82.27	81.23	81.66	79.04	77.5	78.08	78.06
AG-894-F19	68.79	67.95	68.24	69.56	67.66	66.56	70.88	71.1	70.75	70.88	69.61	72.13	71.7	72.38	72.17	72.53	72.64	72.39	72.24	71.85	71.7	71.85	71.43	71.95	71.88	72.34	72.23	72.27	72.08	72.46	71.77	72.1	71.5	72.02	72.23	71.5	82.29	83.87	85.72	85.35	83.33	83.83	82.87	81.34	82.21	79.21	78.24	78.41	77.96
AG-894-D19	69.03	68.53	69.12	69.94	67.94	67.16	71.34	71.14	71.05	70.75	69.9	71.56	72.15	72.77	72.16	72.59	72.38	72.09	72.25	71.81	72.12	71.75	71.5	72.41	72.05	72.17	72.22	72.35	72.17	72.39	71.74	71.78	71.89	71.91	71.68	72	82.56	85.22	85.85	85.13	83.28	84.63	82.62	81.57	82.38	78.78	77.94	77.89	77.72
AG-359-G09	68.58	68.57	68.8	69.69	67.57	66.88	71.01	70.88	70.83	70.59	69.41	71.16	72.01	72.28	71.91	72.19	72.04	71.83	71.72	71.55	71.86	71.39	71.3	72.01	71.6	71.77	71.71	71.81	71.72	72.12	71.6	71.58	71.58	71.77	71.45	71.61	81.8	84.78	85.34	85.27	82.59	83.73	81.87	80.55	81.44	78.52	77.66	77.94	77.71
AG-893-F05	68.76	68.52	68.88	69.81	67.55	66.94	71.28	70.93	70.92	70.76	69.54	71.65	71.82	72.49	72.12	72.22	72.28	72.02	72.06	71.66	72	71.75	71.47	72.22	71.76	71.84	71.95	71.82	71.87	72.1	71.63	71.69	71.5	71.81	71.61	71.61	81.83	84.75	85.59	85.53	82.95	83.58	81.78	81.02	81.56	78.75	77.74	77.68	77.72
AG-912-F03	68.72	68.59	68.88	69.84	67.56	66.97	71.23	71.04	70.89	70.9	69.55	71.8	71.98	72.6	72.22	72.71	72.36	72.19	72.12	71.88	71.9	71.89	71.5	72.23	71.91	72.16	71.98	72.1	72.08	72.33	71.86	71.94	71.58	71.88	71.9	71.75	82.46	85.02	85.74	85.98	83.83	84.59	82.18	80.97	81.77	78.97	77.88	78.16	77.8
AG-898-L16	68.52	68.48	68.75	69.55	68.41	66.94	71.07	70.7	70.8	70.45	69.68	71.79	71.68	72.59	72.18	72.77	72.5	72.66	71.73	71.65	72.02	72.12	71.66	72.12	71.85	72	71.94	71.94	72.06	72.61	72.02	71.36	71.54	71.51	72.06	72.16	81.5	83.72	84.61	84.78	82.19	83.19	81.87	80.7	81.3	79.06	77.27	77.66	77.31
AG-916-I08	68.53	68.29	68.71	69.36	67.88	66.59	70.89	70.87	70.46	70.69	69.24	71.35	71.64	72.39	72.08	72.19	72.53	72.2	71.39	71.02	71.06	71.32	71.44	71.53	71.53	71.53	71.48	71.78	71.54	71.86	71.72	71.53	71.14	70.98	71.67	71.69	81.52	84.42	84.63	85.07	82.19	83.38	81.14	79.62	81.16	78.91	77.62	77.58	76.54
AG-913-B05	68.5	68.38	68.67	69.62	67.83	66.68	71.05	70.78	70.8	70.49	69.31	71.31	71.56	72.45	72.1	72.45	72.27	72.06	71.7	71.61	72.09	71.88	71.33	71.97	71.42	71.5	71.56	71.81	71.64	71.94	71.5	71.53	71.45	71.31	71.62	71.91	81.37	84.57	84.7	84.87	82.82	83.8	81.6	80.69	81.2	78.53	77.16	77.62	77.38
AG-893-K02	68.35	68.06	68.7	69.39	67.94	66.61	71.19	70.97	70.62	71	69.28	71.11	71.85	72.42	72.2	72.28	72.45	72.31	71.66	71.69	71.5	72.19	71.25	72.06	71.66	71.44	71.92	72.25	71.42	72.59	71.69	71.56	71.51	71.33	71.74	72.24	82.52	85.54	84.89	85.39	83.36	84.38	81.72	81.06	81.83	78.98	77.09	78.04	77.25
AG-913-F06	68.68	68.47	68.72	69.48	68.02	66.72	71.11	70.78	70.68	70.69	69.42	71.26	71.72	72.39	71.98	72.41	72.44	72.22	71.4	71.82	71.85	72.07	71.38	72.09	71.45	71.87	71.86	71.86	71.68	71.87	71.92	71.53	71.56	71.39	71.72	72.22	81.47	84.87	84.41	84.81	83.35	83.64	80.93	80.98	80.86	78.62	76.87	77.69	77.55
AG-915-O06	68.86	68.83	68.96	69.48	67.94	66.72	71.04	70.98	70.95	71.23	69.38	71.48	72.03	72.64	72.34	73.02	72.68	72.48	71.78	71.51	71.85	71.83	71.62	72.27	71.81	71.89	72.04	72.08	71.98	72.28	71.93	71.92	71.7	71.64	71.87	72.16	81.63	84.9	85.18	85.3	83.21	83.86	81.83	80.53	81.31	79.27	77.59	78.02	77.46
AG-892-I02	68.62	68.57	68.63	69.71	68.02	66.69	70.92	70.99	70.94	70.72	69.51	71.62	71.93	72.56	72.08	72.84	72.58	72.37	71.72	71.53	71.81	71.78	71.32	72.25	71.59	71.69	72	72.07	71.73	72.33	71.68	71.96	71.83	71.34	71.65	72.21	81.78	85.19	85.22	84.88	83.03	83.62	81.46	80.81	81.35	78.9	77.31	77.83	77.5
AG-426-A05	68.62	68.8	69.16	69.73	67.83	66.69	71.09	71.18	70.94	71.03	69.55	72.1	72.15	72.76	72.3	72.67	72.34	72.43	71.81	71.67	71.68	71.96	71.4	72.41	71.69	72.21	71.89	72.1	72.08	72.53	71.76	71.7	71.5	71.5	71.63	71.79	82.85	85.44	85.27	86.08	84.29	84.29	82.48	81.26	82.31	79.55	77.97	78	78.06
AG-453-N02	68.53	68.41	68.66	69.47	67.93	66.72	70.98	70.75	70.5	70.75	69.4	71.45	71.91	72.39	72.16	72.63	72.24	72.2	71.63	71.27	71.86	71.61	71.39	71.88	71.66	71.63	71.81	71.85	71.67	72.16	71.57	71.51	71.41	71.25	71.47	71.88	81.54	84.75	85	85.02	83.88	83.97	81.31	80.2	80.76	78.77	77.13	77.81	77.25
AG-891-P06	68.75	68.39	68.72	69.66	67.39	66.52	70.84	70.69	70.55	70.63	69.23	71.09	71.59	72.27	72.14	72.33	71.85	71.57	71.31	71.04	71.54	71.25	71.31	71.88	71.17	71.6	71.42	71.56	71.3	71.83	71.27	71.33	71.16	71.02	71.09	71.34	81.9	84.78	85.04	85.93	82.68	83.97	81.66	80.59	81.66	78.59	77.17	77.48	77.25
AG-894-N13	68.95	68.47	68.84	69.73	67.95	66.99	71.25	71.1	70.84	70.91	69.62	71.51	71.97	72.69	72.33	72.61	72.4	72.11	71.81	71.58	71.94	71.48	71.48	72.25	71.69	72.15	71.94	72.03	71.95	72.23	71.72	71.79	71.58	71.65	71.47	71.95	82.28	85.85	85.47	85.65	83.75	84.33	82.11	81.17	81.88	79	77.69	77.97	77.91
AG-426-J10	68.86	68.47	68.86	69.84	67.81	66.94	71.11	70.97	70.91	70.93	69.41	71.46	71.86	72.61	72.28	72.68	72.12	71.94	71.75	71.53	72.1	72.01	71.51	72.22	71.66	71.91	71.77	71.89	71.81	72.05	71.55	71.7	71.53	71.38	71.5	71.58	81.81	85.28	85.28	84.92	83.04	83.75	81.7	80.47	81.45	79.03	77.41	77.88	77.41
AG-899-M17	69.07	68.35	68.71	69.84	67.8	66.96	71.36	70.97	70.89	71.02	69.61	71.73	72	72.66	72.25	72.7	72.39	72.3	71.91	71.75	72.27	71.64	71.72	72.34	71.82	72.19	72.08	72.04	72.1	72.27	71.78	71.53	71.42	72	71.72	71.78	81.65	84.91	85.38	85.41	83.53	83.94	82	80.59	81.42	78.9	77.63	78.16	77.67
AG-891-K21	69	68.5	68.86	69.69	67.65	66.77	70.59	70.7	70.69	70.3	69.41	71.53	71.4	72.34	72.01	72.16	72.22	71.83	71.78	71.22	71.97	71.36	71.12	71.81	71.61	71.58	71.69	71.72	71.56	71.7	71.38	71.38	71.29	71.56	71.62	71.57	81.16	83.11	84.33	84.33	82.62	83.17	80.82	79.9	80.47	78.5	77.4	77.62	76.88
AG-903-O20	69.22	68.77	69.21	70	68.01	67.02	71	70.93	71.25	70.81	69.95	71.33	71.83	72.5	72.29	72.52	72.41	72.34	71.97	71.7	72.01	71.6	71.43	72.66	71.93	72.12	71.97	71.91	71.99	72.13	71.81	72.04	71.66	72.08	71.92	71.96	81.53	84.28	85.02	84.83	82.45	83.22	81.41	81	81.3	79.09	77.4	77.81	77.53
AG-461-D09	69.31	68.85	69.15	70.29	67.95	67.34	71.84	71.39	70.87	71.56	69.85	72.04	72.12	72.88	72.38	73.08	72.93	72.59	72.41	72.27	72.53	72.57	71.79	72.36	71.91	72.36	72.49	72.53	72.01	72.6	72.13	71.91	71.96	72	71.94	72.26	81.81	84.48	84.42	84.23	83.59	83.54	80.81	80.31	81.19	79.77	77.78	77.97	77.25
AG-333-K22	69.31	68.91	68.99	70.28	68.25	67.25	71.89	71.33	70.92	71.52	69.7	72.25	72.42	72.89	72.43	72.95	72.38	72.25	72.44	71.97	72.41	72.25	72.19	72.69	71.73	72.45	72.28	72.34	72.44	72.54	72.21	71.9	72.03	72.22	71.94	72.15	82.8	85.18	85.03	84.65	83.96	84.22	81.92	80.92	82.63	79.34	78.45	78.96	77.83
AG-343-L18	69.1	68.76	68.78	69.8	68.27	66.97	71.51	71.37	70.78	71.53	69.93	71.56	72.72	73.22	72.39	72.95	72.94	72.61	71.84	72.09	72.5	72.31	71.69	72.8	71.94	72.74	72.34	72.31	72.56	72.95	72.12	71.89	72.15	72.41	72.25	72.19	82.35	85.21	85.47	85.78	84.12	84.06	82.5	80.92	82.66	79.58	78.32	78.45	77.18
AG-325-F23	68.75	68.62	68.9	69.82	67.51	66.78	71.31	70.91	70.64	70.91	69.52	71.69	71.93	72.61	72.31	72.42	72.12	71.94	71.9	71.84	72.12	71.95	71.47	71.89	71.73	71.94	71.74	71.95	71.83	72.03	71.64	71.56	71.5	71.68	71.61	71.54	81.61	84.18	84.22	84.35	82.34	83.32	80.99	79.93	80.98	78.76	77.58	78.19	77.06
AG-907-D22	68.5	68.9	68.88	69.45	67.47	66.55	70.81	70.89	70.53	70.59	69.35	71.45	72.04	72.69	72.08	72.04	71.83	71.69	71.99	71.68	72.19	71.97	71.3	72.16	71.77	71.5	71.84	71.97	71.78	72.59	71.41	71.59	71.57	71.13	71.39	71.7	81.83	84.28	84.19	84.69	82.66	83.56	81.68	80.99	82.09	78.44	77.22	77.99	77.17
AG-891-G08	68.95	69.11	69.4	69.81	67.73	66.99	71.64	71.25	71.17	71.29	70.03	71.18	72.15	73.13	72.58	72.59	72.42	72.31	72.03	71.94	72.09	72.41	71.67	72.41	72.47	72.23	72.09	72.23	71.97	72.44	72.07	71.93	71.84	71.69	71.88	71.96	82.76	85.78	85.69	84.69	82.29	84.41	82.56	81.73	82.69	79.36	78.2	78.47	77.84
AG-894-D03	68.91	68.3	68.92	69.94	67.86	67.09	71.16	71.25	71.22	70.67	69.72	71.78	72.01	72.55	72.12	72.82	72.18	72.17	72.02	71.65	72.19	71.75	71.29	72.78	71.77	71.95	72.09	72.21	72.09	72.47	71.61	72.25	72.16	71.58	71.59	72.55	81.77	85.33	84.63	83.86	82.96	83.81	81.47	81.17	81.5	79.09	77.56	77.99	78.01
AG-325-B13	68.94	68.8	69.1	69.81	67.7	66.88	71.53	70.99	70.92	70.73	69.57	71.72	71.86	72.47	72.3	72.06	71.94	71.91	71.87	71.81	72.41	72.07	71.29	71.97	71.81	71.83	71.56	71.77	71.83	72.05	71.85	71.53	71.83	72.02	71.66	71.95	81.24	82.74	83.73	82.85	81.27	82.09	80.53	79.56	80.65	78.42	77.31	77.91	77.13
AG-470-M17	68.56	68.75	68.81	69.42	67.36	66.64	71.17	70.51	70.48	70.59	68.98	71.03	71.92	72.09	71.72	71.86	71.84	71.34	71.39	71.31	71.83	71.44	71.09	71.68	71.27	71.53	71.26	71.55	71.52	71.96	71.48	71.21	71.1	71.45	71.29	71.28	81.31	83.72	83.37	83.89	81.98	82.36	80.17	79.44	80.69	77.41	77.53	77.88	76.5
AG-337-F02	68.63	68.42	68.64	69.49	67.57	66.83	70.93	70.75	70.62	70.78	69.42	71.03	71.84	72.41	71.8	72.33	72.19	71.7	71.75	71.39	71.88	71.28	71.16	71.95	71.51	71.79	71.61	71.74	71.78	72.12	71.35	71.45	71.38	71.65	71.23	71.59	80.34	82.81	83.39	83	82.06	81.83	80.25	79.27	79.62	78.49	76.98	77.6	76.87
AG-337-I02	68.82	68.72	68.79	69.77	67.89	67.08	71.31	71.04	70.85	71.06	69.62	71.42	72.06	72.38	72.14	72.34	72.13	71.81	71.78	71.74	72.27	71.71	71.46	71.95	71.74	71.94	71.74	72	71.86	72.06	71.72	71.58	71.51	71.69	71.69	71.53	81.48	83.88	83.92	83.32	82.36	82.91	81.3	79.94	80.71	78.81	77.66	78.15	77.33
AG-457-D17	68.69	68.45	68.91	69.64	67.55	66.97	71.3	70.96	70.7	70.6	69.69	71.27	71.85	72.39	72.09	72.4	72.07	71.89	71.79	71.8	72.49	72.1	71.35	72	71.81	71.85	71.78	71.96	71.87	72.07	71.5	71.66	71.56	71.64	71.53	71.78	81.29	82.83	83.81	83.45	81.94	82.91	81.05	79.85	80.64	78.58	77.5	78.03	77.28
AG-461-E22	69.28	69.11	69.13	69.91	68.12	67.35	71.8	71.3	71.34	71.53	69.89	71.38	72.17	72.52	72.13	72.76	72.38	72.19	71.85	71.78	71.91	71.89	71.62	72.36	71.87	72.17	72.09	72.22	72.12	72.48	71.88	71.62	71.55	71.86	71.55	71.75	80.91	83.19	83.09	82.96	82.08	81.85	80.34	79.59	80.3	78.59	77.81	78.43	77.48
AG-325-O18	68.57	68.22	68.49	69.57	67.45	66.95	71.04	70.84	70.38	70.78	69.38	71.68	72.08	72.34	71.98	72.48	72.05	71.75	71.38	71.85	72.36	72.03	71.42	72.06	71.87	72.06	71.72	71.73	71.95	72.09	71.72	71.78	71.37	71.84	71.75	71.26	80.56	82.02	82.52	82.26	80.33	81.81	79.99	79.21	79.97	78.67	77.61	77.91	77.12
AG-337-D08	68.56	68.22	68.75	69.66	67.81	66.85	70.97	70.75	70.5	70.87	69.37	71.31	71.85	72.18	71.73	72.44	72.25	72.05	71.3	71.25	71.81	71.34	71.33	72.1	71.53	71.98	71.66	71.66	71.75	71.88	71.62	71.65	71.47	71.4	71.52	71.77	80.69	83.98	83.24	83.36	82.22	82.5	80.48	79.93	80.56	79.05	77.14	77.65	76.87
AG-893-G20	68.72	68.47	68.66	69.62	67.7	66.81	71.22	71.09	71.09	70.9	69.44	71.47	71.85	72.58	72.12	72.81	72.33	72.04	71.77	71.61	72.03	71.68	71.38	72.49	71.6	72.03	71.96	72.3	71.94	72.41	71.85	72.25	71.81	71.54	71.56	72.38	81.97	85.63	85.16	84.94	83.82	83.89	81.81	80.77	81.48	78.84	77.79	78.19	78.1
AH-324-F15	68.84	68.72	69.01	69.91	67.78	67.08	71.28	70.96	70.87	70.89	69.65	72.02	72.15	72.69	72.37	72.97	72.49	72.22	71.88	71.84	72.7	72.03	71.6	72.31	71.98	72.13	71.97	71.92	72.15	72.35	72.11	71.91	71.77	72.16	72.04	72.03	80.3	83.5	83.79	83.21	82.62	82.48	81.17	79.86	80.28	79.77	78.73	78.21	77.5
AH-324-C03	69.24	68.96	69.04	70.17	67.84	67.18	72.16	71.5	71.1	71.18	70.05	72.54	72.31	72.84	72.62	73.49	72.64	72.72	72.77	72.73	72.84	72.89	71.99	72.44	72.18	72.19	72.55	72.51	72.53	72.98	72.32	72.34	71.87	72.12	72.36	72.05	81.08	83.21	83.79	84.09	82.89	82.66	81.34	80.23	81.13	79.97	78.47	78.64	77.56
AG-893-O11	68.8	68.44	68.93	69.79	67.94	67.19	71.06	70.93	70.88	70.66	69.48	71.48	71.83	72.36	72.06	72.56	71.98	71.87	72	71.79	72.22	71.73	71.38	72.42	71.87	71.81	71.71	71.88	71.94	72.16	71.8	71.8	71.63	71.97	71.75	71.96	82.05	83.91	85.73	85.59	82.93	83.72	81.96	80.94	81.95	78.37	77.32	77.78	77.52
AG-893-A21	68.75	68.58	68.82	69.72	67.55	66.78	71.05	71.13	70.88	70.86	69.5	71.42	71.91	72.43	72.13	72.6	72	71.97	71.91	71.65	71.98	71.79	71.25	72.22	71.58	71.75	71.96	72	71.83	72.44	71.6	72.12	71.83	71.43	71.42	72.07	82.05	85.03	85.36	85.19	83.37	83.92	81.79	80.64	81.4	78.83	77.49	77.88	77.78
AG-905-O21	68.55	68.41	68.78	69.61	67.62	66.89	71.32	71.02	70.87	70.91	69.57	71.92	71.91	72.61	72.1	72.63	72.3	72.06	71.91	71.69	71.93	71.47	71.56	72.22	71.77	72.12	71.8	72.01	72.03	72.22	71.69	72.02	71.45	71.86	71.86	71.51	83.04	97.57	83.93	84.04	83.1	83.96	82.75	81.36	82.91	79.13	78.5	78.59	78.38
[truncated: 78 more columns]
