# Supplementary material for: Phosphate-related genomic islands as drivers of environmental adaptation in the streamlined marine alphaproteobacterial HIMB59
Source: mSystems. 2023 Dec 6;8(6):e00898-23. doi: 10.1128/msystems.00898-23 (PMC10734472; doi:10.1128/msystems.00898-23)
Supplement: Table S3 — Recruitment values (RPKGs) for all genomes at 98% identity. [file msystems.00898-23-s0007.xlsx]

## Sheet: Table_S3
Table S3: Recruitment values (RPKG) for all genomes at 98% identity in:
A. Tara Oceans metagenomes (Sunagawa et al, 2015; Structure and function of the global ocean microbiome, Science)
B. Geotraces metagenomes (Biller et al., 2018; Marine microbial metagenomes sampled across space and time, Sci Data)
C. Mediterranean Sea profile metagenome (Haro-Moreno et al., 2018; Fine metagenomic profile of the Mediterranean stratified and mixed water columns revealed by assembly and recruitment, Microbiome)
D. The Global Ocean Ship-based Hydrographic Investigations Program (GO-SHIP) metagenomes (Larkin et al., 2021; High spatial resolution global ocean metagenomes from Bio-GO-SHIP repeat hydrography transects, Scientific Data)

## Sheet: A_Tara
			Run	ERR598955	ERR599170	ERR598976	ERR599078	ERR598950	ERR598996	ERR598986	ERR598944	ERR599029	ERR599136	ERR598968	ERR599123	ERR598963	ERR599100	ERR599166	ERR598985	ERR599047	ERR598964	ERR598973	ERR599171	ERR598982	ERR599017	ERR598947	ERR599044	ERR599105	ERR599010	ERR599022	ERR599133	ERR599046	ERR599048	ERR599000	ERR599124	ERR598966	ERR599158	ERR599011	ERR599141	ERR599045	ERR599019	ERR598974	ERR598949	ERR599145	ERR598977	ERR599130	ERR599031	ERR599139	ERR599057
			Sample_label	TARA_004_SRF_0.22-1.6	TARA_150_SRF_0.22-3	TARA_151_SRF_0.22-3	TARA_152_SRF_0.22-3	TARA_004_DCM_0.22-1.6	TARA_150_DCM_0.22-3	TARA_151_DCM_0.22-3	TARA_152_MES_0.22-3	TARA_141_SRF_0.22-3	TARA_142_SRF_0.22-3	TARA_146_SRF_0.22-3	TARA_148_SRF_0.22-3	TARA_149_SRF_0.22-3	TARA_142_DCM_0.22-3	TARA_145_MES_0.22-3	TARA_142_MES_0.22-3	TARA_146_MES_0.22-3	TARA_149_MES_0.22-3	TARA_066_SRF_0.22-3	TARA_068_SRF_0.22-3	TARA_066_DCM_0.22-3	TARA_068_DCM_0.22-3	TARA_068_MES_0.22-3	TARA_070_MES_0.22-3	TARA_072_SRF_0.22-3	TARA_076_SRF_0.22-3	TARA_078_SRF_0.22-3	TARA_072_DCM_0.22-3	TARA_078_DCM_0.22-3	TARA_072_MES_0.22-3	TARA_076_MES_0.22-3	TARA_078_MES_0.22-3	TARA_036_SRF_0.22-1.6	TARA_038_SRF_0.22-1.6	TARA_041_SRF_0.22-1.6	TARA_042_SRF_0.22-1.6	TARA_045_SRF_0.22-1.6	TARA_048_SRF_0.22-1.6	TARA_036_DCM_0.22-1.6	TARA_038_DCM_0.22-1.6	TARA_039_DCM_0.22-1.6	TARA_041_DCM_0.22-1.6	TARA_042_DCM_0.22-1.6	TARA_037_MES_0.22-1.6	TARA_052_SRF_0.22-1.6	TARA_056_SRF_0.22-3
			Data	2009-09-15T11:30	2012-03-05T09:25	2012-03-09T08:59	2012-03-19T08:18	2009-09-15T18:00	2012-03-05T17:34	2012-03-09T17:42:29	2012-03-19T14:59:48	2011-12-30T13:35	2012-01-09T13:41	2012-02-15T12:54	2012-02-24T11:40	2012-03-01T10:48	2012-01-09T20:17:16	2012-02-02T18:36:58	2012-01-10T14:49:35	2012-02-16T12:01:25	2012-03-01T18:50:26	2010-07-15T12:22	2010-09-14T06:55	2010-07-15T15:36:10	2010-09-14T13:30	2010-09-13T13:02:33	2010-09-21T11:57:54	2010-10-05T08:00	2010-10-16T09:55	2010-11-04T10:04	2010-10-05T15:35	2010-11-04T18:16:53	2010-10-06T07:58:54	2010-10-17T09:05:05	2010-11-05T12:33:27	2010-03-12T06:06	2010-03-15T03:35	2010-03-30T02:47	2010-04-04T02:47	2010-04-13T03:21	2010-04-19T07:56	2010-03-12T12:23	2010-03-15T11:18	2010-03-18T11:33	2010-03-30T10:56	2010-04-04T09:50	2010-03-12T17:08:47	2010-05-17T04:10	2010-06-26T07:05
			Depth (m)	5	5	5	5	40	40	80	800	5	5	5	5	5	125	590	640	640	740	5	5	30	50	700	800	5	5	5	100	120	800	800	800	5	5	5	5	5	5	17	25	25	60	80	600	5	5
			Tara_Regions	ANE	ANE	ANE	ANE	ANE	ANE	ANE	ANE	ANW	ANW	ANW	ANW	ANW	ANW	ANW	ANW	ANW	ANW	ASE	ASE	ASE	ASE	ASE	ASE	ASW	ASW	ASW	ASW	ASW	ASW	ASW	ASW	ION	ION	ION	ION	ION	ION	ION	ION	ION	ION	ION	ION	IOS	IOS
Genome	Family GTDB	Genus (80% ANI)	Genomoespecies
AG-325-C06	f_HIMB59	1	A	39.5376	5.44401	8.52989	6.24313	8.94862	4.79136	6.29003	0.65496	1.38242	0.98131	1.3535	2.11089	1.46228	1.00707	0.53905	0.67541	0.58301	0.61802	2.61296	2.60183	2.46836	2.39941	0.59745	0.80207	0.73331	1.01697	6.6556	0.76764	3.50078	0.7611	0.50517	0.90698	1.65095	1.17314	1.62931	1.53734	1.51426	1.87606	1.52598	0.81966	1.01399	0.64323	0.64395	0.57316	1.28908	1.17478
AG-325-D16	f_HIMB59	1	A	37.4775	5.05318	7.83023	5.90132	8.35204	4.39078	5.68695	0.45873	1.11606	0.72753	1.08204	1.83736	1.22261	0.74053	0.37443	0.47117	0.39876	0.42637	2.40029	2.31163	2.29676	2.20586	0.40805	0.55538	0.61417	0.8373	6.27257	0.55265	3.11618	0.58082	0.35379	0.70928	1.1666	0.81334	1.47916	1.40052	1.29445	1.85115	1.07077	0.5522	0.74897	0.43939	0.47319	0.41425	1.10901	0.96343
AG-325-J07	f_HIMB59	1	A	17.4774	2.44419	3.65242	2.26848	3.64937	2.09892	2.49404	0.04244	0.40369	0.17756	0.38629	0.83945	0.48527	0.21477	0.04104	0.0463	0.03877	0.05155	0.90507	0.79981	0.83907	0.85953	0.04022	0.03788	0.19679	0.38368	3.5114	0.12098	1.57005	0.1291	0.03083	0.23008	0.36517	0.20766	0.58453	0.59148	0.48211	0.7417	0.31392	0.1069	0.20112	0.08625	0.12954	0.04382	0.38852	0.30189
AG-333-A07	f_HIMB59	1	A	58.3593	7.82968	12.1389	8.53605	13.2093	6.69881	8.78431	0.86493	1.77769	1.24393	1.77297	2.77998	2.03111	1.25738	0.70896	0.88098	0.74839	0.79794	3.57723	3.37486	3.49886	3.12776	0.77547	1.0684	0.93078	1.29425	9.43532	0.95778	4.86855	0.98192	0.66119	1.20771	2.04924	1.46133	2.03757	1.92347	1.85039	2.42378	1.8948	1.0073	1.29844	0.79766	0.77771	0.77194	1.60604	1.44331
AG-337-K21	f_HIMB59	1	A	24.2499	3.52135	5.24524	3.51824	5.47828	3.12211	3.71345	0.38255	1.11214	0.71678	0.94846	1.50046	1.00903	0.73775	0.3057	0.36699	0.32885	0.36319	1.55174	1.44015	1.50858	1.36302	0.33087	0.3428	0.6027	0.77606	4.941	0.51232	2.40544	0.51765	0.27653	0.58588	1.02027	0.71775	1.56807	1.48675	1.35461	1.89726	0.94948	0.46851	0.6856	0.42672	0.45942	0.31627	1.07369	0.95679
AG-337-L15	f_HIMB59	1	A	24.2453	3.73514	5.3784	3.63256	5.57638	3.3191	3.86143	0.52187	1.35466	0.89666	1.1549	1.64243	1.19281	0.9323	0.44148	0.54252	0.46668	0.50141	1.68523	1.55733	1.67555	1.50816	0.48411	0.61331	0.7256	0.91689	5.17976	0.67182	2.6243	0.6854	0.40789	0.72733	1.4102	0.99552	1.73963	1.67808	1.56324	2.10347	1.29268	0.67391	0.89555	0.56369	0.58419	0.4659	1.29228	1.13059
AG-337-M07	f_HIMB59	1	A	21.6123	3.07478	4.57128	3.13156	4.85837	2.76333	3.25594	0.30189	1.10599	0.55428	0.77998	1.22324	0.8656	0.62913	0.27354	0.35768	0.276	0.30334	1.39608	1.17348	1.25609	1.24876	0.30395	0.49029	0.59856	0.74884	4.42259	0.3977	2.1866	0.53339	0.26064	0.47523	1.01837	0.69457	1.5543	1.50184	1.33047	2.01832	0.88963	0.41221	0.64736	0.29878	0.38764	0.33147	1.11631	0.88635
AG-337-P20	f_HIMB59	1	A	29.2801	4.50902	6.4311	4.26925	6.77628	3.95796	4.60037	0.63448	1.48082	0.97675	1.31119	1.99347	1.3939	1.02252	0.51964	0.6517	0.55327	0.58972	1.97017	1.82558	1.94592	1.79892	0.56497	0.75183	0.79961	1.05258	6.14397	0.74541	3.03768	0.75923	0.48578	0.85353	1.51313	1.10395	1.88715	1.79097	1.6878	2.25562	1.39295	0.74145	0.99612	0.60604	0.65511	0.56888	1.40106	1.25296
AG-359-F18	f_HIMB59	1	A	38.386	5.51463	8.12351	5.32245	8.58442	4.89384	5.74907	0.52658	1.6386	0.98312	1.48907	2.90582	1.5655	1.04849	0.43703	0.5495	0.47246	0.50044	2.33414	2.15408	2.22203	2.03277	0.48538	0.63786	0.67883	0.91248	7.00016	0.63542	3.46616	0.64799	0.40676	0.82967	1.32981	0.94355	1.50685	1.4179	1.34914	1.81093	1.24428	0.65377	0.85178	0.51712	0.5396	0.4783	1.15319	1.03048
AG-390-I07	f_HIMB59	1	A	53.0318	6.88961	10.6732	6.89569	11.6467	5.93965	7.54867	0.4804	1.34646	0.83583	1.27956	2.17842	1.57649	0.88548	0.39818	0.49981	0.42572	0.45556	2.99433	2.70435	2.83761	2.55308	0.44097	0.58629	0.59162	0.89873	8.15809	0.5939	4.06866	0.59669	0.37541	0.83246	1.31334	0.90943	1.35327	1.26861	1.20287	1.6029	1.2129	0.61022	0.77875	0.48307	0.48347	0.44172	1.0229	0.92219
AG-453-G11	f_HIMB59	1	A	33.766	4.91585	7.2255	4.76774	7.45105	4.39275	5.13193	0.4988	1.22407	0.79542	1.18114	1.95622	1.30801	0.83114	0.399	0.50632	0.43274	0.45928	2.0878	1.97075	1.98333	1.92368	0.44547	0.59522	0.66222	0.96067	6.80036	0.59919	3.34586	0.62292	0.38424	0.7755	1.25679	0.87212	1.57022	1.49615	1.40762	1.90154	1.17969	0.60023	0.81476	0.49685	0.53208	0.44125	1.17483	1.00357
AG-457-I22	f_HIMB59	1	A	40.6476	5.78568	8.66023	5.85435	8.97088	5.10014	6.11131	0.56651	1.29157	0.88979	1.31037	2.20768	1.49246	0.92852	0.46299	0.58312	0.50727	0.54054	2.51659	2.42928	2.41289	2.30292	0.52232	0.6758	0.66342	1.00616	7.51556	0.69517	3.73152	0.66769	0.43614	0.87292	1.45872	1.01734	1.52942	1.42524	1.38658	1.84535	1.34295	0.70657	0.89195	0.56768	0.5757	0.50432	1.16999	1.05022
AG-470-L07	f_HIMB59	1	A	24.6368	3.79539	5.51336	3.70817	5.72645	3.46812	3.94662	0.56632	1.37134	0.89888	1.13331	1.75171	1.22178	0.90761	0.46468	0.58261	0.4948	0.5289	1.70512	1.59102	1.65131	1.51815	0.50004	0.67128	0.83188	1.06341	5.34569	0.67997	2.66328	0.76409	0.43556	0.73673	1.38683	1.00497	1.9532	1.87025	1.67495	2.2982	1.33383	0.68813	0.97351	0.54884	0.60801	0.52299	1.38772	1.21412
AG-891-E08	f_HIMB59	1	A	36.9087	5.30161	7.77703	5.23817	8.23261	4.64205	5.58917	0.51096	1.44278	0.89634	1.38031	2.63966	1.41028	0.97002	0.41674	0.53164	0.44078	0.48068	2.15648	2.10098	2.10283	1.98775	0.4672	0.59533	0.57173	0.89274	6.73792	0.5786	3.33869	0.58442	0.38599	0.80109	1.23322	0.87693	1.28787	1.22172	1.15744	1.49105	1.15718	0.60259	0.79497	0.48765	0.49322	0.46521	0.99235	0.89651
AG-891-P23	f_HIMB59	1	A	41.1203	6.0919	8.74317	5.89065	9.32521	5.35366	6.27464	0.68973	1.99024	1.23121	1.81882	3.32496	1.83276	1.30357	0.56376	0.71295	0.60807	0.65916	2.57718	2.45966	2.46383	2.25431	0.6279	0.83152	0.75986	1.08596	7.67726	0.84307	3.86737	0.79148	0.52742	0.99923	1.6846	1.19519	1.65717	1.53323	1.50381	1.93992	1.57633	0.84018	1.05412	0.67918	0.67828	0.61814	1.30319	1.18417
AG-892-G14	f_HIMB59	1	A	43.4525	6.10102	9.12568	5.73225	9.58479	5.32901	6.44842	0.47453	1.28569	0.80212	1.21851	2.19691	1.46361	0.85312	0.39225	0.49108	0.42304	0.44991	2.58685	2.34658	2.39677	2.27646	0.43328	0.58066	0.56374	0.87817	7.55944	0.57108	3.78387	0.56876	0.36745	0.80174	1.24141	0.86639	1.24309	1.16866	1.12294	1.45861	1.16538	0.59216	0.74879	0.466	0.46952	0.43137	0.98853	0.87603
AG-892-O09	f_HIMB59	1	A	41.312	5.82859	8.67176	5.61793	9.04344	5.1247	6.2387	0.4629	1.5634	0.92131	1.43298	2.86093	1.56674	0.98313	0.38218	0.47836	0.40943	0.43923	2.41303	2.26971	2.26577	2.13814	0.42351	0.55914	0.66131	0.95609	7.35417	0.59685	3.56755	0.61368	0.35636	0.79591	1.22576	0.86737	1.57648	1.50996	1.37523	1.91435	1.12225	0.58034	0.79478	0.47021	0.51399	0.41448	1.15714	1.0111
AG-893-E15	f_HIMB59	1	A	40.9849	5.7489	8.60174	5.52209	9.01254	5.01601	6.13464	0.44264	1.45009	0.83811	1.38589	2.87102	1.52965	0.88658	0.36368	0.46564	0.39038	0.41515	2.42137	2.22846	2.25925	2.12045	0.40471	0.5419	0.63801	0.91516	7.26765	0.55697	3.55278	0.59498	0.33879	0.77001	1.19568	0.82281	1.50915	1.45865	1.31271	1.84466	1.09607	0.55729	0.75398	0.4426	0.4808	0.40458	1.12923	0.95955
AG-894-I22	f_HIMB59	1	A	37.2476	5.27674	7.794	5.16239	8.14655	4.63086	5.59326	0.45534	1.42033	0.83723	1.34161	2.68263	1.42677	0.89535	0.37826	0.4674	0.39974	0.42874	2.13269	2.05064	2.01544	1.94085	0.40736	0.55527	0.56784	0.87242	6.88331	0.54353	3.35773	0.55599	0.35238	0.75268	1.17679	0.82116	1.34116	1.28225	1.20306	1.59156	1.07731	0.55139	0.75153	0.43892	0.45735	0.4119	0.99827	0.88285
AG-894-P02	f_HIMB59	1	A	35.204	5.35462	7.53061	4.94263	7.74073	4.73966	5.31635	0.47624	1.916	1.05043	1.36577	2.2765	1.43915	1.14422	0.38023	0.48621	0.41181	0.44148	2.10265	1.96373	2.00602	1.8799	0.42195	0.58229	0.78737	1.06053	7.09937	0.62146	3.49457	0.69988	0.36154	0.78557	1.24289	0.87253	1.92979	1.84056	1.66705	2.37256	1.14154	0.59604	0.83795	0.48927	0.56734	0.4165	1.38525	1.16552
AG-895-L18	f_HIMB59	1	A	40.5067	5.91466	8.64474	5.8256	9.10685	5.17682	6.22607	0.69019	1.74603	1.12157	1.60565	2.98547	1.74469	1.15693	0.56656	0.71413	0.60572	0.65089	2.58273	2.39866	2.41953	2.30008	0.62145	0.80983	0.74187	1.00977	7.34395	0.78576	3.68915	0.76475	0.53135	0.97996	1.62515	1.17065	1.68493	1.56545	1.52817	1.95939	1.49667	0.7982	1.02232	0.64036	0.63755	0.61565	1.29805	1.18147
AG-898-N21	f_HIMB59	1	A	36.2542	5.24689	7.73939	5.16343	8.07095	4.56465	5.62016	0.54964	1.2512	0.85501	1.39219	2.60541	1.46889	0.89721	0.44492	0.5598	0.48133	0.51766	2.21968	2.12836	2.12908	2.00725	0.50313	0.65211	0.61557	0.88303	6.56527	0.66979	3.34596	0.62788	0.41852	0.84166	1.36781	0.97232	1.37095	1.28276	1.25257	1.61718	1.26098	0.67021	0.84256	0.54306	0.55144	0.47939	1.05313	0.96699
AG-899-C09	f_HIMB59	1	A	39.3441	5.61445	8.33757	5.40597	8.61369	4.9237	5.8572	0.48451	1.59884	0.93683	1.43244	2.78801	1.51697	1.0195	0.39262	0.49666	0.42497	0.45775	2.32924	2.19484	2.20909	2.06349	0.44225	0.58201	0.70209	0.91527	7.04397	0.62077	3.42353	0.63049	0.37065	0.78914	1.27998	0.89142	1.63536	1.56365	1.44842	2.0031	1.18635	0.61095	0.83012	0.49891	0.5444	0.43109	1.20396	1.03433
AG-899-E09	f_HIMB59	1	A	39.9319	5.73995	8.42247	5.61628	8.86399	5.05011	6.02486	0.49131	1.26059	0.871	1.38595	2.74311	1.48466	0.9219	0.38903	0.46183	0.41584	0.45657	2.322	2.25462	2.19986	2.13534	0.42214	0.44781	0.53901	0.93874	7.47449	0.60928	3.61473	0.53512	0.35394	0.83756	1.09388	0.7759	1.24814	1.15565	1.12674	1.44279	1.0335	0.54539	0.72526	0.50056	0.47609	0.39703	0.88756	0.85441
AG-899-K21	f_HIMB59	1	A	39.4735	5.62843	8.28992	5.47864	8.71937	4.90094	5.92209	0.49273	1.295	0.82752	1.39718	2.74497	1.5044	0.87022	0.40422	0.51665	0.43011	0.47027	2.36262	2.22421	2.22126	2.12369	0.44838	0.59194	0.62554	0.94423	7.28002	0.62259	3.62196	0.60425	0.37491	0.81756	1.38079	0.94225	1.47319	1.38291	1.3168	1.72632	1.25137	0.64448	0.85733	0.51672	0.52702	0.4528	1.09374	0.98208
AG-899-O08	f_HIMB59	1	A	39.5539	5.70206	8.37354	5.54467	8.7748	5.01834	5.9465	0.51932	1.78605	1.01054	1.48528	2.74787	1.56707	1.08336	0.4292	0.53643	0.45825	0.4904	2.36217	2.20778	2.23197	2.10614	0.47411	0.63785	0.74873	1.01114	7.10133	0.65025	3.50464	0.69403	0.40207	0.83527	1.40568	0.98191	1.73512	1.63778	1.54184	2.11476	1.27612	0.66552	0.89859	0.52799	0.56977	0.47197	1.30391	1.13136
AG-904-K16	f_HIMB59	1	A	47.8881	6.48976	9.99456	6.41706	10.4799	5.60174	7.02283	0.46796	1.46618	0.89385	1.39951	2.60802	1.61097	0.94394	0.38778	0.48351	0.41845	0.44605	2.75714	2.55209	2.57139	2.42105	0.4314	0.56831	0.56738	0.88307	7.88596	0.58832	3.89488	0.56677	0.35885	0.82075	1.22848	0.86055	1.3152	1.23238	1.16585	1.52395	1.11938	0.58674	0.75046	0.47069	0.48202	0.42019	0.99844	0.88956
AG-905-O07	f_HIMB59	1	A	37.7238	5.63333	8.04856	5.29598	8.31348	4.93798	5.71643	0.50256	1.85197	1.04588	1.38422	2.26636	1.48729	1.11762	0.40842	0.51042	0.43128	0.4589	2.25038	2.06089	2.08402	2.01805	0.43922	0.61492	0.73175	1.06612	7.44001	0.61071	3.5941	0.66104	0.38615	0.82734	1.21903	0.89038	1.73259	1.67425	1.53298	2.12836	1.14189	0.59911	0.82059	0.4767	0.52579	0.44441	1.26435	1.10412
AG-908-G17	f_HIMB59	1	A	39.0209	5.74329	8.37672	5.4674	8.70078	5.02781	5.99602	0.60574	1.86179	1.13383	1.68271	3.21121	1.70219	1.1878	0.49713	0.64415	0.53532	0.57736	2.49041	2.31216	2.35621	2.15672	0.56171	0.72606	0.82609	1.03594	7.19259	0.76391	3.65213	0.78248	0.46675	0.91136	1.52183	1.08185	1.90806	1.84989	1.68662	2.33683	1.41411	0.73961	0.98148	0.60647	0.65309	0.53917	1.4224	1.25564
AG-911-E22	f_HIMB59	1	A	42.1344	5.92628	8.86693	5.72796	9.24603	5.09207	6.24764	0.45648	1.41073	0.86064	1.44629	2.99994	1.60213	0.90929	0.37892	0.47516	0.40513	0.43516	2.48524	2.29028	2.31897	2.19581	0.42131	0.54957	0.56829	0.85608	7.32522	0.57923	3.60165	0.56206	0.34944	0.80003	1.19915	0.84372	1.33469	1.2631	1.16949	1.56702	1.10376	0.56921	0.75451	0.45979	0.4765	0.41009	1.00158	0.90094
AG-911-I02	f_HIMB59	1	A	40.7494	5.73783	8.50747	5.64612	8.92019	5.0138	6.11449	0.52179	1.62115	0.95558	1.42464	2.71972	1.54184	1.03893	0.42331	0.5315	0.44751	0.4842	2.38245	2.25021	2.23523	2.13361	0.46402	0.62509	0.64639	0.95719	7.22529	0.61619	3.55397	0.61985	0.39512	0.81647	1.33721	0.92901	1.54629	1.47864	1.35307	1.80451	1.24163	0.6281	0.85951	0.49912	0.51521	0.46199	1.15136	1.01798
AG-912-J07	f_HIMB59	1	A	40.3428	5.7043	8.58247	5.52679	8.95933	4.95756	6.06875	0.48617	1.4809	0.92866	1.35808	2.45632	1.52341	0.97858	0.40688	0.50191	0.42775	0.46374	2.42608	2.25266	2.27127	2.10568	0.44473	0.57641	0.70922	0.93882	7.14431	0.62007	3.52801	0.65172	0.37264	0.7901	1.23873	0.86243	1.71715	1.61012	1.47421	2.06128	1.13342	0.6032	0.80775	0.50782	0.53638	0.4317	1.22333	1.07655
AG-915-G17	f_HIMB59	1	A	16.6903	2.87033	3.84401	2.67118	4.1116	2.69984	2.80386	0.52695	1.92566	1.1223	1.20712	1.66597	1.11873	1.2053	0.43645	0.55013	0.46283	0.49699	1.27355	1.21085	1.27991	1.1375	0.47826	0.61196	0.80704	0.90428	3.80807	0.6709	2.03361	0.73171	0.4103	0.6372	1.30521	0.9455	1.91683	1.84531	1.67976	2.39003	1.23307	0.64252	0.91267	0.53696	0.60671	0.47427	1.40883	1.20185
AG-915-I10	f_HIMB59	1	A	43.7498	6.13891	9.20151	5.89549	9.6458	5.31654	6.54838	0.50433	1.55481	0.94453	1.44106	2.77321	1.61402	0.99751	0.41106	0.51724	0.44572	0.47827	2.60195	2.39318	2.42717	2.28336	0.4599	0.59829	0.69646	0.90426	7.52435	0.63736	3.72315	0.64895	0.38552	0.84117	1.28206	0.89882	1.64553	1.58033	1.44845	2.01386	1.19861	0.61794	0.8289	0.50792	0.55519	0.43948	1.21718	1.05524
AG-916-M14	f_HIMB59	1	A	36.7093	5.21446	7.72263	5.0598	8.02097	4.56292	5.52067	0.42883	1.37786	0.80944	1.29741	2.62111	1.41182	0.88628	0.35288	0.44298	0.37807	0.40864	2.13534	2.05079	2.04894	1.92089	0.39485	0.51819	0.5374	0.84491	6.65713	0.54107	3.26413	0.52392	0.32737	0.72947	1.15274	0.79466	1.26059	1.17577	1.12359	1.49226	1.05985	0.536	0.70663	0.43538	0.44554	0.38737	0.94317	0.82778
AG-917-G13	f_HIMB59	1	A	41.5879	5.76832	8.68794	5.4959	9.10803	4.9663	6.09653	0.34912	1.29832	0.79834	1.25575	2.11222	1.40267	0.8355	0.27253	0.32838	0.30217	0.32952	2.39192	2.20841	2.25146	2.02696	0.31624	0.32134	0.62179	0.84259	7.41868	0.49974	3.62461	0.53071	0.24879	0.71003	0.92272	0.63758	1.5636	1.51096	1.34913	1.96977	0.84596	0.44725	0.64716	0.40304	0.47483	0.2715	1.07566	0.91131
MED724	f_HIMB59	1	A	59.4135	7.5185	11.8155	7.55201	12.4774	6.4225	8.32661	0.0686	0.91099	0.60864	1.1999	2.76263	1.506	0.60557	0.06154	0.0576	0.07174	0.07954	2.98317	2.81744	2.67245	2.63524	0.09449	0.09115	0.24694	0.68889	9.40232	0.21512	4.37147	0.19093	0.04393	0.59986	0.4482	0.27789	0.62492	0.60568	0.51338	0.75943	0.40927	0.19303	0.24446	0.16139	0.18301	0.05369	0.39429	0.32617
AG-349-E10	f_HIMB59	1	B	2.28083	1.6754	1.1101	0.92085	1.23916	1.9512	0.92213	0.61298	10.7293	4.70734	3.51373	3.89302	1.74482	5.45437	0.51227	0.64719	0.54634	0.57659	1.51936	0.6582	1.64415	0.55685	0.56213	0.73183	7.62512	5.17131	5.97889	2.15667	3.67209	4.79203	0.51457	1.03294	1.71267	1.49609	23.6998	23.3603	18.6191	30.5087	1.56284	1.10896	3.53429	1.45896	3.23076	0.54845	13.2213	10.4576
AG-404-P08	f_HIMB59	1	B	1.93141	1.39525	0.89058	0.71356	0.98048	1.63136	0.71218	0.45901	9.65965	4.20114	3.13704	3.43509	1.49115	4.89672	0.38473	0.4875	0.41413	0.43946	1.32272	0.5157	1.43344	0.43234	0.41723	0.55305	6.70632	4.63102	5.04603	1.8473	3.1074	4.14801	0.39615	0.85554	1.34817	1.21074	21.2031	21.0134	16.8072	27.4742	1.22128	0.88112	3.08203	1.24451	2.80622	0.4085	11.7452	9.30914
AG-447-M14	f_HIMB59	1	B	2.50563	1.72749	1.27123	1.04822	1.41622	1.9292	1.0479	0.73311	10.5876	4.75353	3.58502	3.93199	1.74679	5.47873	0.61425	0.77155	0.66743	0.69621	1.6044	0.77223	1.79187	0.64066	0.67094	0.8763	7.75392	4.93555	5.62332	2.29655	3.40745	4.88215	0.60758	1.13251	1.93763	1.64206	23.6155	23.6674	20.3497	32.7157	1.79115	1.22002	3.50202	1.53039	3.36021	0.64945	14.8863	11.6869
AG-453-E17	f_HIMB59	1	B	2.48808	1.79536	1.18726	0.96537	1.30305	1.99907	0.97003	0.6696	10.6013	4.76061	3.57826	4.04501	1.82873	5.50099	0.54914	0.69892	0.59605	0.62849	1.53114	0.7007	1.6661	0.59587	0.59196	0.8025	7.2943	4.84579	5.79841	2.11679	3.55798	4.5642	0.56606	1.03928	1.90501	1.61684	23.5236	23.7332	18.6618	30.2443	1.76624	1.14467	3.54942	1.50266	3.21463	0.58273	13.003	10.3843
AG-891-E22	f_HIMB59	1	B	3.25476	2.06237	1.29287	0.93742	1.42649	2.42695	0.9898	0.58765	14.083	6.04695	4.4605	4.88874	2.14261	7.18002	0.48205	0.62387	0.52581	0.55076	1.60139	0.65108	1.76346	0.55436	0.52249	0.70604	8.5561	5.65086	7.08414	2.32902	4.20867	5.3581	0.50571	1.1078	1.61941	1.51271	27.6486	27.375	21.1942	34.8345	1.47525	1.0891	3.92954	1.63575	3.60279	0.52234	14.7003	11.4705
AG-891-J18	f_HIMB59	1	B	2.37578	1.80126	1.02654	0.73983	1.06332	2.18355	0.77646	0.45609	14.0861	5.85506	4.27977	4.737	1.9217	7.03083	0.38146	0.48171	0.40754	0.43513	1.49288	0.51698	1.59676	0.4367	0.41525	0.54606	8.26055	5.34651	6.39418	2.17553	3.77869	5.098	0.40357	0.96103	1.4232	1.30338	27.0209	26.7978	20.7136	34.5468	1.25286	0.9381	3.66398	1.45101	3.41077	0.40621	14.3789	11.3819
AG-892-D04	f_HIMB59	1	B	2.14967	1.59813	0.95265	0.69522	1.01558	1.88629	0.72536	0.4468	11.8249	5.05773	3.67244	4.06492	1.67963	5.90985	0.35907	0.4794	0.39633	0.41682	1.26075	0.49433	1.39067	0.41642	0.40552	0.55001	6.91982	4.70618	5.42605	1.88479	3.28111	4.20647	0.39097	0.86478	1.31519	1.17893	22.9111	22.4328	17.606	29.1712	1.16723	0.87956	3.15433	1.24244	2.88374	0.39182	11.9228	9.50148
AG-892-D10	f_HIMB59	1	B	2.73353	1.75119	1.13761	0.83922	1.2142	2.03712	0.87144	0.49968	12.082	5.24409	3.81228	4.24935	1.76857	6.19359	0.41604	0.52707	0.45153	0.47725	1.41137	0.57459	1.50762	0.47861	0.45208	0.59609	7.3641	5.03118	5.94952	2.01796	3.54225	4.54859	0.4323	0.95069	1.51874	1.35753	23.2418	23.1005	18.2032	29.9253	1.35376	0.96321	3.31688	1.3684	3.05016	0.44912	12.8326	10.0686
AG-892-E23	f_HIMB59	1	B	2.8079	1.79478	1.08094	0.76378	1.1537	2.17035	0.82105	0.46725	13.2717	5.64558	4.06018	4.53917	1.90229	6.64219	0.38732	0.49601	0.41157	0.43582	1.44661	0.51548	1.56879	0.45049	0.41548	0.56901	8.05428	5.21964	6.49955	2.13481	3.85564	5.02133	0.42054	0.96667	1.33868	1.29131	26.2967	26.2292	20.2327	33.5089	1.20677	0.92528	3.62206	1.44853	3.39756	0.41806	14.0923	10.9785
AG-892-G03	f_HIMB59	1	B	2.19446	1.50791	0.97496	0.76024	1.07038	1.79033	0.77566	0.48569	10.7264	4.50769	3.40861	3.93847	1.62261	5.28388	0.40737	0.50599	0.43695	0.45765	1.25101	0.52914	1.36309	0.45987	0.44937	0.57675	6.24052	4.28297	5.0005	1.74899	3.04486	3.9183	0.40971	0.8531	1.4403	1.24524	20.2311	20.0337	15.7682	25.8031	1.28206	0.9052	2.9248	1.24654	2.64313	0.43778	10.9214	8.69738
AG-892-M07	f_HIMB59	1	B	2.16775	1.77259	1.00706	0.74998	1.04909	2.15283	0.77911	0.49072	13.8972	5.93895	4.30142	4.85612	1.96277	6.91759	0.41647	0.51472	0.44916	0.4721	1.5008	0.5448	1.62132	0.46226	0.45167	0.57832	8.20898	5.40832	6.53889	2.15291	3.88922	5.03219	0.42443	0.99423	1.47681	1.36506	26.8057	26.5853	20.5447	33.9005	1.29509	0.96597	3.68255	1.48015	3.39883	0.42413	14.0422	11.1435
AG-892-N06	f_HIMB59	1	B	2.78572	1.6665	1.10461	0.81806	1.21596	1.90849	0.86359	0.5061	10.9675	4.65976	3.43285	3.78469	1.69663	5.44662	0.41872	0.53487	0.45579	0.48376	1.38487	0.56311	1.52431	0.47761	0.45822	0.60347	6.86333	4.57035	5.32735	1.9026	3.20035	4.17579	0.43034	0.91134	1.57288	1.3496	22.7448	22.0941	17.6453	28.978	1.41363	0.96243	3.29869	1.31982	2.93046	0.44568	12.0733	9.7558
AG-893-E16	f_HIMB59	1	B	2.1642	1.62167	0.92509	0.67962	0.9728	1.93956	0.6997	0.42084	12.5394	5.27978	3.80953	4.28143	1.76166	6.19833	0.3457	0.43963	0.37688	0.39866	1.32859	0.47659	1.42636	0.4002	0.37582	0.49758	7.28844	4.78369	5.72035	1.90125	3.37726	4.40733	0.36468	0.86778	1.25937	1.17056	24.2855	24.0266	18.1839	30.3455	1.12873	0.84283	3.28321	1.30166	2.99746	0.37299	12.4665	9.9932
AG-893-E21	f_HIMB59	1	B	2.35185	1.55538	0.95788	0.71483	1.02905	1.83405	0.74265	0.43978	11.6625	5.00573	3.58099	3.92388	1.62653	5.87518	0.37063	0.46491	0.39008	0.417	1.22873	0.48385	1.32143	0.41414	0.39667	0.52191	6.42143	4.41605	5.17483	1.73339	3.01669	3.91564	0.37947	0.83717	1.27903	1.14389	20.7694	20.4461	16.5262	27.1765	1.13965	0.79612	2.8927	1.15578	2.63494	0.38999	11.168	8.93508
AG-893-E23	f_HIMB59	1	B	2.65323	1.5266	0.99487	0.69452	1.07106	1.76669	0.75094	0.40871	10.4958	4.43134	3.2662	3.60199	1.55544	5.20248	0.34201	0.4321	0.37037	0.38983	1.26039	0.46416	1.37451	0.3873	0.37353	0.4891	6.5364	4.40819	5.14862	1.74427	3.08617	4.02445	0.35914	0.80382	1.30383	1.16713	21.6629	21.4583	16.6056	27.0882	1.16571	0.83812	3.10996	1.24564	2.83097	0.36311	11.2172	8.96407
AG-893-P11	f_HIMB59	1	B	3.11328	1.92434	1.32673	0.9843	1.42534	2.22084	1.02802	0.62009	13.1122	5.72453	4.14471	4.50038	1.93535	6.63898	0.51949	0.65485	0.55652	0.58669	1.52308	0.67575	1.63327	0.58202	0.56719	0.73953	7.06084	4.80835	5.77403	2.03474	3.46074	4.40495	0.51937	1.03324	1.68798	1.46487	23.4751	22.9186	18.4817	30.476	1.55378	1.07096	3.35143	1.39637	3.0214	0.54492	12.5446	10.035
AG-894-C10	f_HIMB59	1	B	2.35914	1.68451	1.01185	0.7261	1.06928	2.00496	0.76775	0.45623	12.6366	5.31987	3.85337	4.32255	1.78917	6.2382	0.38576	0.48429	0.41491	0.43864	1.34134	0.5194	1.49449	0.43262	0.41405	0.5528	7.19005	4.80834	5.85924	1.93045	3.4648	4.41151	0.3942	0.90853	1.43449	1.26775	23.7467	23.4649	18.2522	30.0367	1.27768	0.89018	3.29219	1.348	3.00074	0.40214	12.3988	9.91137
AG-894-O02	f_HIMB59	1	B	2.78053	1.70699	1.07116	0.76381	1.14318	1.96483	0.80997	0.44823	11.7983	5.12796	3.71814	4.12683	1.73597	5.94626	0.36983	0.48163	0.40172	0.42737	1.3672	0.51482	1.49806	0.44095	0.4091	0.55051	7.38597	4.78556	5.75067	1.92778	3.42045	4.4646	0.39136	0.89136	1.37689	1.24102	23.3136	23.2814	18.4229	30.1957	1.24384	0.89948	3.22352	1.30639	3.06708	0.4032	12.6644	10.0513
AG-894-O04	f_HIMB59	1	B	2.22447	1.57016	0.93712	0.69113	0.99768	1.84394	0.71559	0.42275	11.942	5.02977	3.68784	4.07242	1.67998	5.83409	0.35354	0.44859	0.38299	0.40068	1.27954	0.48914	1.42376	0.39907	0.38229	0.50362	6.86608	4.68185	5.49174	1.84021	3.22347	4.19491	0.36809	0.84994	1.27402	1.16208	22.4266	22.1971	17.6626	28.9324	1.12481	0.83984	3.11627	1.24393	2.83437	0.37624	11.9224	9.59102
AG-894-P07	f_HIMB59	1	B	2.97589	2.02638	1.24679	0.94836	1.37241	2.35461	0.995	0.60084	13.6419	5.88005	4.35991	4.80586	2.08607	6.85229	0.49702	0.62687	0.53553	0.57246	1.61536	0.67955	1.71668	0.56739	0.54907	0.71328	7.78747	5.14287	6.58895	2.15502	3.98828	4.83488	0.50501	1.05622	1.65949	1.49779	25.6355	25.4315	19.4898	32.4901	1.53257	1.09512	3.67236	1.51523	3.35264	0.53374	13.7677	10.8296
AG-895-A09	f_HIMB59	1	B	2.3146	1.69649	0.98242	0.73204	1.04716	2.02375	0.75366	0.44826	12.7427	5.49492	3.99437	4.44339	1.81673	6.46595	0.37553	0.47518	0.40332	0.42583	1.36949	0.50395	1.50059	0.42993	0.40172	0.5334	7.52529	4.93214	5.9675	1.99393	3.55538	4.60045	0.39475	0.91961	1.36485	1.23815	24.4259	24.396	18.8142	31.2426	1.20836	0.91964	3.35098	1.34504	3.15245	0.39533	13.0017	10.3171
AG-895-E07	f_HIMB59	1	B	2.76075	1.83187	1.089	0.76281	1.15541	2.2232	0.8203	0.46591	13.4363	5.63103	4.12493	4.6238	1.93118	6.72179	0.39515	0.49402	0.4155	0.4435	1.47844	0.52113	1.60944	0.43913	0.41367	0.56608	8.04303	5.21636	6.50579	2.0648	3.81383	4.923	0.41781	0.9549	1.42303	1.30316	26.6091	26.3325	20.032	33.3126	1.25334	0.94487	3.6412	1.45442	3.40719	0.41578	13.7474	10.8815
AG-895-J15	f_HIMB59	1	B	2.35254	1.66332	0.95618	0.69815	1.00695	1.97046	0.7341	0.40781	12.5058	5.23659	3.77072	4.2304	1.75313	6.17792	0.3501	0.43888	0.37311	0.39235	1.35583	0.48175	1.4774	0.40809	0.37473	0.49235	7.42705	4.81947	5.82871	1.93594	3.46907	4.58441	0.35727	0.85856	1.309	1.20202	24.6207	24.3885	18.7749	31.3791	1.15073	0.85923	3.35633	1.32997	3.0953	0.37268	13.0537	10.3861
AG-896-E11	f_HIMB59	1	B	2.61707	1.73364	1.02134	0.72102	1.08402	2.06289	0.78333	0.44435	11.2826	4.8086	3.6673	4.10029	1.78549	5.73098	0.36679	0.47056	0.39458	0.41783	1.32615	0.49418	1.42891	0.41941	0.40202	0.5233	6.95442	4.49304	5.58856	1.88833	3.38633	4.27713	0.38716	0.87551	1.32047	1.19324	22.0446	21.9261	16.9398	28.0572	1.18459	0.8647	3.11037	1.2675	2.88962	0.3905	11.8821	9.45558
AG-897-E09	f_HIMB59	1	B	2.48843	1.53011	0.98422	0.72646	1.07236	1.80167	0.75558	0.43751	11.374	4.85284	3.49606	3.76607	1.57029	5.66233	0.36744	0.46414	0.39422	0.41377	1.29055	0.50648	1.38423	0.41852	0.39798	0.52672	6.82709	4.68703	5.24429	1.85693	3.16748	4.1881	0.37884	0.85936	1.32147	1.17783	22.207	21.616	18.4073	30.3313	1.17014	0.8355	3.07646	1.22048	2.80823	0.3875	12.461	9.80014
AG-898-F04	f_HIMB59	1	B	3.52312	2.04522	1.37576	1.00084	1.46729	2.32411	1.07382	0.62511	13.6405	5.9898	4.32237	4.63946	1.99162	6.94823	0.52204	0.66088	0.55718	0.59059	1.5762	0.65908	1.61384	0.56669	0.55702	0.75465	7.6799	5.44926	6.27404	2.14641	3.73025	4.75276	0.52374	1.07154	1.80643	1.55537	25.0163	24.4605	20.0897	33.0407	1.60934	1.07902	3.64137	1.46423	3.15763	0.55325	13.3132	10.5868
AG-899-C14	f_HIMB59	1	B	2.3212	1.72726	0.99526	0.71611	1.0477	2.06139	0.74785	0.45365	13.2331	5.54312	4.01536	4.55049	1.88071	6.55093	0.37896	0.47926	0.40846	0.42472	1.40369	0.52141	1.52615	0.4254	0.42426	0.54571	7.67442	5.10031	6.26793	2.01184	3.71042	4.76331	0.39844	0.93197	1.35896	1.247	24.9348	24.731	19.2429	31.6774	1.20995	0.90913	3.46908	1.37076	3.17802	0.39736	13.3247	10.6184
AG-899-K18	f_HIMB59	1	B	2.76829	1.79506	1.16361	0.88639	1.25449	2.13542	0.91962	0.5732	12.8446	5.52274	3.96584	4.35148	1.87505	6.34998	0.47873	0.59813	0.50744	0.53334	1.44764	0.60032	1.5634	0.51296	0.51336	0.68401	7.24605	4.86782	5.6979	2.01296	3.54011	4.47983	0.47806	0.97968	1.66496	1.43092	24.1179	23.7649	18.9207	31.3144	1.50477	0.99024	3.44792	1.38749	3.08066	0.50991	12.7441	10.2958
AG-900-E05	f_HIMB59	1	B	2.66106	1.98724	1.31021	1.04744	1.41645	2.32673	1.06507	0.73937	13.1153	5.78034	4.3022	4.80421	2.09498	6.5591	0.60725	0.75861	0.64627	0.68042	1.67488	0.7612	1.84535	0.6569	0.65902	0.89714	8.00004	5.2257	6.41241	2.33173	3.80184	4.95761	0.6203	1.17872	1.95954	1.7177	25.3556	25.4453	19.962	32.8763	1.77165	1.21323	3.76799	1.58653	3.44674	0.64043	14.2901	11.3227
AG-900-G06	f_HIMB59	1	B	2.49896	1.84628	1.07103	0.78157	1.12344	2.233	0.83097	0.49385	13.7602	5.88844	4.25712	4.73387	1.97786	6.97631	0.408	0.51998	0.43988	0.46504	1.52755	0.5555	1.63499	0.46327	0.44825	0.591	8.33426	5.48764	6.59196	2.21294	3.94156	5.03853	0.43018	1.00354	1.45102	1.37162	27.0785	27.0255	20.7465	34.4856	1.30745	0.99567	3.73834	1.48022	3.51444	0.4342	14.3546	11.4214
AG-900-I14	f_HIMB59	1	B	2.81236	1.79329	1.16302	0.8663	1.21311	2.06663	0.89081	0.50905	12.5693	5.37294	3.94571	4.42052	1.82479	6.3529	0.42637	0.53822	0.45655	0.485	1.4116	0.58304	1.56774	0.48603	0.45995	0.61123	7.37606	5.20349	5.97328	2.03426	3.60375	4.55064	0.44483	0.97933	1.57972	1.35089	23.783	23.5521	18.7542	31.0768	1.39555	0.95533	3.40891	1.37532	3.0615	0.45125	13.0045	10.3364
AG-901-E23	f_HIMB59	1	B	2.32292	1.63057	0.95914	0.72981	1.00528	1.96903	0.76119	0.43253	12.9827	5.35559	3.86339	4.58138	1.77395	6.34496	0.36172	0.46059	0.38632	0.40932	1.34478	0.47776	1.43507	0.41853	0.38505	0.52311	7.52384	4.85337	5.8175	1.9569	3.43757	4.60635	0.37384	0.89094	1.30502	1.22164	24.3285	24.0203	18.7222	31.2556	1.18025	0.87023	3.3635	1.32232	3.10401	0.38659	12.9428	10.3222
AG-901-M08	f_HIMB59	1	B	3.38383	1.92957	1.31683	0.9604	1.44496	2.30801	1.03396	0.61639	12.8276	5.45397	3.99018	4.47985	1.9465	6.45928	0.51321	0.65076	0.54149	0.58216	1.50681	0.64652	1.64752	0.54639	0.54781	0.7251	7.40123	4.82153	6.10721	2.10084	3.69126	4.64179	0.51556	1.0542	1.64445	1.45183	24.2082	24.0591	18.6538	30.8134	1.47215	1.04385	3.53304	1.43721	3.25952	0.55055	12.8633	10.1434
AG-903-I23	f_HIMB59	1	B	2.29328	1.77774	1.02325	0.7733	1.08446	2.1553	0.80624	0.50403	13.513	5.87525	4.2311	4.6624	1.9314	6.91153	0.41962	0.5263	0.44515	0.46933	1.4985	0.54507	1.62096	0.45345	0.45468	0.60647	8.13778	5.36807	6.49236	2.13591	3.87691	5.04751	0.43671	1.00853	1.39366	1.31362	26.5494	26.4358	20.5824	33.8837	1.28209	0.97214	3.67146	1.45968	3.47223	0.44829	14.0314	11.1548
AG-904-C07	f_HIMB59	1	B	1.96416	1.58434	0.85709	0.56947	0.8327	2.00512	0.60406	0.34138	13.3536	5.62646	4.00292	4.49985	1.76263	6.64339	0.27164	0.33155	0.29492	0.31399	1.29132	0.40634	1.40894	0.32056	0.2906	0.30928	7.64945	5.06441	6.07393	1.92463	3.53567	4.6458	0.29337	0.85672	1.02336	1.02723	25.0318	24.8652	19.3935	31.924	0.9134	0.76262	3.33621	1.31367	3.13251	0.26792	13.1855	10.3855
AG-904-J19	f_HIMB59	1	B	2.39653	1.92092	1.14651	0.92558	1.23621	2.27121	0.92466	0.61265	13.4593	5.79044	4.28199	4.79681	2.08244	6.8901	0.51022	0.64626	0.54548	0.5781	1.57171	0.65305	1.71559	0.55393	0.54242	0.7345	8.21218	5.35844	6.47149	2.26251	3.93739	5.11091	0.51669	1.07051	1.56828	1.45986	26.5485	26.3207	20.3651	33.7591	1.43104	1.06402	3.82227	1.56733	3.48346	0.54933	14.1514	11.2093
AG-904-K09	f_HIMB59	1	B	2.36996	1.80878	1.0827	0.80683	1.16135	2.17199	0.83361	0.5188	13.6368	5.76792	4.23921	4.74109	1.96914	6.86623	0.43596	0.55323	0.46907	0.49229	1.52507	0.58333	1.65593	0.48996	0.47404	0.61672	8.02023	5.3925	6.56355	2.17779	3.92462	4.99218	0.45195	1.01957	1.52582	1.41085	26.4808	26.3558	20.4444	33.6046	1.38074	1.01101	3.7395	1.50321	3.42565	0.46017	13.9972	11.0403
AG-904-O04	f_HIMB59	1	B	2.47024	1.64473	1.04376	0.77321	1.10183	1.95951	0.78492	0.48135	11.8645	5.03197	3.6899	4.08901	1.71254	5.95874	0.39923	0.50118	0.43123	0.45313	1.3309	0.53969	1.46837	0.45495	0.4413	0.57177	6.94936	4.60914	5.54465	1.91237	3.32846	4.28756	0.40709	0.92296	1.42374	1.24934	22.8589	22.5559	17.6851	29.2233	1.26861	0.91727	3.21455	1.32059	2.90826	0.42239	11.9863	9.65698
AG-907-L05	f_HIMB59	1	B	2.68601	1.83585	1.19599	0.95626	1.28433	2.12156	0.95502	0.59019	12.6346	5.49335	3.95172	4.45652	1.94301	6.32622	0.49622	0.625	0.54343	0.56046	1.46761	0.67406	1.61394	0.55832	0.53631	0.70588	7.21577	4.83012	5.7492	2.03181	3.51175	4.42634	0.49565	1.00918	1.688	1.47404	23.0785	22.7323	18.5481	30.1905	1.5145	1.05799	3.38622	1.39899	3.03056	0.52888	12.7294	10.1949
AG-908-O07	f_HIMB59	1	B	2.15314	1.78718	1.05477	0.82417	1.13805	2.12815	0.84039	0.56448	13.4463	5.60779	4.17412	4.69636	1.94495	6.62243	0.47234	0.59395	0.50606	0.53519	1.52674	0.60679	1.62808	0.5122	0.51251	0.67659	7.93224	5.18617	6.27608	2.18308	3.7477	5.01408	0.48776	1.02741	1.5983	1.4346	25.9063	25.804	19.7322	32.9418	1.44553	1.0245	3.63047	1.51552	3.37321	0.49441	13.7206	10.9224
AG-909-K20	f_HIMB59	1	B	2.18113	1.61916	0.97588	0.73778	1.03887	1.9509	0.75409	0.46203	11.8844	5.06842	3.64746	4.1087	1.74144	5.87451	0.38796	0.48881	0.42127	0.44309	1.34603	0.51625	1.44562	0.4436	0.4235	0.56026	7.08604	4.79667	5.51673	1.93493	3.33716	4.31345	0.40558	0.87647	1.41309	1.24268	23.1553	22.8718	18.0419	29.5894	1.26969	0.8905	3.24265	1.30236	2.94287	0.41492	12.248	9.85093
AG-910-B07	f_HIMB59	1	B	4.1353	2.17216	1.58211	1.22423	1.74738	2.51896	1.24795	0.71976	12.819	5.59001	4.22789	4.74952	2.10169	6.52219	0.58422	0.74389	0.64181	0.66087	1.66737	0.80755	1.81567	0.65966	0.6472	0.87795	7.88592	5.53804	6.68841	2.3322	4.03359	4.98283	0.59746	1.17569	1.99894	1.70566	24.7607	24.3949	19.4864	31.6159	1.8111	1.25155	3.74074	1.60889	3.39726	0.61949	13.7503	10.9948
AG-910-G06	f_HIMB59	1	B	2.67524	1.72748	1.08374	0.76568	1.15554	2.03196	0.81567	0.4721	12.4037	5.24536	3.79982	4.22429	1.77656	6.19435	0.40442	0.50155	0.43416	0.45334	1.40678	0.52461	1.52101	0.43559	0.43507	0.57848	7.63942	5.23576	6.14293	2.04199	3.66041	4.68778	0.41936	0.93448	1.45255	1.27802	24.139	23.9921	18.9885	31.5032	1.27728	0.92952	3.37441	1.34362	3.14916	0.42576	13.2699	10.5583
AG-910-G09	f_HIMB59	1	B	2.30103	1.63437	0.97141	0.7186	1.03028	1.98672	0.74391	0.44375	12.4978	5.31781	3.78953	4.27665	1.74867	6.18966	0.37208	0.4701	0.39952	0.41717	1.33191	0.50458	1.46299	0.42392	0.40629	0.53564	7.21236	4.85197	5.73241	1.92093	3.44113	4.44095	0.38499	0.90822	1.35779	1.20903	23.5799	23.4071	18.5376	30.4915	1.21754	0.87293	3.28128	1.29462	2.99389	0.39431	12.6457	10.0493
AG-910-J16	f_HIMB59	1	B	3.65935	2.14367	1.534	1.1678	1.71394	2.45832	1.22035	0.745	12.2271	5.44483	4.07312	4.55069	2.09791	6.4075	0.61649	0.78451	0.66474	0.70133	1.67875	0.81952	1.79077	0.69533	0.67248	0.88094	7.4028	5.0832	6.01712	2.27627	3.71747	4.6415	0.61715	1.1575	1.99533	1.68495	22.6944	22.3518	18.1332	29.6838	1.79234	1.21378	3.50955	1.52808	3.22536	0.65824	13.0959	10.3065
AG-911-L10	f_HIMB59	1	B	3.15523	1.6356	1.17801	0.90719	1.23275	1.85811	0.88638	0.45757	11.1546	4.98113	3.54573	3.88796	1.61303	5.68483	0.38676	0.48603	0.41569	0.44019	1.33383	0.56299	1.41365	0.48399	0.41837	0.54484	6.59302	5.09768	5.5257	1.81214	3.23635	4.05294	0.40214	0.88652	1.39436	1.2078	20.9402	20.2774	17.1877	28.322	1.23229	0.85387	2.98417	1.21984	2.64939	0.40922	11.7619	9.15854
AG-912-J04	f_HIMB59	1	B	2.30889	1.72777	1.00761	0.74454	1.07549	2.01347	0.7798	0.47199	12.7136	5.34787	3.93554	4.32564	1.8471	6.28597	0.3971	0.50079	0.42636	0.45105	1.44032	0.53877	1.54701	0.45211	0.42778	0.56443	7.54969	4.9607	6.07855	2.02515	3.65596	4.64054	0.41064	0.9498	1.43289	1.31345	24.7944	24.6236	18.9775	31.2778	1.26783	0.93678	3.39122	1.38365	3.19742	0.42589	13.1554	10.397
AG-912-N03	f_HIMB59	1	B	2.87406	1.88566	1.20638	0.87182	1.31241	2.19426	0.93954	0.55358	12.6661	5.52409	4.0402	4.4732	1.95734	6.36163	0.46659	0.58724	0.50145	0.52735	1.56735	0.62039	1.65462	0.52027	0.50571	0.66093	7.95169	5.29859	6.60708	2.20505	3.91942	4.8815	0.47781	1.04449	1.62512	1.45268	25.4025	25.2999	19.7256	32.531	1.45332	1.04638	3.58645	1.48521	3.31245	0.49193	14.0103	11.0055
AG-914-D07	f_HIMB59	1	B	2.43144	1.74388	1.06076	0.77784	1.09708	2.14014	0.81156	0.51154	13.1485	5.60069	4.00533	4.48059	1.81418	6.53976	0.4208	0.53328	0.44738	0.47094	1.38644	0.54059	1.5396	0.46098	0.45565	0.62335	7.64756	5.11055	5.96778	2.06944	3.58912	4.6669	0.4344	0.95845	1.38007	1.281	24.7764	24.6164	19.4184	32.135	1.24817	0.92994	3.43657	1.387	3.12383	0.44595	13.2915	10.6534
AG-914-F18	f_HIMB59	1	B	2.59454	1.72508	1.08194	0.80599	1.16351	2.05149	0.83972	0.48815	12.5029	5.44551	3.85797	4.25195	1.79547	6.28685	0.40375	0.51261	0.43571	0.4625	1.39298	0.55472	1.49028	0.46407	0.4394	0.58227	6.96997	4.65471	5.63473	1.91268	3.36987	4.28058	0.41399	0.92698	1.496	1.30044	23.0404	22.816	17.8778	29.1819	1.34438	0.93202	3.24144	1.31106	2.9347	0.43469	11.9635	9.58077
AG-914-K13	f_HIMB59	1	B	2.91502	1.82551	1.20682	0.91071	1.31524	2.124	0.93731	0.57876	11.6701	5.25639	3.83162	4.24037	1.86334	6.04934	0.47479	0.60365	0.5153	0.5441	1.46315	0.62282	1.61216	0.52405	0.52505	0.68083	7.27858	4.70124	6.03052	2.06629	3.69138	4.43123	0.48516	1.0245	1.61518	1.38907	23.6108	23.7087	18.2683	29.6344	1.45716	1.02407	3.33059	1.45581	3.19476	0.50237	12.4256	9.9409
AG-914-P10	f_HIMB59	1	B	3.00019	1.8359	1.2857	1.0175	1.4296	2.05035	1.05097	0.66076	10.9444	4.83607	3.61563	4.01685	1.80287	5.5709	0.5575	0.69881	0.59294	0.62651	1.4105	0.71719	1.56785	0.60738	0.60308	0.79374	6.28844	4.66802	5.29095	1.95431	3.21984	3.99241	0.55998	1.03951	1.74233	1.48548	20.26	20.0733	15.9127	25.9932	1.58758	1.07005	3.09969	1.37235	2.72184	0.58104	11.1582	8.94363
AG-915-O03	f_HIMB59	1	B	2.80772	1.79404	1.14347	0.83975	1.20281	2.09029	0.87485	0.4812	12.3154	5.28768	3.86842	4.38292	1.83752	6.25049	0.40331	0.50941	0.43345	0.45583	1.38312	0.55758	1.55716	0.47298	0.43486	0.57271	7.29463	5.08388	6.02496	1.95991	3.52314	4.53126	0.41163	0.95029	1.38644	1.26801	23.5791	23.5363	18.2181	29.9614	1.24953	0.92136	3.24736	1.35339	3.12082	0.42477	12.6552	10.076
AG-916-L20	f_HIMB59	1	B	2.52721	1.639	1.04302	0.78828	1.12533	1.90478	0.81674	0.48891	11.8564	5.16808	3.73419	4.13143	1.69807	5.98966	0.40391	0.51421	0.43294	0.45515	1.28591	0.55203	1.40807	0.45225	0.45205	0.57097	6.54282	4.54423	5.26988	1.83496	3.15135	4.04061	0.41659	0.87375	1.38978	1.20605	21.3507	20.9947	16.925	27.9174	1.24284	0.86807	2.99621	1.22908	2.74015	0.4321	11.4206	9.09527
AG-916-N15	f_HIMB59	1	B	2.36167	1.74666	1.01903	0.73462	1.06884	2.12264	0.76537	0.44602	13.7051	5.88407	4.09214	4.58609	1.87289	6.84287	0.37643	0.47901	0.40657	0.42927	1.44668	0.51017	1.54811	0.43198	0.40792	0.53639	7.98496	5.20119	6.23617	2.08165	3.68482	4.88978	0.39837	0.95437	1.38843	1.27276	26.658	26.2737	20.3218	33.5084	1.25888	0.91465	3.62481	1.44324	3.36898	0.40315	13.7979	11.0331
AG-917-K23	f_HIMB59	1	B	2.92294	1.56803	1.11213	0.84695	1.19312	1.78329	0.86155	0.4733	10.6555	4.70147	3.34893	3.69905	1.55126	5.42337	0.39535	0.50579	0.4196	0.44605	1.24719	0.5366	1.34223	0.45597	0.42494	0.56634	6.27174	4.54756	5.17051	1.75179	2.98433	3.84411	0.41503	0.84288	1.32891	1.15632	19.7867	19.344	16.7699	27.2207	1.19825	0.80707	2.79785	1.14057	2.51111	0.42528	11.6511	8.97805
AG-917-M08	f_HIMB59	1	B	2.83838	1.51342	1.0528	0.76386	1.10761	1.773	0.79533	0.42582	10.5989	4.73829	3.39293	3.78358	1.52808	5.39922	0.35519	0.45284	0.38615	0.40545	1.19435	0.50712	1.29408	0.42292	0.3956	0.49376	6.21634	4.52674	5.03622	1.69899	2.96158	3.81927	0.3694	0.82171	1.29	1.10618	19.474	19.1444	16.006	26.1832	1.13181	0.78754	2.7551	1.11802	2.51313	0.38013	10.9433	8.55079
AG-917-M17	f_HIMB59	1	B	2.55063	1.77485	1.10106	0.8164	1.1892	2.07336	0.85562	0.52224	12.5422	5.36172	3.93132	4.33969	1.8421	6.28153	0.43339	0.55365	0.46688	0.48899	1.43542	0.58171	1.54022	0.4849	0.46937	0.62004	7.34392	4.87536	5.79628	2.02682	3.45339	4.52805	0.44234	0.96227	1.49162	1.3387	23.7805	23.5424	18.8377	30.7628	1.34873	0.95992	3.36724	1.38329	3.07896	0.458	12.9046	10.2729
AG-918-C10	f_HIMB59	1	B	2.02822	1.53859	0.97294	0.79663	1.0708	1.82083	0.78937	0.52039	11.6855	5.06789	3.63662	3.91527	1.65856	5.77165	0.43301	0.54976	0.46468	0.49289	1.35433	0.56676	1.47809	0.47293	0.47457	0.62027	6.70088	4.72034	5.3736	1.87427	3.17684	4.14794	0.44608	0.91268	1.54685	1.33457	22.5064	21.9337	17.9451	29.6748	1.36936	0.95322	3.21683	1.29693	2.84038	0.46154	11.9517	9.59037
AG-918-C13	f_HIMB59	1	B	2.00774	1.53653	0.91038	0.70095	0.96242	1.84718	0.71984	0.45011	11.6626	4.9964	3.57432	3.94528	1.65165	5.8245	0.3788	0.47711	0.40554	0.42652	1.27433	0.50494	1.38624	0.41429	0.40726	0.53885	6.64576	4.57331	5.37745	1.83665	3.17944	4.14298	0.3875	0.85001	1.34684	1.19751	21.9381	21.8138	17.1551	28.1296	1.17844	0.86789	3.087	1.2323	2.77403	0.39818	11.6412	9.28378
AG-918-N11	f_HIMB59	1	B	2.89339	1.76617	1.11049	0.74716	1.16625	2.09695	0.82837	0.44762	12.7774	5.26812	3.86843	4.30837	1.77618	6.38064	0.37738	0.47482	0.40249	0.42365	1.42495	0.50179	1.55793	0.4268	0.40591	0.53196	7.73165	5.05557	6.43532	2.0561	3.80103	4.78369	0.39316	0.96307	1.36826	1.30229	25.431	25.3671	19.5428	32.2604	1.22229	0.93043	3.54611	1.41465	3.33019	0.39829	13.4893	10.7782
AG-919-D10	f_HIMB59	1	B	2.23683	1.5758	0.98604	0.75626	1.07524	1.85412	0.77283	0.47625	10.8048	4.60499	3.42625	3.75141	1.64651	5.33874	0.39947	0.50764	0.43403	0.45544	1.30277	0.53744	1.41373	0.4539	0.43639	0.56702	6.42109	4.41361	5.12603	1.76311	3.08225	3.9961	0.40497	0.86081	1.40915	1.24291	21.2417	20.9174	16.394	26.75	1.27127	0.91592	3.06956	1.26239	2.80806	0.42509	11.1676	8.92971
AG-919-M03	f_HIMB59	1	B	2.54875	1.97318	1.15926	0.86664	1.26376	2.31311	0.90025	0.56536	14.1518	5.98148	4.38416	4.8658	2.08314	7.07708	0.47544	0.60348	0.51212	0.53913	1.64653	0.6199	1.75098	0.52597	0.52076	0.67389	8.34435	5.52702	6.78746	2.26178	4.12621	5.24499	0.48907	1.08007	1.64479	1.52317	27.7104	27.4132	21.2605	35.137	1.50062	1.07967	3.93519	1.60633	3.56863	0.50455	14.6421	11.8126
AG-919-N08	f_HIMB59	1	B	2.25009	1.64368	0.9456	0.70292	1.00609	1.97128	0.72331	0.42215	12.7225	5.35148	3.82857	4.33657	1.79668	6.25986	0.35413	0.45064	0.38751	0.40459	1.36568	0.49155	1.47231	0.41544	0.38561	0.51652	7.18607	4.79893	5.87312	1.90724	3.48957	4.43455	0.37532	0.88465	1.32506	1.20964	23.9874	23.9482	18.4606	30.5804	1.15904	0.85792	3.28864	1.33708	3.0644	0.3791	12.6191	10.1106
AG-919-N20	f_HIMB59	1	B	2.76312	1.8642	1.22069	0.93114	1.3148	2.10029	0.96385	0.5859	12.5579	5.52578	4.01968	4.36621	1.8618	6.41667	0.49296	0.62627	0.52639	0.55944	1.42438	0.65991	1.55044	0.54222	0.5314	0.69852	6.83135	4.72772	5.57701	1.96746	3.32919	4.24126	0.49578	0.99101	1.63734	1.408	21.6274	21.2488	17.7539	28.7228	1.46467	1.00506	3.18805	1.33842	2.84852	0.53348	11.9817	9.54328
AG-920-J13	f_HIMB59	1	B	2.05945	1.57534	0.91733	0.68684	0.97753	1.87515	0.70372	0.42962	12.0821	5.26987	3.69548	4.00278	1.64907	6.0856	0.35548	0.46705	0.38849	0.40931	1.2778	0.47758	1.3957	0.41006	0.39131	0.52433	6.97041	4.7581	5.38793	1.87436	3.24458	4.24137	0.37627	0.83921	1.28679	1.18253	22.6136	22.082	18.2408	30.1626	1.15399	0.86816	3.09774	1.2445	2.81151	0.3938	12.2934	9.66233
AG-920-K17	f_HIMB59	1	B	2.23787	1.71129	0.96986	0.70416	1.00531	2.10154	0.73059	0.43868	13.5611	5.64659	4.0833	4.59122	1.84413	6.66464	0.35257	0.45474	0.39094	0.40832	1.44875	0.51098	1.5641	0.42287	0.39162	0.52424	8.1598	5.12832	6.27088	2.09065	3.73533	4.95135	0.38003	0.95232	1.21429	1.20424	26.5632	26.2441	20.1763	33.813	1.10881	0.89209	3.58094	1.39772	3.36391	0.36427	13.9857	11.0697
AH-326-N10	f_HIMB59	1	B	2.77853	1.77227	1.40842	1.22404	1.63327	1.82943	1.20517	0.86498	7.67684	3.72192	2.8799	3.13976	1.67965	4.1476	0.7173	0.9078	0.77595	0.81808	1.51118	0.90342	1.67257	0.75704	0.78249	1.02946	5.67465	3.58238	4.34421	2.01094	2.77765	3.704	0.69998	1.07029	2.36685	1.84601	16.8717	16.8847	14.5254	23.2158	2.1691	1.32653	2.99489	1.40931	2.69207	0.76303	11.0984	8.66345
AG-333-O11	f_HIMB59	2		1.93579	1.06767	0.96194	0.89343	1.31776	0.97158	0.87174	0.63685	2.58861	0.95053	1.06028	1.13761	1.19687	1.02466	0.52958	0.67384	0.5501	0.59547	1.24124	0.66136	1.20988	0.57211	0.56763	0.74885	0.71876	0.58983	1.24866	0.73043	1.14493	0.71851	0.49371	0.60737	9.23855	5.15273	2.04512	1.78098	1.34304	1.58775	7.63625	2.63264	4.45266	1.19469	0.85538	0.58962	2.46556	1.8953
AG-896-P05	f_HIMB59	2		1.22981	1.08582	0.67866	0.56312	0.95382	0.93311	0.5815	0.41052	7.18419	0.86173	1.31142	1.43812	2.20458	1.13501	0.33097	0.3939	0.34484	0.37753	2.33259	0.45458	2.13424	0.35915	0.34794	0.35132	0.57417	0.34356	1.79029	0.4939	1.80099	0.51104	0.28935	0.53138	29.3847	16.0807	3.7259	2.96393	1.02107	0.93886	23.9253	6.96684	15.1144	2.36713	1.10448	0.35962	3.33667	3.7381
HIMB59-SPSalt	f_HIMB59	2		0.28811	0.10518	0.09923	0.07723	0.1324	0.08011	0.06353	0.01925	0.34782	0.08181	0.09897	0.09109	0.09309	0.08545	0.01881	0.02604	0.02181	0.02649	0.12922	0.05536	0.11038	0.04834	0.02092	0.01432	0.06596	0.04196	0.13236	0.06754	0.09382	0.04726	0.01634	0.03387	0.65999	0.35471	0.22013	0.20279	0.14686	0.20902	0.54648	0.17264	0.30275	0.0936	0.08195	0.01679	0.17552	0.15381
CP.5	f_HIMB59	2		0.59362	0.21361	0.1991	0.20519	0.29346	0.19717	0.1778	0.13568	0.66256	0.19501	0.19583	0.19991	0.19587	0.19828	0.11581	0.18312	0.11717	0.11773	0.24994	0.14965	0.2062	0.11385	0.13736	0.2427	0.16856	0.1195	0.29452	0.16621	0.22352	0.17273	0.12182	0.12959	1.20907	0.66756	0.4423	0.40326	0.35289	0.43667	0.98761	0.32088	0.55775	0.18109	0.15562	0.11052	0.39338	0.32752
HIMB59	f_HIMB59	2		1.34711	0.68426	0.64468	0.61559	0.85284	0.63162	0.58618	0.41825	11.1439	0.63867	0.71727	0.71642	0.70979	0.71089	0.34964	0.43916	0.36921	0.39979	0.85548	0.45957	0.83881	0.3784	0.38254	0.47288	0.45369	0.381	0.82147	0.49386	0.7226	0.46314	0.31604	0.41501	7.88108	3.81341	1.25161	1.11403	0.87366	1.05121	6.73514	1.39576	2.8609	0.64607	0.50527	0.38391	1.12432	1.15015
LSUCC0245	f_HIMB59	2		2.95169	1.71946	1.66356	1.53695	2.11474	1.65297	1.43385	1.10219	18.6262	1.67728	1.90831	1.95281	2.14082	1.8016	0.90539	1.11775	0.95236	0.98635	2.48451	1.08216	2.37872	0.92031	1.02285	1.14515	1.07809	0.86385	2.11818	1.3028	1.97844	1.10175	0.78712	1.02105	22.8127	11.6939	3.35934	3.07331	2.04089	2.30863	18.9297	4.73725	9.36625	2.10349	1.40632	0.94874	3.4201	3.38534
AG-325-G13	f_HIMB59	3	A	18.6361	1.28224	1.77826	3.22396	6.42192	0.80607	1.43291	0.02565	0.15743	0.05077	0.0904	0.08318	0.22097	0.05648	0.01776	0.03017	0.02998	0.02831	1.55782	0.49544	1.35053	0.48114	0.01928	0.01369	0.0535	0.04064	0.29106	0.0442	0.27901	0.0443	0.0185	0.03294	0.29937	0.16329	0.16957	0.1602	0.13435	0.18869	0.24311	0.07443	0.13595	0.04868	0.04728	0.01925	0.12023	0.09493
AG-333-K07	f_HIMB59	3	A	21.1662	1.94164	2.49105	3.94858	7.58804	1.45189	2.13705	0.50105	0.91877	0.64924	0.70672	0.72791	0.75659	0.66668	0.40162	0.50933	0.42384	0.45351	2.0893	1.02544	1.91268	0.90879	0.43597	0.5828	0.46614	0.42645	0.91143	0.53112	0.81857	0.51374	0.37953	0.44301	1.21284	0.85074	0.95949	0.91474	0.901	1.08697	1.12529	0.5957	0.72032	0.46424	0.44989	0.44063	0.81696	0.75941
AG-313-A14	f_HIMB59	3		1.98387	0.84819	0.86798	0.8662	1.14277	0.78704	0.79592	0.57401	1.07447	0.75779	0.7962	0.82711	0.68479	0.78105	0.4665	0.58695	0.50218	0.53684	0.64502	0.58998	0.70407	0.48486	0.51911	0.65767	0.55385	0.49722	0.83717	0.62708	0.71516	0.59095	0.44553	0.51467	1.59842	1.06816	1.14525	1.06641	1.06548	1.27766	1.42607	0.72292	0.9155	0.55035	0.53393	0.49838	0.97394	0.90416
HIMB59-MED-G104	f_HIMB59	4		1.19174	0.29964	0.32604	0.26041	0.53643	0.2584	0.25371	0.13866	0.89055	0.22867	0.33606	0.40759	0.27851	0.24269	0.12446	0.14678	0.137	0.14282	0.99382	0.176	0.84648	0.12843	0.14391	0.15938	0.21908	0.14536	0.43806	0.18146	0.41703	0.17472	0.09747	0.1617	8.43447	4.6477	0.56694	0.46905	0.41249	0.54379	7.63939	0.65259	1.66616	0.19471	0.17408	0.11893	0.8505	0.43582
TMED259	f_HIMB59	4		1.84183	0.45342	0.5115	0.55559	0.8714	0.35895	0.35407	0.08684	0.21785	0.07697	0.08101	0.14031	0.16458	0.09414	0.06459	0.04045	0.04583	0.06738	1.42424	0.25199	1.10005	0.17567	0.057	0.0406	0.12093	0.08553	0.27082	0.07093	0.2155	0.07687	0.0348	0.05822	0.57132	0.34489	0.30709	0.28805	0.19812	0.27945	0.46401	0.11442	0.28348	0.08651	0.10194	0.02918	0.21386	0.16251
AG-325-B13	f__GCA-002718135	1	A	9.76459	3.22751	2.32055	2.14127	2.34983	3.36825	2.27293	0.40142	7.15708	6.34077	4.23181	4.34186	2.95049	6.80434	0.30027	0.38932	0.34586	0.35582	2.42596	1.47604	2.74545	1.44682	0.33447	0.31795	3.97589	3.22285	4.57577	4.13648	3.63912	2.72676	0.25444	0.66745	3.83897	4.9439	9.99939	12.8969	10.4871	13.9286	2.92449	5.29188	8.66246	2.72836	5.91528	0.31231	12.6366	9.42051
AG-325-F23	f__GCA-002718135	1	A	11.8465	4.48946	3.00758	2.38541	2.7617	4.64312	2.82773	0.45561	8.66741	8.17416	5.3959	5.74329	3.84175	8.75074	0.35298	0.44261	0.39926	0.42146	2.8568	1.75309	3.19253	1.74861	0.39268	0.33491	5.02817	4.71914	6.16037	5.24861	4.73817	3.43392	0.29797	0.78555	3.95823	5.05944	12.3424	16.262	13.2407	18.1717	2.88809	5.7318	9.12776	3.03326	6.93415	0.35389	15.1256	11.1494
AG-325-O18	f__GCA-002718135	1	A	18.7959	4.17398	3.52856	4.2332	4.2086	3.96672	3.70101	0.64618	4.18155	4.24265	3.26578	3.38718	2.62766	4.27079	0.4959	0.60868	0.55559	0.59187	2.61073	2.41289	2.91539	2.33576	0.55738	0.43949	2.37029	2.34403	3.69705	2.84233	3.01365	1.76252	0.40092	0.75096	2.27623	2.7227	5.7257	7.46211	6.2691	8.20692	1.82705	3.04599	4.29336	1.85491	3.4753	0.4891	7.25353	5.52124
AG-333-K22	f__GCA-002718135	1	A	12.3447	4.60104	3.2721	2.75435	3.16697	4.9189	3.10651	0.66014	8.50263	8.07681	5.54704	5.68334	3.93001	8.5503	0.50965	0.6317	0.58548	0.59572	2.96767	1.99593	3.34003	1.95426	0.56456	0.46002	4.85715	4.45908	5.83479	5.05944	4.45613	3.40617	0.41341	0.95245	3.79586	4.79931	12.1366	15.8275	13.0647	17.4692	2.88976	5.42677	8.44444	2.97909	6.64054	0.51255	14.7679	10.9522
AG-337-D08	f__GCA-002718135	1	A	6.58167	2.76745	1.915	1.8514	1.97452	2.86705	1.89549	0.50679	5.15077	4.96106	3.4952	3.51659	2.47218	5.2685	0.38826	0.47977	0.44653	0.46651	1.90143	1.23783	2.14688	1.21251	0.43118	0.34661	2.94588	2.76341	3.40271	3.15316	2.73516	2.0692	0.31473	0.64267	2.30515	2.92429	7.1751	9.47196	7.94059	10.6799	1.79734	3.33481	5.12872	1.94012	4.15763	0.38309	9.26801	6.77081
AG-337-F02	f__GCA-002718135	1	A	10.1032	3.51652	2.49819	2.27634	2.53844	3.58222	2.47587	0.50825	5.76038	5.64877	3.87994	4.06323	2.85457	5.95825	0.39681	0.47058	0.45232	0.46351	2.149	1.54179	2.49046	1.55775	0.434	0.36148	3.33115	3.28019	4.25549	3.64612	3.31524	2.31138	0.31979	0.70226	2.65625	3.36532	8.07437	10.6366	8.83964	11.8017	2.0692	3.80708	5.94219	2.16332	4.66075	0.3965	10.0485	7.52051
AG-337-I02	f__GCA-002718135	1	A	10.0861	2.97342	2.2021	1.99805	2.19286	3.1008	2.11158	0.28794	4.81241	4.64793	3.18708	3.32173	2.29438	4.93596	0.2212	0.25297	0.25061	0.26371	1.81944	1.34411	2.09174	1.30247	0.23936	0.16457	2.7311	2.73542	3.71872	3.02362	2.85128	1.89954	0.16835	0.48982	2.26092	2.88643	6.80758	8.94417	7.34929	10.0163	1.6554	3.31256	5.24568	1.74677	3.94243	0.22588	8.76599	6.39624
AG-343-L18	f__GCA-002718135	1	A	7.44254	4.11616	2.75878	2.29637	2.733	4.53977	2.55065	0.89684	10.2691	10.148	6.94487	6.9467	4.5115	10.5169	0.70406	0.81714	0.78149	0.81248	3.31594	1.78403	3.75207	1.69052	0.74199	0.60893	6.1792	5.50386	6.10099	6.40886	4.86702	4.3635	0.56199	1.14073	4.51104	5.94132	15.4677	20.0225	16.9853	22.823	3.55278	6.78368	10.9527	3.77494	8.71937	0.67896	19.4559	14.4062
AG-359-G09	f__GCA-002718135	1	A	8.0005	4.23561	2.39973	1.70142	2.10451	4.67561	2.2133	0.4005	12.861	12.1879	7.33502	7.83685	4.84927	13.0433	0.30271	0.38769	0.35007	0.36903	3.18502	1.43447	3.5267	1.40722	0.33845	0.33311	7.14	5.92863	6.84369	6.84961	5.35949	4.73526	0.27013	0.88397	5.10439	6.60864	17.5029	23.1019	19.0693	26.1455	3.68292	7.42973	12.4484	3.89835	9.67262	0.31342	21.4332	15.5873
AG-359-I03	f__GCA-002718135	1	A	7.45139	3.87482	1.96567	1.20621	1.55819	4.29009	1.77731	0.1163	13.6803	13.005	7.37965	7.81445	4.67347	13.7852	0.10273	0.1239	0.1218	0.11296	2.94786	1.11343	3.24383	1.17257	0.10814	0.12753	7.18045	5.6697	6.66591	6.57662	5.3059	4.75281	0.102	0.66454	4.90649	6.58432	17.8067	23.7799	19.3251	26.574	3.3859	7.41898	12.922	3.77088	9.78224	0.11194	22.0165	15.8901
AG-410-B18	f__GCA-002718135	1	A	4.99282	2.89083	1.86264	1.7816	2.04092	2.9786	1.80606	0.62847	6.2408	6.62509	4.73513	4.64625	3.18305	6.90787	0.49574	0.57657	0.53586	0.56277	2.2158	1.19775	2.45741	1.14372	0.51162	0.41073	3.73809	3.09318	3.77474	3.75634	3.20735	2.5445	0.38517	0.7722	2.87974	3.77169	8.715	11.0364	8.9325	12.0797	2.25048	4.74755	6.6276	2.49369	5.12454	0.45963	10.2722	7.74705
AG-414-G02	f__GCA-002718135	1	A	10.0282	5.32934	3.1677	2.34192	2.9366	5.77258	2.97043	0.65154	15.0493	14.2904	8.98962	9.32604	6.0042	15.309	0.51061	0.61112	0.57471	0.59797	4.11576	1.96797	4.49201	1.93354	0.54217	0.4777	8.00291	6.59889	8.11801	7.93043	6.61793	5.4532	0.42352	1.13637	6.7307	8.57517	19.7525	25.8228	20.6741	28.1202	4.95285	9.5392	15.4632	4.9113	11.277	0.49757	23.7112	17.5619
AG-414-N23	f__GCA-002718135	1	A	9.21186	4.84984	2.73228	1.97901	2.47427	5.28936	2.52787	0.4885	15.2905	14.357	8.53807	8.98765	5.63811	15.4577	0.38167	0.47189	0.43298	0.45232	3.84424	1.66473	4.23009	1.64683	0.4166	0.38559	8.3535	6.43513	7.83873	7.95753	6.24254	5.60668	0.32231	0.99109	6.39182	8.46347	21.2586	27.9799	22.5549	30.7355	4.6537	9.26374	15.8797	4.90505	11.7021	0.38657	25.5963	18.711
AG-422-E02	f__GCA-002718135	1	A	9.61161	4.46429	2.70723	2.0285	2.46529	4.83002	2.47276	0.45837	12.9589	11.9868	7.28571	7.58843	4.82588	12.8605	0.36318	0.43767	0.39227	0.4135	3.5643	1.61412	3.89109	1.63878	0.38502	0.35027	7.6816	5.88729	7.32533	7.34232	5.77928	5.17512	0.30457	0.93757	5.70138	7.50438	18.8789	25.2741	20.4293	27.812	4.12812	8.31879	13.9169	4.35969	10.3865	0.35161	23.3621	16.7416
AG-422-J16	f__GCA-002718135	1	A	8.89829	4.61575	2.68314	1.99988	2.40493	5.01905	2.45229	0.50309	14.1546	13.2281	7.82457	8.14225	5.15289	14.141	0.39287	0.49629	0.44472	0.46456	3.80598	1.61761	4.16496	1.64512	0.4277	0.3981	8.57551	6.4718	7.71667	8.0206	6.08004	5.75491	0.34865	1.0094	6.13107	7.91889	21.2477	28.1762	22.9133	31.3927	4.37279	8.94212	14.9797	4.67842	11.5699	0.3877	25.5782	18.6078
AG-422-N03	f__GCA-002718135	1	A	8.57004	3.93434	2.12249	1.3924	1.71565	4.31053	1.913	0.09369	12.7904	11.8003	6.92462	7.29379	4.49897	12.8199	0.08293	0.11609	0.08953	0.09509	3.3355	1.2981	3.52267	1.34449	0.09619	0.11824	7.37947	5.70636	7.15889	7.12506	5.73361	4.83905	0.09789	0.66812	5.93883	7.90868	18.5349	24.3601	19.0242	25.8363	4.20852	8.79735	14.9899	4.45728	10.6125	0.08711	22.2363	16.2904
AG-426-A05	f__GCA-002718135	1	A	8.01979	4.55336	2.71153	2.12841	2.51522	4.91447	2.5293	0.68496	13.022	12.304	7.6495	8.02961	4.9653	13.0444	0.5166	0.6357	0.58543	0.61761	3.37345	1.62087	3.70718	1.61776	0.56586	0.47698	6.91993	5.49045	6.5188	6.65509	5.1365	4.75725	0.42745	1.02508	4.9264	6.26026	17.2949	22.8451	18.9876	25.96	3.62556	7.16663	11.6038	3.87356	9.0862	0.52384	21.1097	15.1766
AG-426-J10	f__GCA-002718135	1	A	7.81488	4.29344	2.42716	1.83082	2.2161	4.64381	2.25863	0.51874	13.362	12.621	7.60792	7.74824	4.7477	13.5119	0.41439	0.48479	0.45475	0.46595	3.25186	1.50089	3.59463	1.48103	0.44118	0.38168	7.27091	5.61786	6.48303	6.66541	5.03848	4.9463	0.34123	0.91189	4.74493	6.28782	18.319	24.5584	20.2272	27.9548	3.5058	7.17602	12.2284	3.82786	9.49971	0.39433	22.851	16.0497
AG-453-C10	f__GCA-002718135	1	A	8.47861	4.59632	2.71903	2.03301	2.48131	4.95153	2.43709	0.59875	14.8555	13.8229	8.22468	8.49825	5.28751	14.8423	0.46053	0.57182	0.51861	0.53734	4.0088	1.74067	4.41758	1.68237	0.50328	0.44295	8.67552	6.28956	7.70722	8.2691	6.25832	5.96342	0.38729	1.07721	6.27376	8.31457	22.6792	29.8458	24.7446	33.1234	4.56718	9.40511	15.8634	5.04551	12.3178	0.45968	27.1007	19.7837
AG-453-N02	f__GCA-002718135	1	A	8.38112	4.43854	2.68013	1.93969	2.32838	4.72985	2.42553	0.56279	13.1794	12.1924	7.46387	7.70225	4.79698	13.2097	0.44916	0.51502	0.49116	0.51672	3.5805	1.59263	3.94672	1.57133	0.46965	0.38383	7.71659	5.8146	7.03389	7.09525	5.54415	5.28158	0.35027	1.01966	5.44082	7.15214	20.1357	26.7006	21.6666	29.4976	3.97844	8.15468	13.5226	4.34365	10.6312	0.41187	24.0837	17.3793
AG-457-C19	f__GCA-002718135	1	A	9.71186	4.71453	2.89436	2.32841	2.77129	5.05648	2.74829	0.70382	13.52	12.6421	7.78161	8.15775	5.21005	13.5401	0.53036	0.69149	0.60239	0.63197	3.8114	1.8278	4.20563	1.79974	0.58338	0.55354	7.55098	6.10824	7.57379	7.42114	6.069	5.15961	0.45721	1.14565	6.45272	8.374	19.0943	25.0399	19.9153	27.1865	4.78882	9.09359	15.4255	4.79818	10.8662	0.53685	22.6914	17.0225
AG-457-D17	f__GCA-002718135	1	A	20.3742	4.93119	3.96308	4.13798	4.26302	4.80212	3.88861	0.58096	5.93793	5.784	4.18244	4.39255	3.22435	6.10922	0.43833	0.52754	0.48582	0.51535	2.79767	2.50148	3.21376	2.44171	0.47889	0.40125	3.34887	3.2522	5.09201	3.68221	3.93406	2.38427	0.34284	0.79924	2.88356	3.65491	8.22706	10.7414	8.84259	11.9165	2.2072	4.00917	6.26573	2.24752	4.77296	0.42502	10.1052	7.4899
AG-457-E22	f__GCA-002718135	1	A	9.62922	4.98283	3.00572	2.35223	2.87546	5.2656	2.75998	0.65804	15.0458	13.2223	8.31898	8.57441	5.6667	14.206	0.50327	0.61808	0.57247	0.59514	4.17248	1.85952	4.71347	1.82685	0.54697	0.48646	8.0255	6.03126	7.75884	7.80767	6.28529	5.44928	0.41992	1.11205	7.55041	9.54584	20.6107	27.2758	21.2687	28.4567	5.50746	10.3623	17.3982	5.29757	11.7315	0.50375	24.3407	18.7417
AG-461-D09	f__GCA-002718135	1	A	10.0271	4.28655	2.99363	2.48228	2.93247	4.53874	2.82779	0.70679	7.99073	7.78836	5.35547	5.47897	3.7701	8.21245	0.54275	0.63752	0.61296	0.62526	2.79599	1.84037	3.1226	1.76075	0.5855	0.47805	4.60167	4.5046	5.45419	4.85333	4.26045	3.16866	0.42206	0.92857	3.52167	4.35684	11.475	14.8804	12.5014	17.0284	2.67465	5.16102	7.94059	2.87062	6.29398	0.52699	14.262	10.355
AG-461-E22	f__GCA-002718135	1	A	18.5726	4.28881	3.50523	3.68182	3.77425	4.26372	3.4662	0.43398	5.19767	5.0536	3.53999	3.73177	2.80242	5.29053	0.32683	0.37166	0.37564	0.3987	2.47903	2.21302	2.8512	2.1544	0.36583	0.2438	2.99619	2.75776	4.30515	3.33839	3.40246	2.05626	0.25771	0.62836	2.53456	3.20689	7.41879	9.7936	7.81221	10.6697	1.90485	3.66416	5.61207	2.01313	4.38363	0.30567	9.1067	6.76598
AG-470-M17	f__GCA-002718135	1	A	17.4144	4.33955	3.4781	3.34725	3.43279	4.31529	3.36879	0.34815	6.31922	5.86932	4.04047	4.28414	3.00181	6.39815	0.26692	0.30449	0.30932	0.31879	2.67348	2.14031	2.97985	2.10827	0.29297	0.20083	3.63499	3.15815	4.80218	3.93803	3.70087	2.51569	0.20326	0.57412	3.11021	3.97183	9.07748	11.9475	9.51426	13.0105	2.29214	4.44544	6.87517	2.31115	5.21905	0.272	11.3079	8.3327
AG-891-E15	f__GCA-002718135	1	A	8.75772	4.78197	2.74414	1.97339	2.43223	5.21982	2.48659	0.54802	14.605	13.8492	8.39412	8.78362	5.54731	14.8721	0.42324	0.5228	0.48927	0.50542	3.77728	1.64682	4.07785	1.65394	0.46162	0.41672	8.23711	6.18232	7.47793	7.90431	5.93024	5.61408	0.36397	1.00688	5.92557	7.808	20.6783	27.1459	22.0768	30.1922	4.35916	8.80621	14.7291	4.65844	11.2484	0.42274	24.8884	18.2861
AG-891-E17	f__GCA-002718135	1	A	8.52766	4.72481	2.72869	2.01489	2.41292	5.1342	2.47828	0.54864	14.6868	13.9576	8.39924	8.82331	5.43631	14.8715	0.43817	0.53873	0.4862	0.51083	3.71898	1.62915	4.02968	1.62431	0.4752	0.40438	8.07591	6.14757	7.36278	7.78843	5.8593	5.45697	0.37006	1.02718	5.89104	7.77996	20.2199	26.5928	21.655	29.7066	4.34335	8.57031	14.5709	4.60837	11.0353	0.41453	24.1218	17.4162
AG-891-G08	f__GCA-002718135	1	A	11.5645	5.16383	3.35825	2.81502	3.27922	5.55059	3.19021	0.78811	12.4231	11.5252	7.63567	8.1862	5.25606	12.2949	0.60733	0.75062	0.69509	0.711	3.63861	2.07542	4.12915	2.08971	0.65359	0.55927	6.54206	5.60772	7.15529	6.73715	5.70035	4.53495	0.50326	1.13757	5.60175	6.96771	16.1374	21.2724	17.3267	23.3546	4.21392	7.86092	12.6138	4.12241	9.13426	0.5825	19.7961	14.7166
AG-891-K05	f__GCA-002718135	1	A	8.85032	4.34658	2.5714	1.87737	2.34173	4.70709	2.37106	0.46428	14.3824	12.1264	7.5249	7.86744	5.07924	13.1032	0.36121	0.4323	0.39601	0.41699	3.79976	1.58812	4.16485	1.62863	0.38247	0.34816	7.29998	5.28534	7.08843	7.08025	5.80664	4.90986	0.30128	0.92262	7.65951	9.71933	19.0167	24.6932	18.9914	25.3718	5.52055	10.226	17.3661	5.07997	10.9678	0.34331	22.0448	17.0487
AG-891-K19	f__GCA-002718135	1	A	9.38947	5.14184	2.90135	2.11176	2.58887	5.61133	2.65984	0.54462	16.552	15.3889	9.28815	9.64888	5.97334	16.4067	0.43504	0.52068	0.49722	0.50386	4.11073	1.76348	4.55123	1.74329	0.45491	0.41649	9.10948	6.83434	8.39477	8.73737	6.70783	6.14197	0.36186	1.11	6.80056	8.92006	22.7381	30.0436	24.4955	33.3343	4.93943	9.99764	16.9949	5.24052	12.5111	0.42673	27.7226	20.1594
AG-891-K21	f__GCA-002718135	1	A	7.35856	4.13961	2.37075	1.83529	2.16288	4.4919	2.23051	0.53253	12.3483	11.597	7.15526	7.30943	4.51986	12.391	0.41435	0.51603	0.47567	0.48438	3.05422	1.45068	3.37559	1.40705	0.45667	0.4013	6.83999	5.25155	6.02312	6.30705	4.79664	4.5982	0.36209	0.86579	4.34522	5.63246	17.2148	22.818	19.2529	26.2133	3.17151	6.52751	10.8572	3.54373	8.81275	0.42183	21.3896	15.1731
AG-891-P06	f__GCA-002718135	1	A	8.30421	4.30926	2.57072	1.94407	2.34934	4.64598	2.39051	0.5705	12.2483	11.5368	7.24795	7.38539	4.67094	12.3651	0.44213	0.5427	0.50305	0.5217	3.188	1.55471	3.48215	1.53198	0.4836	0.41354	6.55592	5.20834	6.17261	6.31307	4.9192	4.50435	0.37314	0.93389	4.63651	6.0585	16.7286	22.2275	18.1484	24.9643	3.49031	6.93265	11.2903	3.70234	8.93019	0.43997	20.5388	14.6794
AG-891-P20	f__GCA-002718135	1	A	8.8881	4.82117	2.74171	1.98555	2.44098	5.25393	2.52505	0.51036	14.2612	13.3285	8.30975	8.67056	5.48489	14.3748	0.39438	0.48931	0.44375	0.47279	3.75395	1.68141	4.09612	1.64871	0.42359	0.38476	7.77372	5.98074	7.40828	7.50498	5.99108	5.28052	0.34347	0.99426	6.11529	8.05858	19.926	26.1092	20.8468	28.4407	4.44715	8.96831	15.0048	4.70741	11.1123	0.39101	23.6249	17.377
AG-892-A10	f__GCA-002718135	1	A	9.23783	5.02209	2.88142	2.01821	2.53129	5.50567	2.64349	0.53306	14.9666	14.5914	8.63767	9.12714	5.70779	15.3993	0.41107	0.49984	0.46945	0.49086	3.7721	1.6633	4.11832	1.66524	0.44617	0.40494	8.27093	6.69009	7.9369	7.8468	6.2315	5.5999	0.35102	1.03429	5.708	7.50564	20.3294	27.0305	22.1503	30.1127	4.19106	8.47185	14.1306	4.45222	11.0351	0.40207	24.6905	17.8483
AG-892-B03	f__GCA-002718135	1	A	10.0984	5.29203	3.12883	2.37409	2.94241	5.71085	2.92685	0.66622	15.9569	14.8401	9.21264	9.5028	6.17709	15.9828	0.53287	0.64652	0.6039	0.62885	4.48523	1.97303	4.85672	1.97886	0.57496	0.49843	9.1605	6.85682	8.45209	9.0256	6.78217	6.34976	0.42844	1.19922	7.19934	9.37467	23.1963	30.5833	24.7303	33.3834	5.30637	10.4845	17.0714	5.47537	12.9497	0.52528	27.9764	20.618
AG-892-I02	f__GCA-002718135	1	A	7.74391	4.34946	2.4668	1.84718	2.29824	4.69256	2.28959	0.51251	12.8961	12.1102	7.60767	7.78694	4.85313	12.8984	0.4026	0.47804	0.45313	0.47626	3.27857	1.50363	3.61135	1.49302	0.44093	0.37626	7.01895	5.34667	6.32167	6.52356	5.0786	4.74684	0.3313	0.88959	4.78846	6.26289	17.5353	23.1798	19.1223	26.0779	3.52828	7.26198	11.9384	3.79939	9.25961	0.38254	21.6386	15.4623
AG-892-J17	f__GCA-002718135	1	A	9.66293	5.54308	3.16521	2.28612	2.8771	6.09244	2.94689	0.65304	17.6793	16.5074	10.1248	10.336	6.65417	17.6843	0.52227	0.62088	0.57959	0.60571	4.56813	1.9158	5.03202	1.90006	0.55313	0.50238	9.53866	6.96893	8.68283	9.07879	6.97959	6.46878	0.43281	1.20543	7.34133	9.60299	24.7299	32.9024	26.3017	35.5016	5.34855	10.8311	18.5719	5.78924	13.8579	0.49796	29.2259	21.7542
AG-892-M13	f__GCA-002718135	1	A	10.1884	5.701	3.39641	2.6339	3.14012	6.14178	3.17176	0.82466	15.3895	15.033	9.16058	9.77451	6.10251	16.0558	0.64642	0.78793	0.73139	0.75414	4.14497	2.04575	4.59364	1.9413	0.71131	0.59848	8.57543	6.91053	8.25716	8.21704	6.65041	5.82529	0.54292	1.30012	5.94652	7.72148	20.6518	27.3915	22.5936	31.1695	4.43707	8.73437	14.2817	4.71554	11.2474	0.62096	25.265	18.2412
AG-893-A21	f__GCA-002718135	1	A	9.11151	4.87641	2.80848	1.99041	2.51489	5.28323	2.54249	0.48225	15.3088	14.2621	8.66364	8.86216	5.6219	15.3259	0.38011	0.47992	0.43826	0.45666	3.939	1.69057	4.31553	1.66698	0.41151	0.37418	8.57199	6.3849	7.73577	8.04479	6.16	5.78687	0.31909	1.00955	6.19807	8.26	21.8492	28.941	23.4369	32.0397	4.55032	9.23622	15.6751	4.79945	11.9404	0.37582	25.9398	18.9615
AG-893-E11	f__GCA-002718135	1	A	8.51567	4.68991	2.64587	1.97164	2.38637	5.12844	2.44319	0.52443	15.3441	14.3059	8.68063	9.01291	5.53431	15.3214	0.4114	0.50298	0.45324	0.48039	3.73751	1.62793	4.11362	1.62948	0.44386	0.40694	8.07776	6.3132	7.82982	7.79629	6.07788	5.44584	0.34998	1.02402	5.98982	7.8236	20.295	26.8703	21.8059	30.0536	4.35308	8.69822	15.0151	4.61058	11.2613	0.39484	24.7848	17.9914
AG-893-F05	f__GCA-002718135	1	A	9.42567	4.73937	2.77848	2.05064	2.47039	5.09719	2.58724	0.50651	12.689	11.9117	7.38512	7.81476	4.94631	12.7752	0.3883	0.46932	0.43476	0.44671	3.30597	1.57499	3.62213	1.59308	0.41921	0.36106	6.90369	5.90447	7.0015	6.65914	5.4085	4.65548	0.3278	0.92167	5.00205	6.57062	16.846	22.1821	18.484	25.2853	3.65782	7.28844	12.1752	3.85728	9.17956	0.37144	20.7125	15.2833
AG-893-G20	f__GCA-002718135	1	A	7.07321	4.00123	2.30455	1.75567	2.18998	4.20476	2.20184	0.52373	11.2888	10.6466	6.83306	7.0017	4.48983	11.471	0.41621	0.48876	0.4692	0.48064	3.1074	1.41967	3.40387	1.39238	0.44292	0.38735	6.14942	4.59367	5.72321	5.86334	4.53603	4.20805	0.34552	0.8616	4.60817	5.88715	15.4012	20.4839	16.5129	22.4082	3.37153	6.75764	10.9442	3.50177	8.42598	0.4142	19.0598	13.7788
AG-893-I03	f__GCA-002718135	1	A	4.64154	2.74065	1.69483	1.46422	1.68663	2.91164	1.5871	0.49797	8.20595	8.11917	4.95654	5.05274	3.09959	8.30426	0.38283	0.46868	0.44221	0.45749	1.975	1.06005	2.1582	1.03355	0.42533	0.35172	3.8095	2.97565	3.5564	3.81288	2.94824	2.61664	0.31879	0.65654	2.76454	3.48604	9.38271	11.8346	10.9657	16.9315	2.12915	4.12269	6.31486	2.35265	5.20172	0.37776	12.0194	8.32197
AG-893-K02	f__GCA-002718135	1	A	7.82796	4.22068	2.69209	2.26671	2.65822	4.56889	2.56651	0.7864	12.0486	11.4653	7.24238	7.34241	4.75191	12.2309	0.5948	0.70928	0.67214	0.68843	3.44561	1.72515	3.83384	1.6687	0.61898	0.52334	6.73961	5.39583	6.26834	6.74612	5.16302	4.70864	0.48167	1.05676	4.86711	6.29615	16.7172	22.2225	18.0769	24.6963	3.59288	7.28749	11.8165	3.91982	9.21343	0.57857	20.4037	14.8398
AG-893-M20	f__GCA-002718135	1	A	9.07839	4.83966	2.73759	1.97991	2.46006	5.32059	2.51149	0.5108	14.9423	13.863	8.60877	8.99109	5.60469	14.9061	0.40257	0.4907	0.44492	0.46737	3.8627	1.65625	4.22417	1.6526	0.42972	0.38858	8.29465	6.16448	7.67285	7.81948	6.11875	5.53234	0.34005	0.97729	6.22514	8.06345	21.0065	27.8301	22.1951	30.0471	4.48284	9.07961	15.297	4.78959	11.6167	0.38503	24.8946	18.3586
AG-893-O06	f__GCA-002718135	1	A	3.73327	2.18643	1.45866	1.43957	1.58185	2.25832	1.42172	0.54136	5.34844	5.29905	3.85375	3.84451	2.52087	5.63476	0.40931	0.5017	0.47363	0.48885	1.79272	0.97458	1.99009	0.95418	0.46	0.37174	3.04934	2.18168	2.85043	3.19314	2.41941	2.11988	0.32758	0.61461	2.38693	3.00732	7.8709	9.73561	8.71628	10.3302	1.86786	3.89447	5.43864	2.19468	4.50128	0.40353	8.88953	6.78643
AG-893-O09	f__GCA-002718135	1	A	9.092	4.96592	2.95163	2.2238	2.72946	5.38926	2.6968	0.67657	16.0511	14.9366	9.10018	9.35538	5.8605	15.9714	0.5264	0.65534	0.59168	0.63568	4.05898	1.84132	4.54164	1.82137	0.57363	0.497	8.42055	6.29582	7.84733	8.18754	6.39199	5.66364	0.43576	1.1594	6.66819	8.68109	21.6317	28.6538	23.0593	31.0812	4.86867	9.52413	15.9821	5.03636	11.8275	0.52619	25.5728	18.8956
AG-893-O11	f__GCA-002718135	1	A	8.75412	4.82716	2.76729	2.1463	2.55537	5.22174	2.56236	0.62969	14.9367	13.82	8.52045	8.76963	5.54821	14.7641	0.47608	0.58444	0.53864	0.55769	3.88035	1.73339	4.21261	1.71267	0.51115	0.43651	8.13051	6.18736	7.45559	7.78829	5.8955	5.44492	0.39814	1.06636	6.10985	8.01667	20.3424	26.8705	22.0197	29.9376	4.45375	8.96608	15.1156	4.6937	11.2696	0.46406	24.8496	18.2047
AG-894-D03	f__GCA-002718135	1	A	9.11171	4.9516	2.93871	2.16778	2.71566	5.33992	2.70201	0.63117	13.9356	13.5229	8.39179	8.64864	5.44522	14.2704	0.5145	0.59979	0.56562	0.57767	3.54811	1.71818	3.96216	1.68296	0.54143	0.4681	7.31413	5.92904	7.22852	7.08696	5.73474	5.00863	0.40813	1.05265	5.35552	6.9737	18.0092	23.847	19.4812	26.7576	3.95553	7.85541	12.9187	4.12113	9.89959	0.47814	22.3492	16.0046
AG-894-D19	f__GCA-002718135	1	A	8.21057	4.73495	2.72341	2.01628	2.4075	5.1694	2.4869	0.58138	14.8496	13.8689	8.43808	8.87483	5.46724	15.0158	0.44295	0.54755	0.50039	0.52323	3.65118	1.63692	4.14587	1.61089	0.47797	0.42211	8.18687	6.19498	7.238	7.75799	5.82284	5.49789	0.377	1.03798	5.74454	7.48661	20.6557	27.2451	22.8517	31.0571	4.20121	8.53851	14.4343	4.58511	11.182	0.43664	25.2059	18.2647
AG-894-F19	f__GCA-002718135	1	A	8.28706	4.94077	2.92234	2.34926	2.80968	5.1954	2.71611	0.82597	14.4418	13.5043	8.49941	8.87073	5.46231	14.3788	0.63358	0.74946	0.71581	0.73768	3.80577	1.77532	4.35416	1.78359	0.66954	0.58082	7.84526	6.18309	7.45461	7.62537	6.04918	5.39794	0.51442	1.20943	5.82727	7.6172	18.858	25.0597	20.342	27.8672	4.34283	8.38045	13.8778	4.59754	10.637	0.594	23.2013	17.2309
AG-894-N13	f__GCA-002718135	1	A	8.12228	4.41149	2.50143	1.8471	2.22962	4.85458	2.33764	0.47891	14.2189	13.2338	8.05119	8.25227	5.01775	14.2505	0.38059	0.48	0.43768	0.44932	3.41935	1.50782	3.76645	1.51992	0.42335	0.36576	7.61789	5.88217	6.75284	6.96004	5.37622	5.1325	0.32663	0.91486	5.0628	6.72983	19.5175	25.975	21.4104	29.2307	3.74967	7.73736	13.0292	4.10874	10.1893	0.37561	24.1976	17.079
AG-894-P19	f__GCA-002718135	1	A	9.5725	5.38182	3.10214	2.35168	2.82124	5.86524	2.88523	0.70628	16.3175	15.3869	9.50696	9.78051	6.15275	16.5081	0.54475	0.65624	0.6059	0.64215	4.1563	1.85798	4.63042	1.80999	0.589	0.51525	8.92754	6.70575	8.00564	8.49558	6.44551	6.05851	0.44811	1.19815	6.31163	8.28468	22.3556	29.6807	24.4301	33.3009	4.61414	9.53138	16.0359	5.04638	12.2038	0.52457	27.2427	19.8905
AG-895-D04	f__GCA-002718135	1	A	8.25392	4.52638	2.59794	1.9148	2.34726	4.89533	2.37607	0.52526	14.4815	13.6022	8.23842	8.62885	5.23999	14.4365	0.40884	0.50012	0.45544	0.47968	3.55515	1.5769	3.95089	1.59008	0.43232	0.39745	7.74793	6.00399	7.21728	7.47046	5.70713	5.23384	0.34429	0.98052	5.7874	7.54748	19.1777	25.3211	20.6681	28.1831	4.16434	8.39789	14.1341	4.4431	10.654	0.3963	23.6505	17.1527
AG-897-D18	f__GCA-002718135	1	A	5.009	3.00207	1.92737	1.77285	2.04045	3.15342	1.87206	0.66442	7.48971	7.53083	5.12515	5.05704	3.31062	7.89944	0.5085	0.60808	0.56443	0.58787	2.2581	1.25388	2.54308	1.17967	0.54347	0.43192	3.85549	3.14015	3.81652	4.07913	3.21624	2.69291	0.39735	0.7974	3.08781	3.78952	9.38902	11.9079	10.3941	14.88	2.35103	4.52216	6.65063	2.51869	5.3674	0.49857	11.8856	8.60979
AG-898-L16	f__GCA-002718135	1	A	7.72449	4.35656	2.63884	2.14317	2.47182	4.67387	2.45961	0.68983	12.7836	11.851	7.46204	7.66977	4.80579	12.6481	0.5562	0.66108	0.6095	0.63421	3.29774	1.59651	3.75785	1.61027	0.60639	0.49667	6.78762	5.24966	6.1871	6.52079	5.00742	4.66023	0.44242	1.01101	4.86766	6.34797	16.7563	22.1983	18.4063	25.2514	3.68343	7.17433	11.8266	3.88006	9.07431	0.53446	20.3558	14.7469
AG-899-B06	f__GCA-002718135	1	A	7.84518	4.29013	2.43903	1.79013	2.18439	4.70227	2.23243	0.48407	14.0244	13.0693	7.79313	8.21877	4.94423	13.8419	0.377	0.46991	0.43646	0.44558	3.36807	1.46816	3.78581	1.49103	0.41717	0.37284	7.53689	5.88646	6.9513	7.1233	5.54062	5.10139	0.32991	0.91995	5.49031	7.18829	18.6132	24.562	20.3643	27.8248	4.01983	8.07261	13.5704	4.24198	10.2387	0.37264	23.1928	16.591
AG-899-F03	f__GCA-002718135	1	A	8.593	4.58947	2.70921	2.00733	2.5523	4.8894	2.49522	0.59149	14.804	12.3632	7.97279	8.12935	5.40072	13.3117	0.46119	0.5541	0.52017	0.54033	3.90105	1.68681	4.30089	1.65826	0.49994	0.43131	7.26252	5.35603	7.11932	6.96481	5.81177	4.90504	0.38183	1.01217	7.5762	9.62609	19.3015	25.2914	19.09	25.7477	5.53298	10.1122	17.2857	5.11568	11.0788	0.45527	22.2104	17.5714
AG-899-L06	f__GCA-002718135	1	A	9.18712	5.05903	3.01389	2.33377	2.78396	5.49179	2.78804	0.7032	14.9888	14.8135	8.59601	9.08736	5.63428	15.6146	0.56521	0.6595	0.61591	0.63921	3.94186	1.79684	4.40073	1.86687	0.59703	0.51156	8.30756	6.71625	7.90311	8.06115	6.25454	5.67492	0.45527	1.15522	6.14731	8.03388	21.1322	27.7235	22.806	30.6886	4.58688	9.04774	15.1692	4.81318	11.6689	0.52397	25.3828	18.7255
AG-899-M17	f__GCA-002718135	1	A	7.63493	4.38584	2.49836	1.83077	2.19649	4.74928	2.30265	0.52627	13.5141	12.6184	7.73825	7.94579	4.74962	13.5046	0.40553	0.48078	0.45599	0.47366	3.14749	1.4853	3.56265	1.45664	0.43587	0.3807	7.21361	6.0175	6.51265	6.54218	5.16333	4.85052	0.34009	0.91353	4.62733	6.05493	17.8516	23.7305	20.1761	27.4513	3.36121	6.96107	11.638	3.73547	9.30719	0.39791	22.828	15.9075
AG-903-O20	f__GCA-002718135	1	A	8.09575	4.69285	2.72706	2.19066	2.60679	5.0069	2.60003	0.70718	12.8793	12.434	7.77545	7.93745	4.9627	13.0995	0.55448	0.65952	0.62114	0.6378	3.3101	1.68638	3.73351	1.64009	0.5963	0.49031	6.95463	5.91277	6.64836	6.69795	5.23663	4.80988	0.44649	1.0735	4.64176	5.96106	17.2372	22.7607	19.3396	26.4986	3.49645	6.94538	11.2386	3.77901	9.05761	0.53534	21.8861	15.3771
AG-905-O21	f__GCA-002718135	1	A	4.653	2.72448	1.69701	1.55031	1.73153	2.86644	1.64305	0.51995	6.08889	6.17441	4.57907	4.45433	3.00775	6.69892	0.41505	0.50235	0.46234	0.48428	2.01979	1.08754	2.24525	1.05209	0.43984	0.35273	3.41455	2.69717	3.34358	3.46935	2.86019	2.36334	0.32655	0.66409	2.80139	3.6852	8.32689	10.549	8.52058	11.4475	2.15855	4.61889	6.25613	2.41265	4.89245	0.399	9.92221	7.42723
AG-907-D22	f__GCA-002718135	1	A	10.4972	4.83432	3.21077	2.67594	3.17875	5.05474	3.02443	0.79753	11.9364	11.2044	7.40012	7.98189	4.98832	11.8559	0.61536	0.7521	0.70995	0.72455	3.55035	1.96602	4.01408	1.92694	0.68742	0.55087	6.27614	5.29054	6.69192	6.47371	5.26581	4.45559	0.50049	1.10267	5.26672	6.69848	15.7596	20.3539	16.8524	22.5524	3.90409	7.40226	12.0764	4.01438	8.8066	0.61555	19.1035	14.1661
AG-909-O11	f__GCA-002718135	1	A	8.51607	4.3768	2.58971	1.95288	2.40974	4.73114	2.40346	0.54255	13.5363	11.5134	7.30799	7.62158	4.94107	12.474	0.41518	0.51203	0.46886	0.49821	3.56456	1.59255	3.95594	1.59478	0.44562	0.39825	6.71646	5.0413	6.62389	6.60696	5.46572	4.54944	0.34526	0.96563	7.29366	9.12831	17.8231	23.2873	17.9051	24.2385	5.39972	9.56366	15.8123	4.72412	10.2991	0.41968	20.6329	15.8394
AG-910-K03	f__GCA-002718135	1	A	8.31975	4.74004	2.78972	2.11724	2.56485	5.12575	2.55938	0.63678	13.2031	12.5375	8.05058	8.3137	5.25036	13.5022	0.49139	0.60732	0.56993	0.57972	3.37212	1.6567	3.72331	1.60215	0.54509	0.47192	7.08548	5.61232	6.60189	6.80466	5.38843	4.81428	0.41288	1.00304	5.2124	6.70224	17.3878	22.763	18.5986	25.5142	3.82683	7.54186	12.466	4.07819	9.49731	0.49067	21.3285	15.3979
AG-910-N14	f__GCA-002718135	1	A	9.94231	5.17432	3.06236	2.39476	2.95933	5.58076	2.87946	0.70152	15.4634	14.4147	8.80439	9.15342	5.8572	15.3559	0.55161	0.64657	0.61793	0.63657	4.24635	1.93488	4.67567	1.91506	0.58321	0.52091	8.79017	6.62404	8.14863	8.50919	6.7005	5.99192	0.44396	1.18908	6.82405	8.86937	21.8932	28.8729	23.1061	31.5179	5.05691	9.7974	16.1501	5.26175	12.0935	0.53763	26.3799	19.3431
AG-911-C02	f__GCA-002718135	1	A	9.53109	5.08083	2.93693	2.24018	2.70498	5.52103	2.7252	0.60374	15.7378	15.1403	8.8624	9.21459	5.87119	16.1298	0.46973	0.57619	0.52002	0.55574	4.02335	1.77308	4.44199	1.73397	0.49854	0.44491	8.8968	6.62287	7.99597	8.39008	6.32731	5.96705	0.39798	1.13089	6.27807	8.36362	22.5156	29.5336	24.3585	33.2086	4.74549	9.55528	15.8766	5.08845	12.2152	0.45484	27.2213	19.7964
AG-912-F03	f__GCA-002718135	1	A	8.54876	4.61501	2.70004	1.90667	2.35176	5.07561	2.42784	0.52734	14.261	13.2393	8.06791	8.41759	5.24311	14.2104	0.40775	0.48947	0.44784	0.47928	3.57802	1.56987	4.00728	1.53989	0.43814	0.39486	7.77329	5.90565	7.21031	7.40003	5.67334	5.26647	0.34374	0.99095	5.68862	7.60242	19.9943	26.6946	22.0104	29.6742	4.12422	8.58278	14.2148	4.50645	10.8882	0.39465	24.3306	18.0241
AG-912-N10	f__GCA-002718135	1	A	8.97127	4.72859	2.82321	1.98536	2.43705	5.14599	2.55329	0.52389	14.835	13.4303	8.26673	8.67174	5.36545	14.4713	0.41627	0.49986	0.46317	0.47593	3.78723	1.6936	4.27887	1.6663	0.44281	0.4028	7.87853	6.1632	7.69642	7.73228	6.09487	5.34673	0.34421	0.99992	6.83113	8.77154	19.8292	25.8455	20.673	28.0144	4.95965	9.61123	15.9967	4.94075	11.3804	0.40184	23.9519	17.7308
AG-913-B05	f__GCA-002718135	1	A	7.34493	3.99109	2.30119	1.72839	2.0571	4.36701	2.14393	0.46588	11.9573	11.0167	6.76738	7.09381	4.42236	11.9381	0.36624	0.44609	0.41397	0.424	3.00751	1.40222	3.28511	1.40093	0.38659	0.35666	6.43733	5.05516	5.9781	6.16295	4.77977	4.32634	0.30687	0.81268	4.52316	5.94889	16.0079	21.2238	17.2557	23.9189	3.27423	6.76964	11.1671	3.55936	8.60736	0.36383	19.435	14.143
AG-913-F06	f__GCA-002718135	1	A	7.03474	4.06098	2.47239	1.90653	2.22189	4.50432	2.29236	0.62732	11.8885	11.0032	7.00844	7.22137	4.61959	11.9166	0.48463	0.57774	0.55173	0.57765	3.06335	1.47761	3.45021	1.45795	0.52532	0.44128	6.39481	4.79625	5.82936	6.1547	4.68439	4.37293	0.39028	0.93426	4.62703	5.89479	15.7099	21.0048	16.8539	22.9586	3.39035	6.79229	11.1212	3.62726	8.60712	0.46725	19.016	13.8335
AG-913-M07	f__GCA-002718135	1	A	8.67752	4.89197	2.714	1.95644	2.35258	5.40976	2.4436	0.49995	14.5148	13.933	8.48629	8.91849	5.64185	14.8279	0.38999	0.4747	0.43526	0.46012	3.71602	1.63431	4.08651	1.60032	0.42042	0.38137	8.16433	6.1514	7.46799	7.81091	6.03476	5.54432	0.33394	0.97321	5.9247	7.80664	20.4621	27.3487	22.1044	30.0657	4.28197	8.77889	14.6343	4.6403	11.3181	0.37183	24.6945	17.9633
AG-914-F14	f__GCA-002718135	1	A	8.3118	4.52979	2.59633	1.90223	2.29527	4.90532	2.37123	0.49714	15.1995	13.6753	8.1926	8.56195	5.23383	14.478	0.38423	0.4571	0.4194	0.43565	3.63752	1.56545	4.09385	1.59655	0.41086	0.3703	7.85759	6.12397	7.34211	7.62315	5.9031	5.32032	0.31981	0.96116	6.21324	8.16424	19.4317	25.7909	20.7951	28.0055	4.5022	8.99719	15.033	4.66428	10.9533	0.3615	23.8294	17.5313
AG-915-O06	f__GCA-002718135	1	A	8.08016	4.32126	2.56287	1.92617	2.33911	4.73688	2.37468	0.53895	13.1494	12.092	7.62506	7.87901	4.8559	13.0062	0.40937	0.52105	0.4714	0.49678	3.34386	1.53316	3.64438	1.51359	0.44873	0.39832	6.82515	5.29675	6.50463	6.4752	5.13941	4.69255	0.35399	0.90325	5.07475	6.70755	17.8434	23.6664	18.8283	25.8444	3.7399	7.46146	12.5547	3.97141	9.49404	0.40425	20.9774	15.5057
AG-916-I08	f__GCA-002718135	1	A	7.45566	3.8051	2.33195	1.93774	2.25459	4.0828	2.16859	0.59602	10.875	9.95874	6.1579	6.44446	4.0237	10.7023	0.4533	0.55042	0.51627	0.51601	3.09663	1.47936	3.35604	1.49112	0.49888	0.41982	6.2115	4.75335	5.61621	5.98501	4.54835	4.26235	0.37268	0.87993	4.56939	5.85709	15.7943	20.9748	17.0895	23.569	3.39189	6.65084	10.5835	3.52103	8.18011	0.4351	18.735	13.5214
AG-920-E11	f__GCA-002718135	1	A	10.1587	5.65723	3.30356	2.51687	3.02568	6.1046	3.02402	0.72935	17.397	15.8631	9.8263	10.2899	6.60862	16.9254	0.56831	0.67766	0.63767	0.66518	4.56781	2.04799	5.02586	1.94488	0.6024	0.52634	8.68903	6.69687	8.45343	8.57568	6.9886	6.0215	0.45146	1.22127	7.99805	10.3914	23.1688	30.1413	23.6026	31.5058	5.96281	11.2719	19.0762	5.89214	13.0919	0.55528	26.9422	20.4733
AG-920-K10	f__GCA-002718135	1	A	8.99953	4.74878	2.72034	2.00924	2.49015	5.19643	2.5305	0.53806	14.7021	14.0038	8.46768	8.71951	5.54105	15.0553	0.41933	0.51826	0.47427	0.49146	3.83787	1.69107	4.17665	1.65032	0.45509	0.40546	8.12937	6.03709	7.51264	7.68781	6.02679	5.56157	0.3623	1.02105	6.09052	8.11766	21.0012	27.8742	22.5008	30.4593	4.43283	9.02804	15.235	4.76132	11.5297	0.41421	24.9918	18.4755
AH-287-M11	f__GCA-002718135	1	A	6.26694	3.26133	2.19583	1.99468	2.31924	3.4553	2.10011	0.68702	7.73482	7.21985	5.00882	4.99539	3.36709	7.83261	0.55312	0.65412	0.61067	0.64544	2.59401	1.48271	2.8602	1.40048	0.60683	0.48088	4.52273	3.58516	4.49331	4.68951	3.6196	3.16971	0.43145	0.88037	3.85397	4.72504	11.1695	14.482	12.1649	16.5765	2.9273	5.50731	8.29255	2.93887	6.3378	0.51753	14.7941	10.4763
AH-324-C03	f__GCA-002718135	1	A	4.97046	2.71973	1.88804	1.83753	2.11453	2.72019	1.83194	0.7454	5.49166	5.3772	3.87434	3.86554	2.70114	5.65141	0.56764	0.68297	0.64541	0.65596	2.09504	1.29962	2.40524	1.22418	0.61438	0.48582	3.10134	2.52699	3.29852	3.61372	2.85605	2.29244	0.44582	0.79117	2.86522	3.45889	7.75817	10.1579	8.49034	11.3394	2.25969	3.99412	5.96286	2.32696	4.71489	0.5401	10.6831	7.86375
AH-324-F15	f__GCA-002718135	1	A	4.70412	2.45819	1.62148	1.49862	1.6786	2.5293	1.5511	0.51201	5.65011	5.37689	3.64729	3.7473	2.5599	5.7919	0.39037	0.46518	0.44118	0.45938	1.92721	1.09718	2.17945	1.06944	0.43722	0.34674	3.22257	2.57973	3.24224	3.44439	2.69645	2.25621	0.30615	0.63291	2.7983	3.52944	8.16859	10.8044	8.91282	11.9694	2.20441	4.06633	6.18287	2.2347	4.85558	0.37949	11.2043	8.10709
AG-333-D23	f__GCA-002718135	1		1.64445	2.2278	1.334	1.30821	1.42233	1.87601	1.3957	0.59516	1.24904	1.53221	1.67694	1.5384	1.63916	1.51157	0.44523	0.53384	0.50491	0.53145	1.12926	0.87495	1.30915	0.83294	0.49264	0.38539	0.79015	0.66841	1.00186	1.34514	0.9739	0.67907	0.3376	0.49452	1.118	1.22342	1.53934	1.89457	1.6747	2.03562	1.03124	1.70741	1.32964	0.97274	1.27506	0.44097	2.2261	1.80556
AG-365-O06	f__GCA-002718135	1		1.65266	2.63703	1.41595	1.34406	1.68151	2.73103	1.51287	0.60154	1.52185	2.23501	3.44837	2.93241	2.57207	2.15841	0.46409	0.57071	0.55019	0.554	1.2584	1.51958	1.42347	1.50808	0.51091	0.39581	0.59878	0.77753	1.60251	2.00435	2.02651	0.58142	0.36771	0.55499	0.80442	0.75964	1.00403	1.19184	1.08178	1.21258	0.78222	0.93792	0.84928	0.76443	0.95901	0.46379	1.08562	1.03079
AG-404-B13	f__GCA-002718135	1		1.41201	2.24484	1.24546	1.28557	1.77621	2.2705	1.25967	0.508	0.8688	1.72865	3.737	3.4594	2.60645	1.71407	0.37767	0.46797	0.44654	0.45581	1.32926	1.17102	1.48739	1.16428	0.42371	0.3225	0.71706	1.05867	2.26587	3.6501	2.95716	0.66569	0.30313	0.51759	0.77622	0.75998	0.9894	1.2334	1.11447	1.29904	0.71713	0.99205	0.873	0.78545	1.07094	0.38782	1.20667	1.09513
AG-426-J11	f__GCA-002718135	1		2.36798	1.81586	1.21999	1.33202	1.51622	1.87069	1.24272	0.58998	3.52552	4.21602	3.51813	3.26017	2.24379	4.30162	0.45959	0.54345	0.52557	0.54775	1.41233	0.88501	1.58625	0.83573	0.50031	0.37554	1.47728	1.27649	1.72797	2.29498	1.6261	1.12302	0.35139	0.57273	1.75638	2.09067	3.26775	4.26404	3.23246	4.06837	1.43228	2.91874	2.94614	1.65366	3.05487	0.45433	4.25211	3.51251
AG-457-F14	f__GCA-002718135	1		3.6337	2.37015	1.57239	1.67168	1.88859	2.40985	1.56244	0.67081	4.60185	5.12825	3.98325	3.81217	2.67229	5.29082	0.50715	0.63876	0.58969	0.61785	1.82773	1.07889	2.12086	1.00759	0.55927	0.44141	2.6634	2.17631	2.79265	3.03614	2.38984	1.8972	0.38679	0.72405	2.27713	2.731	6.3162	7.96905	6.73606	9.16333	1.84425	3.49418	4.60261	2.10452	4.05759	0.50024	7.7694	5.69931
AG-905-G23	f__GCA-002718135	1		2.9435	2.14211	1.36424	1.40166	1.59348	2.29561	1.33781	0.59105	4.66235	6.00684	4.81493	4.2709	2.8649	6.35868	0.45353	0.55668	0.53299	0.55092	1.69171	0.92541	1.84488	0.89123	0.4971	0.39646	2.27027	1.76826	2.21749	2.62616	2.03886	1.66885	0.3575	0.59708	2.44997	3.06819	5.6368	6.66196	5.45808	7.52369	1.89887	3.99621	4.47217	2.17453	3.79594	0.45098	7.47844	5.41427
AG-915-C06	f__GCA-002718135	1		2.92405	2.22981	1.36163	1.4038	1.60726	2.33141	1.34743	0.58331	4.81863	6.13607	4.81185	4.35338	2.86766	6.42737	0.43944	0.5364	0.51086	0.53239	1.58552	0.91421	1.76805	0.86767	0.48722	0.3822	2.13509	1.79461	2.19181	2.5665	1.99684	1.56772	0.34327	0.57993	2.15047	2.65102	5.19375	6.07256	5.05373	7.03454	1.66694	3.59114	4.11237	1.99015	3.49173	0.43105	6.96365	4.92563
AG-916-I19	f__GCA-002718135	1		2.8164	1.97704	1.29559	1.31758	1.46561	2.05565	1.31184	0.55248	4.69341	5.20662	3.97732	3.71201	2.40165	5.42051	0.42142	0.51243	0.47571	0.49452	1.58538	0.87955	1.78312	0.832	0.46441	0.35231	2.3331	1.88376	2.24921	2.63471	1.98178	1.62306	0.33397	0.56563	1.92215	2.33596	4.95121	6.18971	5.20488	6.69524	1.50681	3.21307	3.96615	1.8691	3.44957	0.40891	6.25593	5.03684
AH-321-J05	f__GCA-002718135	1		1.47274	1.35204	1.01801	1.25179	1.36232	1.24559	1.08918	0.60354	1.1874	1.54407	1.62134	1.43009	1.29714	1.48338	0.45813	0.56343	0.5275	0.5484	1.08089	0.79492	1.24658	0.7314	0.50223	0.38737	0.74545	0.62398	0.94437	1.33423	0.9665	0.65747	0.35227	0.50716	1.0861	1.14235	1.45634	1.78063	1.56246	1.8737	1.01426	1.48982	1.31748	1.01293	1.35649	0.46359	2.57516	1.9431
AH-326-B08	f__GCA-002718135	1		1.99508	1.49325	1.22482	1.46521	1.61431	1.44666	1.25316	0.68543	1.56772	1.86867	1.8483	1.74863	1.46283	1.86183	0.52836	0.64173	0.58761	0.63448	1.2004	0.89768	1.4037	0.83215	0.57925	0.43985	0.94034	0.83348	1.22552	1.53447	1.17317	0.80769	0.40607	0.5902	1.26903	1.31588	1.96406	2.41285	2.15175	2.64474	1.15982	1.62663	1.64562	1.09886	1.53582	0.50824	3.13051	2.45032
SP346	f__GCA-002718135	2		0.52682	0.63914	0.51681	0.58327	0.61609	0.62675	0.48174	0.25866	0.39364	0.57525	0.92286	0.74938	0.73101	0.51344	0.1949	0.20598	0.21102	0.23007	0.62055	0.68728	0.68761	0.72653	0.21969	0.13381	0.2462	0.19688	0.38252	1.34175	0.52381	0.20915	0.14126	0.20747	0.43561	0.37658	0.39034	0.45403	0.46544	0.51483	0.43423	0.40459	0.30174	0.49549	0.4827	0.16569	0.39711	0.44776
AG-414-A22	f__GCA-002718135	3	A	2.14389	5.88797	3.38917	5.34439	9.69838	5.2158	5.3356	0.66868	0.89419	2.1755	9.24131	6.89219	7.73599	2.15529	0.50915	0.61202	0.62224	0.61189	4.50493	3.4124	4.8967	3.66757	0.56804	0.42694	0.53625	0.5025	1.44139	7.87247	4.0075	0.66975	0.3907	0.56962	0.8901	0.79625	0.82771	0.97573	0.91697	1.02344	0.82954	1.19562	0.92039	1.409	1.26843	0.47757	0.90825	0.88696
AG-414-M20	f__GCA-002718135	3	A	2.09892	5.11683	2.90332	4.85995	8.33621	4.48559	4.56367	0.8104	0.95312	2.20136	7.9643	5.95619	6.60087	2.18364	0.61123	0.73573	0.73868	0.72476	3.9503	3.04254	4.36429	3.27803	0.67614	0.49097	0.5725	0.57538	1.43131	6.4919	3.85967	0.69863	0.4733	0.65574	0.94437	0.84927	0.96516	1.13293	1.06595	1.21032	0.89803	1.21424	0.95964	1.39529	1.35475	0.59154	1.0508	1.02988
AG-414-P05	f__GCA-002718135	3	A	1.55707	5.07272	2.77711	4.78002	8.78109	4.48027	4.62232	0.40608	0.49314	1.65567	8.03352	5.85907	6.82588	1.62838	0.31315	0.33998	0.36888	0.36197	3.78747	2.88915	4.21746	3.24172	0.35122	0.20794	0.30225	0.3155	1.11237	6.79891	3.76691	0.4093	0.21474	0.33223	0.47235	0.43754	0.46469	0.58824	0.51512	0.60147	0.42501	0.72089	0.5407	0.93726	0.88358	0.2983	0.53736	0.527
AG-447-C07	f__GCA-002718135	3	A	1.95054	5.48109	3.10642	4.95646	9.24106	4.83133	4.85756	0.60974	0.74679	1.63648	7.57484	5.76295	6.89236	1.6365	0.45825	0.53616	0.54969	0.54802	4.7969	3.74578	5.20301	4.03575	0.52	0.38081	0.48353	0.46671	1.45972	7.19214	4.35359	0.57534	0.34805	0.52693	0.7741	0.70052	0.76522	0.91576	0.83865	0.93794	0.7537	1.0594	0.81081	1.29806	1.19565	0.41926	0.83238	0.83524
AG-447-P14	f__GCA-002718135	3	A	2.01071	5.19513	3.25775	4.61365	8.26184	4.40155	4.84848	0.64091	0.80365	1.44381	5.25724	3.96082	5.59095	1.39918	0.49842	0.59388	0.57623	0.58233	4.64117	3.37348	5.00322	3.69602	0.53361	0.41079	0.47484	0.45251	1.25403	4.84853	3.16188	0.55474	0.38101	0.52141	0.85504	0.76066	0.76617	0.9323	0.8643	0.9719	0.80701	1.15414	0.87192	1.34363	1.26967	0.47253	0.86607	0.83234
AG-313-N13	f__GCA-002718135	3		2.5387	2.11503	1.94764	5.29073	4.79492	1.56717	2.59416	0.64585	0.76009	1.02693	1.42475	1.23922	1.61315	0.961	0.49278	0.59912	0.59433	0.57741	4.89772	1.4449	4.78058	1.421	0.56934	0.40177	0.44602	0.41032	0.75883	1.10945	1.10982	0.46585	0.37823	0.50405	0.8417	0.76671	0.79456	0.93477	0.91991	1.00067	0.8117	0.87687	0.77126	0.80665	0.86262	0.49188	0.88529	0.80919
AG-319-D07	f__GCA-002718135	3		1.12082	1.61866	1.20805	2.30299	2.48945	1.41847	1.59943	0.61529	0.65316	0.97967	1.9357	1.55639	1.72604	0.94272	0.4462	0.55417	0.53553	0.54804	1.6061	1.06372	1.73087	1.12655	0.55042	0.36136	0.3874	0.37127	0.66814	1.67203	1.10718	0.43917	0.34555	0.45861	0.65828	0.61292	0.69778	0.8041	0.77636	0.86612	0.65444	0.79138	0.68666	0.82505	0.86799	0.44318	0.76729	0.71988
AG-319-E03	f__GCA-002718135	3		1.51811	1.61035	1.34126	2.08783	2.36327	1.37401	1.56307	1.03296	0.95071	1.32169	1.83249	1.53666	1.57693	1.23575	0.72725	0.97133	0.93439	0.94698	1.58638	1.05618	1.77245	1.00601	0.88857	0.59808	0.5669	0.53701	0.89044	1.5759	1.1289	0.65289	0.57986	0.71719	0.9862	0.86869	1.02727	1.18774	1.15719	1.28624	0.98972	1.06414	0.94187	1.00081	1.08598	0.8891	1.13419	1.03914
AG-333-O07	f__GCA-002718135	3		4.0061	3.97415	3.69553	6.54605	12.439	2.64728	5.4615	0.08725	0.16458	0.28331	1.10014	0.76063	2.47705	0.27296	0.06075	0.0871	0.10444	0.09175	6.52109	2.34568	6.23931	2.38925	0.08564	0.04062	0.08402	0.06376	0.72625	0.8332	2.12021	0.07749	0.03805	0.09797	0.40136	0.29252	0.12909	0.19821	0.14593	0.18196	0.34226	0.48546	0.26139	0.35967	0.33174	0.06987	0.19687	0.15187
AG-390-E23	f__GCA-002718135	3		1.73063	3.62434	2.06064	2.33318	4.9608	2.99185	2.92898	0.69038	2.4512	5.11832	8.91356	5.78556	7.5654	4.58496	0.51616	0.64603	0.65401	0.63526	5.98001	1.79779	6.09475	1.86698	0.58079	0.41614	0.59062	0.46878	1.02849	1.87187	1.84667	0.5844	0.4006	0.53601	2.27569	2.59848	0.91362	1.96107	0.99713	1.10109	1.96319	7.35822	4.69918	10.1957	10.6158	0.51881	1.19766	1.40312
AG-426-C22	f__GCA-002718135	3		1.55714	3.2939	1.96176	2.81997	4.9043	2.79306	2.78977	0.68014	0.92188	2.16702	5.07571	3.60475	4.16252	2.01791	0.50118	0.61573	0.62392	0.61937	2.60929	1.80749	2.82819	1.89198	0.54838	0.40057	0.49106	0.47238	1.10879	2.99938	2.2934	0.52162	0.38699	0.52199	0.89216	0.86063	0.81198	1.04108	0.90229	1.03275	0.84564	1.41066	1.06394	1.5937	1.79198	0.51212	0.92304	0.92168
AG-426-J08	f__GCA-002718135	3		1.74659	3.31612	1.86819	2.9371	4.788	3.00767	2.54735	0.82686	1.09996	3.3527	6.29526	4.3621	4.61869	3.11086	0.63885	0.75611	0.74296	0.74882	2.50127	2.10391	2.80779	2.15502	0.6917	0.56119	0.58996	0.54241	1.04921	2.72662	2.07129	0.64282	0.4655	0.6387	1.03919	0.98298	1.00093	1.24435	1.13145	1.23559	1.02824	1.68238	1.15372	2.04089	2.16077	0.5866	1.04737	1.13699
AG-435-K07	f__GCA-002718135	3		1.42836	2.45783	1.47237	2.36876	4.03999	2.21518	2.02651	0.71025	0.78611	2.29455	4.33689	2.96862	3.09302	2.18203	0.52337	0.65157	0.61642	0.63251	2.34903	2.17913	2.63458	2.18534	0.57554	0.42439	0.48233	0.44793	1.05139	3.07385	2.42718	0.54771	0.39418	0.55463	0.79942	0.72529	0.82009	0.98355	0.93569	1.01227	0.80288	1.0343	0.76757	1.20684	1.30482	0.53641	0.89063	0.89389
AG-439-A19	f__GCA-002718135	3		0.44007	1.23041	0.53589	0.64685	1.42073	0.96369	0.82452	0.08457	6.18542	1.34261	3.0178	1.9226	3.63348	1.43804	0.07086	0.07707	0.09884	0.09448	4.1673	0.64087	3.9055	0.71255	0.07785	0.04373	0.15643	0.07901	0.48402	0.54305	1.26575	0.12188	0.04725	0.09907	3.99397	3.54713	0.20716	0.71105	0.17523	0.22592	3.01188	6.19427	5.76355	5.95028	5.01028	0.06744	0.31467	0.35524
AG-447-A02	f__GCA-002718135	3		1.2924	2.81958	1.51456	1.66788	3.56481	2.26874	2.14668	0.55903	2.12033	4.50463	7.68429	5.02563	6.32655	4.06482	0.42051	0.51851	0.51002	0.51676	5.88035	1.62194	6.00054	1.67303	0.46924	0.33723	0.48192	0.37525	0.84316	1.58691	1.57456	0.46896	0.33693	0.42937	2.10992	2.47948	0.72392	1.81816	0.7946	0.88034	1.77503	7.56244	4.75193	10.8144	11.5033	0.41468	1.03982	1.23833
AG-447-J18	f__GCA-002718135	3		1.2799	1.93042	1.20182	1.5637	2.32163	1.62653	1.51932	0.66487	5.55376	2.2245	4.0419	2.80353	4.0649	2.16581	0.51802	0.61851	0.59251	0.60986	5.27352	1.31042	5.21509	1.25285	0.5588	0.41469	0.50544	0.44076	0.96448	1.37336	1.61465	0.51106	0.39345	0.53874	4.19595	3.75425	0.88401	1.52301	0.97733	1.08765	3.45488	7.205	6.08537	7.43316	6.50762	0.49997	1.08256	1.07368
AG-447-L18	f__GCA-002718135	3		1.02464	1.5692	1.01317	1.32968	2.02717	1.32208	1.29816	0.52076	1.37017	1.94063	3.33141	2.31559	2.90721	1.83444	0.39436	0.47952	0.46553	0.47406	2.81687	1.02498	2.98017	1.02111	0.43063	0.31132	0.39632	0.34891	0.70474	1.17756	1.20503	0.39827	0.29711	0.41496	1.47585	1.55914	0.68499	1.24105	0.74278	0.84476	1.25279	3.8752	2.38722	4.45116	5.5629	0.37749	0.82472	0.87417
AG-447-O15	f__GCA-002718135	3		0.93588	1.70617	0.9621	1.18215	2.07437	1.44397	1.31169	0.35731	1.64669	2.69167	4.50114	3.04238	3.7349	2.49535	0.26678	0.32567	0.3411	0.34206	3.87069	1.14086	4.01674	1.15528	0.31147	0.18644	0.37506	0.28609	0.62381	1.23399	1.1182	0.33241	0.20298	0.2949	1.79216	1.99661	0.63318	1.33288	0.69413	0.82885	1.43818	5.50726	3.29612	6.62336	6.73598	0.25981	0.89827	0.90206
AG-457-A08	f__GCA-002718135	3		2.69169	2.97052	2.79786	5.97049	6.68159	2.07807	3.98719	0.56495	0.68274	0.95356	1.49913	1.21916	1.92618	0.89243	0.42162	0.51764	0.51432	0.50508	4.3716	1.87698	4.31102	1.90864	0.4701	0.34083	0.4004	0.37335	0.78155	1.1189	1.27588	0.40832	0.32869	0.45469	0.87811	0.76832	0.69189	0.82678	0.77558	0.87795	0.83358	0.97697	0.74979	0.8439	0.88642	0.41913	0.76561	0.74412
AG-457-I08	f__GCA-002718135	3		1.45588	2.82797	1.58082	2.81641	4.45133	2.58032	2.2973	0.73894	0.79642	2.03515	4.33208	2.95105	3.3873	1.93628	0.56377	0.6716	0.64037	0.66268	2.58752	2.53462	2.97524	2.66773	0.61265	0.45203	0.50764	0.4644	1.0024	3.31346	2.30333	0.56368	0.42126	0.57565	0.82112	0.74045	0.83806	1.04186	0.94421	1.05251	0.79791	1.09469	0.80868	1.31463	1.42215	0.55603	0.90044	0.92459
SAR11-SAG-MED31	f__GCA-002718135	3		1.63837	1.30031	1.14919	3.11227	2.68591	0.94462	1.64984	0.08173	0.12041	0.37402	1.02947	0.74021	1.02343	0.33926	0.06033	0.06077	0.0833	0.07143	1.89492	0.73862	1.87243	0.77843	0.08588	0.03337	0.04934	0.05538	0.20311	0.42814	0.48604	0.05153	0.04312	0.05912	0.14649	0.12686	0.08614	0.13858	0.09151	0.14736	0.13192	0.22352	0.15953	0.21785	0.22874	0.05134	0.13303	0.0933
MarineAlpha5_Bin4	f__GCA-002718135	4		0.26552	0.24889	0.17615	0.30487	0.37239	0.21686	0.22827	0.165	0.13357	0.33229	0.3849	0.23788	0.27677	0.31109	0.11062	0.15868	0.16211	0.15312	0.29498	0.18033	0.32483	0.17523	0.13232	0.07974	0.07286	0.06146	0.1071	0.29762	0.20113	0.08078	0.09436	0.10854	0.12447	0.1028	0.15088	0.20377	0.1651	0.20894	0.11351	0.17452	0.15507	0.22862	0.21321	0.13664	0.18921	0.13842
AG-404-D18	f__GCA-002718135	5		1.13056	2.33493	1.22948	1.9255	3.08327	2.05039	1.9051	0.62491	0.69688	1.42787	3.99302	2.89475	2.99899	1.34565	0.48073	0.59269	0.57783	0.57514	1.57781	1.40468	1.81708	1.43439	0.53226	0.37964	0.43414	0.38893	0.78511	3.84343	1.69274	0.49118	0.367	0.48177	0.71445	0.64074	0.76471	0.90049	0.85498	0.95831	0.71098	0.80386	0.68306	0.8656	0.8893	0.49933	0.85801	0.79515
AG-447-I04	f__GCA-002718135	6		0.77298	2.52644	1.2494	1.25475	2.42491	2.33012	2.03886	0.43704	0.47256	1.52339	2.89501	2.12893	2.10438	1.45575	0.32783	0.41384	0.38408	0.38512	1.11276	0.91732	1.22622	0.9059	0.36307	0.35645	0.28515	0.27098	0.59924	1.39551	1.45478	0.3324	0.2594	0.33913	0.4882	0.41066	0.46873	0.57028	0.52907	0.55216	0.47708	0.54693	0.39511	0.91089	1.16075	0.35053	0.47716	0.48107
AG-414-E06	f__GCA-002718135	7	A	0.5768	6.16546	2.46261	4.689	4.36132	5.56716	5.50146	0.1507	0.17389	4.33842	10.6248	6.23925	6.22846	3.98548	0.09988	0.13692	0.22438	0.1677	4.33049	5.45757	4.98326	6.00946	0.14893	0.08473	0.18371	0.1962	0.99045	6.45139	5.13774	0.3115	0.07397	0.1433	0.13163	0.21656	0.10965	0.32821	0.1268	0.1484	0.11248	0.97946	0.24531	1.15412	2.22397	0.09469	0.14651	0.26827
AG-426-I04	f__GCA-002718135	7	A	0.95258	3.8381	1.70828	3.01581	2.96819	3.4545	3.23346	0.57216	0.57717	5.96299	9.56551	5.54863	5.11051	5.4067	0.43157	0.52912	0.55721	0.52883	2.90537	2.85497	3.35658	3.22605	0.49386	0.38521	0.47903	0.37591	0.87619	3.567	2.77165	0.47577	0.33245	0.42801	0.57937	0.66631	0.58452	1.00366	0.65687	0.71038	0.58061	2.01999	0.72097	2.5705	4.62749	0.41216	0.60298	0.82155
AG-447-P01	f__GCA-002718135	7	A	0.78962	6.2108	2.56094	4.70229	4.46329	5.75343	5.45044	0.25031	0.29869	3.95364	10.3812	6.09482	6.11873	3.58244	0.19515	0.2125	0.30326	0.2638	4.61741	5.79021	5.40809	6.28371	0.24155	0.14755	0.27599	0.29038	1.18445	6.44796	5.47933	0.40865	0.15108	0.24322	0.28946	0.36831	0.3005	0.54543	0.3368	0.39278	0.29995	1.12795	0.37459	1.326	2.40743	0.20705	0.32089	0.49546
AH-326-B09	f__GCA-002718135	7	A	1.3296	3.58229	1.88925	3.21394	3.00856	3.23749	3.18464	0.87926	0.83938	5.08146	7.85114	4.78774	4.35412	4.63714	0.65512	0.8323	0.79992	0.80344	3.04691	3.00518	3.51629	3.25942	0.74899	0.6074	0.5635	0.54616	1.1386	3.67133	2.87185	0.66816	0.53253	0.66943	0.87323	0.94968	0.91253	1.3457	1.0564	1.13644	0.86605	2.32937	0.9646	2.79038	4.67517	0.65782	0.94897	1.13464
MarineAlpha5_Bin1	f__GCA-002718135	8	A	0.06079	0.08613	0.05082	0.12689	0.14489	0.06428	0.1455	16.2521	0.0511	0.09343	0.15809	0.10593	0.11364	0.10354	30.5069	13.3108	8.95306	11.6329	0.15252	0.08782	0.11522	0.0639	21.1637	13.9143	0.02576	0.03417	0.05409	0.12243	0.06119	4.67438	19.2597	18.6533	0.05959	0.03596	0.04198	0.06594	0.03725	0.0569	1.12746	0.06076	0.04948	0.06143	0.1037	10.9055	0.04221	0.0468
MarineAlpha5_Bin3	f__GCA-002718135	8	A	0.19144	0.17678	0.13687	0.21611	0.25483	0.14619	0.19749	10.6762	0.17077	0.19162	0.2585	0.21094	0.19959	0.19185	21.0503	9.11522	6.06082	7.76005	0.23666	0.16408	0.22832	0.11667	14.045	10.1084	0.0877	0.04955	0.1403	0.18777	0.15973	3.40098	13.2735	12.6974	0.19561	0.14775	0.16402	0.19925	0.17204	0.18522	0.93453	0.17207	0.13027	0.14587	0.16433	7.81523	0.15669	0.15061
MarineAlpha5_Bin7	f__GCA-002718135	9		0.15283	0.29966	0.11824	0.27145	0.70462	0.24866	0.39753	0.12199	0.08635	0.22339	0.71231	0.39234	0.37637	0.19876	0.07467	0.11786	0.1244	0.12565	0.34077	0.65047	0.36107	0.67561	0.09624	0.05435	0.03955	0.03819	0.08037	0.68783	0.35796	0.06335	0.06	0.07646	0.07743	0.06868	0.09024	0.13491	0.09347	0.13796	0.07132	0.10188	0.0903	0.0981	0.13599	0.1117	0.1139	0.085
AG-464-G03	f__GCA-002718135	10		0.62346	0.60336	0.54601	0.64864	0.73356	0.56429	0.58825	2.86223	0.44737	0.59484	0.76404	0.66215	0.60095	0.56505	1.43707	2.61403	2.56057	2.60973	0.50562	0.43499	0.56305	0.37596	1.81981	1.1696	0.27697	0.2759	0.43401	0.59144	0.45646	0.66933	1.22855	1.45161	0.45747	0.40781	0.48455	0.53642	0.55774	0.59722	0.60457	0.41742	0.39924	0.41128	0.44504	1.96397	0.48962	0.50913
MarineAlpha5_Bin9	f__GCA-002718135	11		0.17194	0.17286	0.13479	0.17932	0.22145	0.12098	0.13222	0.10007	0.12207	0.23268	0.25517	0.15634	0.17271	0.2532	0.07086	0.10617	0.09439	0.10337	0.18997	0.1244	0.19658	0.11845	0.09279	0.04472	0.07199	0.03945	0.10937	0.1929	0.12918	0.06646	0.05446	0.08301	0.16661	0.12585	0.13245	0.16235	0.13601	0.15079	0.15563	0.1344	0.10056	0.1266	0.22642	0.08448	0.10424	0.16837
MarineAlpha5_Bin12	f__GCA-002718135	12		0.25009	0.47961	0.26286	0.29528	0.59115	0.44984	0.40043	0.16401	0.14124	0.51312	1.41055	0.8365	0.70371	0.50565	0.12682	0.118	0.14489	0.15414	0.35892	0.53358	0.42186	0.53266	0.13758	0.07842	0.10271	0.09348	0.19709	2.99949	0.5778	0.16823	0.08243	0.11737	0.17525	0.14163	0.15589	0.18858	0.17012	0.19585	0.17562	0.14338	0.12291	0.18549	0.286	0.11408	0.15726	0.18798
SP337	f__GCA-002718135	13		0.16265	0.17496	0.13693	0.14673	0.20519	0.14263	0.16162	0.16829	0.1262	0.26615	0.28048	0.21691	0.20196	0.24653	0.10783	0.14165	0.17181	0.17807	0.15668	0.12063	0.15569	0.1055	0.12861	0.08583	0.08424	0.06623	0.12118	0.23285	0.17418	0.08013	0.09508	0.1259	0.13585	0.11177	0.11941	0.14559	0.1229	0.14873	0.12186	0.11223	0.09821	0.12013	0.14632	0.12051	0.11124	0.10696
[truncated: 77 more columns]

## Sheet: B_GEOTRACES
			Run	SRR5787989	SRR5787990	SRR5787991	SRR5787995	SRR5787996	SRR5787997	SRR5787998	SRR5788000	SRR5788001	SRR5788003	SRR5788004	SRR5788005	SRR5788006	SRR5788012	SRR5788013	SRR5788015	SRR5788016	SRR5788018	SRR5788019	SRR5788021	SRR5788022	SRR5788024	SRR5788026	SRR5788027	SRR5788037	SRR5788038	SRR5788039	SRR5788040	SRR5788041	SRR5788042	SRR5788043	SRR5788044	SRR5788045	SRR5788046	SRR5788047	SRR5788049	SRR5788050	SRR5788051	SRR5788052	SRR5788053	SRR5788054	SRR5788055	SRR5788056	SRR5788057	SRR5788058	SRR5788060
			Cruise	GA02	GA02	GP13	GP13	GP13	GP13	GP13	GA02	GP13	GP13	GP13	GA03	GA03	GA03	GA03	GA02	GA02	GA02	GA02	GA02	GA02	GA02	GA10	GA10	GP13	GP13	GP13	GP13	GP13	GP13	GP13	GP13	GP13	GP13	GA02	GP13	GP13	GP13	GP13	GP13	GP13	GP13	GP13	GP13	GP13	GA02
			Depth (m)	9	50	33	15	50	50	30	76	15	100	75	65.2	38.9	75.1	28.4	10	49	49	9	50	10	50	81.5	101.9	15	30	75	100	100	15	50	75	30	50	10	77	102	31	52	102	15	49	76	76	102	10
			Date	2011-03-12	2011-03-12	2011-06-15	2011-05-14	2011-05-14	2011-05-14	2011-05-14	2010-05-22	2011-05-14	2011-05-14	2011-05-14	2011-12-01	2011-12-01	2011-12-01	2011-11-10	2011-03-22	2011-03-20	2011-03-18	2011-03-18	2011-03-17	2011-03-17	2011-03-15	2010-10-20	2010-10-20	2011-05-19	2011-05-19	2011-05-17	2011-05-17	2011-05-19	2011-05-21	2011-05-19	2011-05-19	2011-05-21	2011-05-21	2011-03-11	2011-06-18	2011-06-18	2011-06-18	2011-06-18	2011-06-18	2011-06-18	2011-06-18	2011-06-18	2011-06-14	2011-06-14	2011-03-10
Genome	Family GTDB	Genus (80% ANI)	Genomoespecies
AG-325-C06	f_HIMB59	1	A	10.6521	6.06043	3.79752	0.99076	0.9836	0.90528	0.93905	1.45463	0.92824	0.94911	0.93881	3.36549	3.33303	2.7477	1.31733	1.96518	2.28863	2.16672	3.03461	1.5246	2.90195	7.32155	1.06825	0.96882	1.38626	1.34745	0.93405	0.9014	1.25656	1.36875	1.4106	1.33004	1.32284	1.25362	9.2129	5.32506	4.77119	6.53242	4.86455	5.15099	4.41061	5.13257	5.83737	4.73679	4.44226	0.73113
AG-325-D16	f_HIMB59	1	A	9.80193	5.66073	3.58602	0.80984	0.77958	0.73952	0.74245	1.19104	0.74752	0.77792	0.78268	3.0282	2.98054	2.49468	1.05131	1.8651	2.05593	1.90137	2.72803	1.30973	2.58763	6.89869	0.80492	0.75658	1.14296	1.15352	0.77507	0.72369	1.08725	1.14538	1.20986	1.13745	1.11957	1.04599	8.58832	4.92913	4.50146	6.31408	4.59347	4.76853	4.12576	4.75746	5.50799	4.58854	4.01621	0.55117
AG-325-J07	f_HIMB59	1	A	3.59512	2.03375	2.05212	0.20524	0.23328	0.22851	0.19996	0.42719	0.19975	0.2044	0.21102	2.33214	2.26858	1.91348	0.27602	1.39223	1.1844	1.07992	1.6233	0.6963	1.42232	3.08874	0.17789	0.18005	0.38505	0.41138	0.23002	0.20386	0.39003	0.38219	0.39601	0.34865	0.4104	0.39196	3.30921	2.69426	2.50358	3.803	2.57514	2.48481	2.25271	2.6192	3.02918	2.83568	2.5048	0.15351
AG-333-A07	f_HIMB59	1	A	16.6589	9.55233	5.27313	1.32226	1.30229	1.18781	1.24625	2.03088	1.2192	1.26576	1.2738	4.55391	4.48479	3.77931	1.80394	2.61374	3.0084	3.03841	4.15075	2.11194	3.82637	10.9583	1.45347	1.33861	1.97573	1.9253	1.31563	1.23697	1.76105	1.85818	1.9702	1.86448	1.86174	1.68755	14.7414	7.01896	6.19596	8.72492	6.47344	6.7605	5.91186	6.92118	7.65343	6.28547	5.80946	0.84836
AG-337-K21	f_HIMB59	1	A	5.4679	3.16735	2.93111	0.74832	0.7452	0.68524	0.71251	0.96938	0.70223	0.73795	0.73871	2.36948	2.33791	1.98052	0.98216	1.83121	2.02638	1.55286	2.28162	1.15618	2.23381	4.08894	0.72602	0.66359	0.94967	0.93346	0.67019	0.63754	0.88183	0.94734	0.99109	0.91386	0.93969	0.9024	4.85474	3.72682	3.41771	4.73856	3.54733	3.44824	3.13401	3.66025	4.0738	3.87815	3.57545	0.4436
AG-337-L15	f_HIMB59	1	A	5.68777	3.28705	3.2565	0.84848	0.85205	0.80948	0.82328	1.06159	0.81413	0.83042	0.84596	2.7777	2.67626	2.28903	1.13668	2.078	2.29341	1.73748	2.5046	1.34737	2.46561	4.42359	0.86198	0.77646	1.08149	1.0581	0.76899	0.71648	0.99968	1.05583	1.12772	1.05174	1.03611	1.01024	4.98664	4.18368	3.79044	5.19711	3.95646	3.92728	3.4827	4.05856	4.47906	4.38787	4.15664	0.52268
AG-337-M07	f_HIMB59	1	A	4.52969	2.66938	2.44262	0.4817	0.54741	0.49362	0.49272	0.62058	0.51496	0.53529	0.52624	2.04522	1.97048	1.71575	0.66294	1.8907	2.00033	1.26492	1.92141	0.88209	1.89494	3.44414	0.43595	0.42207	0.6837	0.70235	0.48695	0.45063	0.64965	0.68854	0.73864	0.69434	0.674	0.6686	4.11235	3.06313	2.8019	4.17163	2.93992	2.88781	2.53014	2.95564	3.35395	3.2391	2.9483	0.36644
AG-337-P20	f_HIMB59	1	A	6.87263	4.15753	3.99399	0.9788	0.95599	0.89307	0.94078	1.28248	0.91936	0.94884	0.97155	3.38533	3.32301	2.90577	1.26533	2.34313	2.71715	2.08438	2.94732	1.57827	2.87947	5.41461	0.99186	0.87949	1.28517	1.23902	0.89343	0.84879	1.1651	1.26345	1.3027	1.23992	1.22638	1.16491	6.33594	5.10457	4.57699	6.33108	4.75501	4.77841	4.29482	4.9257	5.57467	5.32129	5.00548	0.60536
AG-359-F18	f_HIMB59	1	A	9.06709	5.23988	3.64175	0.82438	0.81042	0.77612	0.7943	1.50534	0.7975	0.79871	0.83447	5.07265	4.99152	4.20066	1.76833	1.89726	2.28054	2.15586	2.99452	1.49093	2.7469	6.83431	0.87808	0.829	1.21602	1.20177	0.7961	0.77701	1.09303	1.15542	1.2081	1.16473	1.17443	1.07911	8.34407	4.81227	4.3946	6.02242	4.47553	4.60108	3.99823	4.63961	5.27692	4.69371	4.07645	0.51818
AG-390-I07	f_HIMB59	1	A	13.7453	7.77646	3.94509	0.81719	0.79669	0.76694	0.77228	1.58971	0.74926	0.80678	0.80239	3.45916	3.43363	2.90878	1.21104	1.84861	2.20862	2.27649	3.23428	1.55241	3.01378	9.21815	0.93403	0.86767	1.3358	1.36742	0.85851	0.81823	1.24136	1.29467	1.38756	1.30124	1.30416	1.20095	12.405	5.34816	4.8614	6.9185	5.01657	5.09889	4.48295	5.17069	5.97409	4.99552	4.37947	0.54318
AG-453-G11	f_HIMB59	1	A	8.53319	4.93815	4.40634	0.91351	0.91787	0.84401	0.86391	1.23871	0.84791	0.91792	0.90734	3.76994	3.67077	3.10438	1.13786	2.22498	2.57494	2.32194	3.57536	1.59866	3.25201	6.86375	0.83626	0.77118	1.39113	1.40534	0.92806	0.84133	1.30759	1.4	1.48632	1.3403	1.40932	1.30724	7.65393	5.55065	5.04575	7.13702	5.15076	5.21745	4.63092	5.3336	6.10882	5.5007	4.92963	0.4934
AG-457-I22	f_HIMB59	1	A	10.4245	5.96023	4.49633	0.9508	0.93813	0.893	0.92098	1.40366	0.88892	0.95097	0.95855	3.93362	3.86323	3.34378	1.24453	2.21419	2.59652	2.44779	3.63899	1.69096	3.37474	7.9051	0.96284	0.90477	1.48458	1.44846	0.96262	0.89143	1.36114	1.428	1.51903	1.38274	1.39101	1.31988	9.30797	5.95866	5.40433	7.64696	5.51715	5.63288	4.97616	5.81559	6.56483	5.74781	5.18487	0.61015
AG-470-L07	f_HIMB59	1	A	5.52317	3.17293	3.36283	0.89812	0.91158	0.84209	0.87147	1.08343	0.85875	0.88499	0.90925	2.95913	2.83236	2.39827	1.16152	2.28093	2.5416	1.81571	2.72417	1.35525	2.61013	4.39058	0.87553	0.78372	1.14061	1.10916	0.8014	0.74643	1.03287	1.12477	1.16192	1.09413	1.08281	1.05403	4.91623	4.27289	3.893	5.2443	3.95927	4.0089	3.56339	4.13558	4.71581	4.57047	4.291	0.53543
AG-891-E08	f_HIMB59	1	A	9.18669	5.26365	3.63527	0.81375	0.79096	0.75656	0.77692	1.40909	0.77279	0.79438	0.81362	4.73168	4.68729	4.01536	1.62285	1.85072	2.17666	2.19099	3.17483	1.44245	2.94662	6.91141	0.84511	0.7898	1.2044	1.18928	0.79816	0.74363	1.11196	1.15664	1.21698	1.1649	1.19248	1.08993	8.19249	4.87004	4.36599	6.18506	4.51479	4.49967	4.03777	4.70028	5.30858	4.61377	4.14099	0.50263
AG-891-P23	f_HIMB59	1	A	10.3247	5.92477	4.31695	1.05914	1.0097	0.97113	0.99218	1.75784	0.99582	1.01455	1.04339	6.20919	6.09977	5.15216	2.15899	2.26642	2.67038	2.57859	3.7017	1.7751	3.37603	7.71266	1.13928	1.01731	1.48208	1.46963	1.00192	0.96233	1.34919	1.44279	1.4996	1.43256	1.48967	1.29491	9.11344	5.763	5.19418	7.12075	5.40852	5.38013	4.79745	5.52193	6.26766	5.43017	4.99078	0.67548
AG-892-G14	f_HIMB59	1	A	10.679	6.15099	3.87484	0.79951	0.78101	0.74193	0.76245	1.48531	0.74075	0.76886	0.77325	3.62161	3.58456	3.01998	1.19966	1.79677	2.1864	2.29492	3.28681	1.51921	3.05094	7.78014	0.85095	0.81573	1.26814	1.26135	0.80536	0.76071	1.19401	1.22809	1.28375	1.20182	1.24709	1.13503	9.75976	5.0664	4.57767	6.48406	4.74755	4.80376	4.22367	4.95295	5.68251	4.85042	4.23128	0.50033
AG-892-O09	f_HIMB59	1	A	9.90248	5.6494	3.87792	0.83578	0.80585	0.76284	0.78311	1.46701	0.78781	0.8142	0.84613	5.35326	5.15915	4.39078	1.68652	2.00979	2.38104	2.27583	3.21281	1.58002	3.03171	7.34267	0.85332	0.78305	1.22303	1.2329	0.81395	0.74682	1.1314	1.17801	1.26191	1.16759	1.22695	1.12361	9.08576	5.17454	4.68981	6.62403	4.83928	4.84671	4.25484	4.89641	5.5717	4.91319	4.35849	0.4923
AG-893-E15	f_HIMB59	1	A	9.74078	5.59469	3.67091	0.77733	0.7684	0.73377	0.74532	1.47195	0.74919	0.7814	0.79213	5.08107	4.94129	4.0671	1.56718	1.91501	2.28592	2.16737	3.03649	1.49969	2.83939	7.1973	0.8267	0.7627	1.18377	1.17564	0.77005	0.72309	1.08274	1.15424	1.18497	1.11608	1.12959	1.0578	9.0406	4.91912	4.45325	6.34018	4.60408	4.65787	4.03747	4.71391	5.46884	4.69716	4.13813	0.48095
AG-894-I22	f_HIMB59	1	A	9.09446	5.27761	3.74238	0.78378	0.76511	0.74832	0.74098	1.38508	0.73089	0.77922	0.77959	4.85891	4.81033	4.02182	1.58587	1.85335	2.21449	2.19656	3.2287	1.47478	2.94731	6.85454	0.7885	0.7247	1.16477	1.17625	0.77728	0.72046	1.10723	1.12444	1.19751	1.14043	1.16634	1.06553	8.19126	5.01505	4.49842	6.31179	4.60155	4.69716	4.14453	4.75356	5.43791	4.76327	4.24074	0.49062
AG-894-P02	f_HIMB59	1	A	8.21762	4.78641	4.03462	0.92617	0.91564	0.88668	0.88579	1.29936	0.8892	0.91518	0.96076	5.09936	5.01215	4.2345	1.55945	2.56427	2.98341	2.51048	4.026	1.67985	3.65684	6.89947	0.80967	0.74247	1.30274	1.29603	0.88052	0.79727	1.24102	1.31472	1.3338	1.24596	1.29209	1.20883	7.42302	5.21868	4.65432	6.64166	4.90378	4.90846	4.28572	4.99098	5.75305	5.15193	4.55613	0.47637
AG-895-L18	f_HIMB59	1	A	10.2086	5.83531	3.91618	1.02353	1.00313	0.96064	0.97186	1.67156	0.99257	0.97556	1.01552	4.80498	4.7655	4.01132	1.8001	2.12627	2.43296	2.26796	3.13102	1.61705	3.04289	7.376	1.1148	1.02583	1.42518	1.43871	0.9878	0.95106	1.32607	1.35367	1.48446	1.37727	1.38837	1.29024	9.14949	5.21375	4.72394	6.38513	4.80503	4.98752	4.27799	4.99861	5.65865	4.80711	4.52933	0.68705
AG-898-N21	f_HIMB59	1	A	8.99001	5.18168	3.55747	0.85177	0.82408	0.79135	0.81477	1.47585	0.80673	0.84579	0.84473	4.40409	4.31399	3.63107	1.47307	1.88007	2.22525	2.1591	3.04682	1.48985	2.85632	6.7103	0.90387	0.84176	1.21354	1.21929	0.84032	0.78855	1.1433	1.2007	1.26258	1.18562	1.18134	1.12318	8.04743	4.77661	4.29621	5.98257	4.44119	4.56085	3.99321	4.52842	5.30023	4.56373	4.08504	0.5685
AG-899-C09	f_HIMB59	1	A	9.54372	5.47589	3.71503	0.8288	0.8318	0.80961	0.80696	1.44598	0.81831	0.84219	0.86853	5.42551	5.32474	4.47809	1.68169	2.1372	2.37288	2.15572	3.10087	1.50092	2.88636	7.03569	0.87336	0.79555	1.21119	1.20965	0.82338	0.77201	1.15759	1.19263	1.26441	1.17067	1.22187	1.13556	8.53533	4.98755	4.52119	6.40546	4.66008	4.73025	4.1081	4.78527	5.49217	4.78865	4.30591	0.51351
AG-899-E09	f_HIMB59	1	A	10.3337	5.89878	4.33113	0.91745	0.86373	0.85218	0.87597	1.58745	0.83712	0.89995	0.91485	5.40704	5.18346	4.36676	1.73713	2.00922	2.3787	2.44124	3.74215	1.68119	3.38396	7.86632	0.93757	0.86408	1.36124	1.32485	0.88497	0.86402	1.25427	1.30531	1.40537	1.29003	1.36128	1.20473	9.19805	5.64891	5.11437	7.28422	5.27131	5.32517	4.73607	5.4871	6.28321	5.42197	4.92282	0.492
AG-899-K21	f_HIMB59	1	A	9.54253	5.52398	3.85282	0.83611	0.82273	0.79667	0.82084	1.4919	0.79805	0.82649	0.84926	4.66745	4.61423	3.92629	1.48292	1.99018	2.36649	2.29431	3.43313	1.55403	3.14982	7.35484	0.85974	0.81887	1.24924	1.24722	0.82626	0.78937	1.17956	1.21065	1.27182	1.19592	1.23466	1.12995	8.73612	5.19767	4.70754	6.5374	4.83267	4.85949	4.24431	4.93491	5.70573	4.94089	4.38646	0.52769
AG-899-O08	f_HIMB59	1	A	9.52416	5.55493	3.72314	0.89018	0.8714	0.83667	0.86395	1.47881	0.87119	0.88064	0.89741	4.96865	4.88353	4.11216	1.71983	2.18852	2.48532	2.23181	3.30189	1.5479	3.11132	7.10815	0.90818	0.84681	1.26116	1.2846	0.84952	0.81224	1.22205	1.2709	1.289	1.25157	1.25687	1.18278	8.63073	4.98516	4.47738	6.24829	4.70399	4.73221	4.16592	4.75921	5.52389	4.78653	4.24449	0.55304
AG-904-K16	f_HIMB59	1	A	12.175	6.94786	3.95575	0.78619	0.76238	0.72992	0.73569	1.58415	0.71933	0.76485	0.77218	4.37165	4.28178	3.71077	1.49481	1.81017	2.14136	2.21461	3.07803	1.53567	2.84799	8.52672	0.88887	0.83243	1.26111	1.25238	0.8058	0.78457	1.19012	1.23444	1.27679	1.21419	1.19978	1.08763	11.1703	5.24026	4.73429	6.74829	4.92833	5.0811	4.39187	5.09422	5.82331	4.92553	4.36148	0.51313
AG-905-O07	f_HIMB59	1	A	9.37282	5.40192	4.24818	0.9291	0.90771	0.85767	0.88315	1.36728	0.86144	0.9264	0.92756	5.06676	4.93327	4.23812	1.59332	2.43211	2.82605	2.56792	4.11613	1.77419	3.70682	7.6012	0.84539	0.77412	1.35269	1.36851	0.87906	0.83008	1.24152	1.33973	1.35856	1.30005	1.34689	1.24556	8.43168	5.51093	4.91699	7.03802	5.12601	5.10527	4.58545	5.1476	6.06612	5.3894	4.79223	0.49308
AG-908-G17	f_HIMB59	1	A	9.6907	5.58031	3.79217	1.00139	0.9833	0.92866	0.95009	1.67081	0.95842	0.96078	0.99168	5.59237	5.36634	4.50877	2.03815	2.22452	2.55269	2.23741	3.29261	1.63262	3.16896	7.1194	1.03549	0.93987	1.37363	1.3584	0.94494	0.89786	1.26212	1.34369	1.3878	1.31515	1.31055	1.22911	8.80415	5.10968	4.60926	6.36054	4.73179	4.82299	4.24896	4.9259	5.55015	4.78678	4.3658	0.63283
AG-911-E22	f_HIMB59	1	A	9.82226	5.65878	3.73313	0.77394	0.74621	0.70068	0.72104	1.47635	0.71963	0.75081	0.7614	5.11579	5.06651	4.2447	1.64662	1.7856	2.14917	2.18546	2.93881	1.49026	2.75088	7.39781	0.8292	0.77052	1.16945	1.18515	0.75685	0.71984	1.08404	1.14316	1.19541	1.10952	1.13827	1.06256	9.18849	5.00684	4.51244	6.39414	4.68813	4.68318	4.10998	4.76796	5.50584	4.82684	4.12163	0.50566
AG-911-I02	f_HIMB59	1	A	10.1204	5.77665	3.91168	0.87669	0.84711	0.79937	0.84019	1.49208	0.80791	0.85801	0.85429	5.13627	4.92856	4.15939	1.69181	2.05232	2.41135	2.32597	3.326	1.56163	3.18667	7.59387	0.91028	0.83878	1.25724	1.26448	0.83437	0.78999	1.20484	1.2265	1.29577	1.223	1.21502	1.1565	9.13438	5.22901	4.59282	6.60883	4.86351	4.88845	4.27983	4.94758	5.71876	4.88862	4.4638	0.56071
AG-912-J07	f_HIMB59	1	A	9.68649	5.5716	3.60443	0.8641	0.84106	0.80912	0.82793	1.40164	0.8337	0.84366	0.87067	4.21072	4.18282	3.52993	1.54087	2.08825	2.30547	2.0939	2.98701	1.52805	2.83583	7.04015	0.88981	0.82572	1.21111	1.24729	0.84181	0.79382	1.18541	1.20006	1.26637	1.18007	1.21548	1.12453	8.77835	4.79384	4.33261	6.10878	4.46659	4.52187	4.03151	4.6154	5.2969	4.53236	4.10475	0.5057
AG-915-G17	f_HIMB59	1	A	4.02426	2.36971	2.18765	0.87913	0.91129	0.81767	0.84839	0.94619	0.87864	0.85852	0.90612	3.79813	3.66911	3.12012	1.48492	2.16769	2.21336	1.53296	2.45896	1.15812	2.41961	3.15188	0.81878	0.71271	1.00426	0.99707	0.73467	0.71465	0.88974	0.98386	1.02982	0.96542	0.98012	0.91256	3.40696	2.87721	2.52866	3.36095	2.67148	2.71524	2.4599	2.80914	3.16459	2.74378	2.76852	0.51843
AG-915-I10	f_HIMB59	1	A	10.3893	6.01916	3.79234	0.85245	0.83505	0.81052	0.80968	1.52206	0.81434	0.84692	0.85623	4.58104	4.50212	3.82179	1.55887	1.98093	2.28835	2.19338	2.95267	1.5478	2.85969	7.6483	0.90628	0.84428	1.25142	1.26746	0.86449	0.80008	1.18513	1.21531	1.29747	1.21758	1.21837	1.15945	9.85168	4.99201	4.61868	6.42433	4.72718	4.78474	4.16624	4.90124	5.61936	4.90817	4.18847	0.53063
AG-916-M14	f_HIMB59	1	A	8.62864	4.96458	3.45722	0.72802	0.71648	0.68731	0.68671	1.29744	0.68977	0.71291	0.72454	5.03183	4.93617	4.1404	1.54002	1.77919	2.093	2.04526	3.00476	1.37401	2.7725	6.58789	0.75139	0.70523	1.10163	1.09622	0.71929	0.67808	1.05703	1.07525	1.12769	1.07934	1.08968	1.01097	7.8169	4.6914	4.26964	6.06439	4.35304	4.41225	3.89101	4.46844	5.163	4.55598	3.9497	0.46871
AG-917-G13	f_HIMB59	1	A	10.5907	6.04338	3.60801	0.79617	0.78795	0.75448	0.75853	1.5442	0.75845	0.80299	0.83822	3.74373	3.72581	3.13133	1.20885	2.03527	2.26025	2.16337	3.1822	1.53336	2.95194	7.56352	0.77926	0.74946	1.18594	1.20463	0.78536	0.74357	1.13206	1.17267	1.20854	1.12755	1.18019	1.06839	9.63486	4.83232	4.36296	6.26761	4.4831	4.59043	4.03548	4.60525	5.35319	4.55039	3.99616	0.38351
MED724	f_HIMB59	1	A	15.1958	8.51239	4.76602	0.41896	0.32549	0.4155	0.36754	1.41682	0.31944	0.40736	0.41664	5.14028	5.12997	4.29694	1.03035	1.75808	1.97407	2.48706	3.57598	1.57939	3.10952	10.7542	0.41643	0.48975	1.05017	1.04046	0.55157	0.47498	1.07297	0.98113	1.08958	0.93425	1.05826	0.8819	13.6694	6.62736	5.90117	9.35454	6.1777	6.16506	5.30526	6.27631	7.3335	6.23681	5.25025	0.1833
AG-349-E10	f_HIMB59	1	B	1.25798	0.72524	1.12799	4.71735	5.03125	4.6853	4.68294	0.92384	5.0497	4.92478	5.17239	7.51082	7.3431	6.42138	4.90577	16.3226	15.4838	4.75052	8.94607	3.87963	12.8325	1.09929	1.50363	1.47725	3.44351	3.55121	3.12761	2.87971	3.47028	3.70721	3.61641	3.34337	3.81807	3.48851	1.64204	1.41181	1.245	1.13433	1.26025	1.25291	1.27304	1.40154	1.42683	1.15075	1.23161	0.54366
AG-404-P08	f_HIMB59	1	B	1.00914	0.57012	0.90013	4.34399	4.74302	4.44507	4.42292	0.77178	4.75428	4.60222	4.8088	6.30453	6.26289	5.43755	4.35978	15.2834	13.5507	4.11925	7.69112	3.37558	11.1134	0.87947	1.22271	1.23843	3.18204	3.38342	2.99782	2.73979	3.15657	3.40929	3.35799	3.14146	3.43689	3.14515	1.39732	1.12915	0.99365	0.95745	0.99609	0.97536	0.99011	1.10328	1.18266	0.95804	0.97584	0.43773
AG-447-M14	f_HIMB59	1	B	1.40663	0.86259	1.211	4.54532	5.07055	4.76101	4.67735	1.0396	4.89627	4.94066	5.17935	7.20026	7.06271	6.0894	4.97392	18.0787	15.3591	4.54785	8.25264	3.80359	11.8488	1.20993	1.6282	1.59688	3.42737	3.62857	3.14945	2.91365	3.48483	3.72776	3.53742	3.38906	3.83398	3.48181	1.6493	1.51625	1.36698	1.06426	1.3019	1.35356	1.3337	1.49459	1.54387	1.25618	1.36903	0.61707
AG-453-E17	f_HIMB59	1	B	1.35495	0.82308	1.16747	4.83362	5.24916	4.77083	4.82192	1.04894	5.1854	5.07629	5.22021	7.733	7.5443	6.40693	5.43341	16.5187	14.5574	4.55305	8.39848	3.75782	12.0928	1.16372	1.60005	1.58997	3.65636	3.75575	3.31034	3.03422	3.66227	3.91776	3.77803	3.55909	3.98037	3.57158	1.69066	1.49847	1.31207	1.08474	1.32166	1.33251	1.29684	1.45349	1.49131	1.22496	1.32141	0.5778
AG-891-E22	f_HIMB59	1	B	1.2836	0.73417	1.13339	5.24424	5.73554	5.46727	5.35472	1.01148	5.69556	5.57561	5.8411	9.67926	9.5838	8.25343	6.91837	19.4501	17.6915	5.48982	10.266	4.44728	15.0063	1.22274	1.58146	1.59224	3.90087	4.18088	3.6038	3.33168	3.92591	4.38636	4.09742	3.89873	4.28086	4.02858	1.89838	1.41634	1.25325	1.15749	1.28668	1.20045	1.24081	1.34872	1.40028	1.1582	1.16302	0.51292
AG-891-J18	f_HIMB59	1	B	1.05009	0.59079	0.97801	4.95586	5.46216	5.15716	5.03201	0.90185	5.33143	5.30017	5.59209	9.18815	9.07439	7.79482	6.6099	18.0633	16.4513	4.96475	9.48834	3.99564	13.874	1.02228	1.36876	1.40749	3.60615	3.80372	3.35401	3.09555	3.70719	4.04272	3.84875	3.56464	4.12636	3.73433	1.66127	1.17655	1.01537	1.03593	1.05855	0.98366	1.03329	1.14859	1.20345	0.96636	0.93785	0.45181
AG-892-D04	f_HIMB59	1	B	0.96805	0.55846	0.87678	4.27953	4.67449	4.37938	4.30075	0.8356	4.61106	4.5528	4.77635	8.33398	8.20703	7.01518	5.77654	16.2407	14.1199	4.46514	8.37339	3.54092	11.9791	0.93596	1.21068	1.1903	3.1874	3.35959	2.87643	2.68356	3.19962	3.45587	3.33115	3.09952	3.54468	3.17934	1.43276	1.11017	0.96194	0.91505	0.98847	0.92742	0.9573	1.06992	1.13425	0.90346	0.9245	0.42705
AG-892-D10	f_HIMB59	1	B	1.15206	0.68371	1.02133	4.45789	4.9241	4.56002	4.48246	0.8972	4.8437	4.75434	4.91848	9.2448	9.04552	7.78313	5.82693	16.6093	15.4676	4.78145	8.94592	3.87038	12.8276	1.09025	1.35077	1.32925	3.27335	3.4387	3.02709	2.79876	3.31672	3.5368	3.39267	3.20147	3.6826	3.29796	1.65762	1.26081	1.08071	1.07946	1.13115	1.07914	1.09409	1.19595	1.27757	1.0249	1.04333	0.49216
AG-892-E23	f_HIMB59	1	B	1.09979	0.62471	0.97783	4.91143	5.38648	5.098	4.93238	0.87399	5.28025	5.21566	5.47476	8.87944	8.86219	7.63362	6.16697	18.217	16.5344	4.99537	9.51405	4.05933	13.9107	1.0542	1.38806	1.42379	3.58459	3.84724	3.34276	3.05067	3.61493	4.00529	3.80332	3.57246	3.99978	3.70108	1.71457	1.22427	1.06185	1.03272	1.10433	1.03464	1.06761	1.15597	1.22266	0.98	0.97736	0.44079
AG-892-G03	f_HIMB59	1	B	1.03061	0.59826	0.86878	3.7613	4.15371	3.89945	3.7261	0.84655	4.04157	4.01425	4.18393	7.10174	7.05934	6.19102	4.98293	13.7918	12.4167	3.90411	7.19746	3.09397	10.5566	0.92583	1.18606	1.20079	2.78711	2.99284	2.58617	2.42262	2.83654	3.0282	2.95736	2.73582	3.12025	2.80175	1.38778	1.08517	0.91465	0.83549	0.9658	0.94251	0.96026	1.02776	1.08945	0.88852	0.92315	0.44546
AG-892-M07	f_HIMB59	1	B	1.08894	0.61278	1.01512	4.97669	5.53194	5.1624	5.0422	0.88045	5.38067	5.35707	5.5114	9.32868	9.14405	7.90207	6.64341	18.39	16.7402	5.14234	9.57636	4.1631	14.1301	1.035	1.41767	1.4248	3.64633	3.86518	3.39483	3.15026	3.74725	4.08033	3.8732	3.63417	4.11959	3.7547	1.68656	1.2678	1.09327	1.06568	1.12094	1.05249	1.07963	1.18235	1.24766	1.0077	0.99572	0.4366
AG-892-N06	f_HIMB59	1	B	1.10756	0.66086	0.96444	4.10196	4.48373	4.23033	4.12868	0.90838	4.38523	4.34984	4.46554	6.5913	6.59461	5.75362	5.004	15.5215	13.4776	4.15364	7.65188	3.36035	11.1874	1.02538	1.29568	1.30244	2.97536	3.2355	2.80211	2.56447	3.06067	3.3252	3.16823	2.9781	3.42384	3.04565	1.53621	1.19808	1.04474	0.92706	1.04487	1.00159	1.01534	1.1122	1.19443	0.97237	1.01057	0.48946
AG-893-E16	f_HIMB59	1	B	0.95794	0.53205	0.87574	4.2816	4.83306	4.47956	4.42918	0.78745	4.64695	4.64724	4.81788	8.08286	8.05201	6.86938	5.80497	15.8837	14.7393	4.45846	8.38061	3.55458	12.5553	0.91891	1.20829	1.23198	3.22142	3.38753	2.9324	2.71784	3.26689	3.54446	3.39395	3.15009	3.6594	3.30757	1.51778	1.07002	0.92377	0.93641	0.96373	0.89898	0.9369	1.00553	1.09173	0.87631	0.87379	0.39868
AG-893-E21	f_HIMB59	1	B	1.00991	0.59052	0.87663	3.95325	4.35287	3.98857	3.96947	0.81239	4.29576	4.23211	4.34411	7.72246	7.56518	6.53464	5.91214	15.165	13.4225	4.09386	7.85828	3.18988	11.2628	0.91773	1.13488	1.13473	2.91457	3.02714	2.64785	2.48871	2.94328	3.23712	3.06262	2.87817	3.25925	3.0319	1.4157	1.07549	0.92008	0.89264	0.99648	0.93903	0.93528	1.04379	1.11277	0.90046	0.90606	0.43123
AG-893-E23	f_HIMB59	1	B	0.95974	0.54233	0.80911	4.04613	4.46986	4.17019	4.15533	0.79331	4.35237	4.38475	4.4988	6.61213	6.45879	5.6345	4.72559	14.7482	13.0108	4.0637	7.53354	3.23777	11.1518	0.89352	1.13928	1.19653	2.95447	3.17385	2.81205	2.59622	3.03127	3.26648	3.17977	2.96382	3.36541	2.96775	1.37735	1.00851	0.88149	0.84398	0.896	0.87293	0.87955	0.97575	1.0345	0.8387	0.84016	0.40856
AG-893-P11	f_HIMB59	1	B	1.34798	0.79785	1.1305	4.43642	4.89399	4.59061	4.45054	1.05102	4.77984	4.6966	4.81467	8.52776	8.51043	7.28496	6.48208	16.7533	14.5566	4.60054	8.47784	3.57807	12.2741	1.1982	1.39338	1.37892	3.27584	3.45614	2.99663	2.82641	3.37138	3.65959	3.44629	3.29078	3.70035	3.42164	1.69189	1.36591	1.21193	1.00533	1.2547	1.2391	1.21311	1.33016	1.41968	1.15888	1.22211	0.56165
AG-894-C10	f_HIMB59	1	B	1.0482	0.60688	0.93175	4.46572	4.94819	4.52656	4.45218	0.86148	4.78549	4.76759	4.97008	8.57298	8.55377	7.35902	6.10455	16.6205	14.8008	4.66709	8.62714	3.67881	12.7136	0.98282	1.25862	1.2651	3.27225	3.49409	3.04001	2.81956	3.32916	3.60751	3.42528	3.21869	3.69099	3.36113	1.58252	1.14418	1.00552	0.95896	1.03081	0.99722	1.0123	1.11969	1.16895	0.95598	0.96034	0.44726
AG-894-O02	f_HIMB59	1	B	1.05343	0.61138	0.93085	4.41349	4.85243	4.48192	4.40863	0.83906	4.72782	4.65203	4.86748	7.8527	7.76995	6.6269	5.57604	16.6594	14.7484	4.52733	8.52939	3.59298	12.2729	1.00054	1.27911	1.28231	3.29644	3.46537	2.96085	2.75942	3.29896	3.58906	3.43154	3.20117	3.66659	3.31473	1.56435	1.17458	1.00398	0.92571	1.02619	0.98222	0.98791	1.10075	1.15358	0.93484	0.96019	0.43378
AG-894-O04	f_HIMB59	1	B	0.97575	0.54929	0.87929	4.09864	4.57023	4.24425	4.1581	0.80431	4.44547	4.39267	4.55467	8.1185	8.09956	6.90578	5.71506	16.3198	14.1379	4.46418	8.17522	3.54111	11.9231	0.91486	1.15023	1.18323	3.03036	3.24702	2.79842	2.57421	3.08118	3.29579	3.1873	2.99181	3.39745	3.03952	1.46785	1.07396	0.92487	0.89136	0.94532	0.89689	0.93238	1.01253	1.0714	0.88143	0.87906	0.40748
AG-894-P07	f_HIMB59	1	B	1.31182	0.77534	1.1558	4.7847	5.18292	4.88537	4.73706	1.02954	5.11942	5.11473	5.21533	9.1774	9.10009	7.86729	6.67497	17.0497	15.721	4.88376	9.18228	4.00362	13.4916	1.23476	1.5401	1.52343	3.50121	3.7708	3.25318	2.9921	3.54657	3.84996	3.73799	3.55103	4.00246	3.51371	1.81344	1.41101	1.22222	1.13491	1.26135	1.21982	1.24115	1.36749	1.42097	1.15559	1.1848	0.55824
AG-895-A09	f_HIMB59	1	B	1.01362	0.58082	0.92069	4.51256	5.01552	4.68652	4.60934	0.86198	4.91435	4.86791	5.05794	8.71347	8.6054	7.39782	6.17157	16.861	15.0546	4.63163	8.75302	3.69006	12.7539	0.97923	1.30688	1.316	3.35891	3.4941	3.08516	2.8536	3.38402	3.68868	3.53426	3.28785	3.69705	3.39978	1.55537	1.15266	0.99805	0.98872	1.01338	0.98152	1.01046	1.10633	1.15563	0.94781	0.94183	0.42946
AG-895-E07	f_HIMB59	1	B	1.11314	0.62305	0.98282	4.87903	5.37334	5.00077	4.91856	0.91493	5.24856	5.20386	5.37516	8.93921	8.91768	7.63488	6.35796	17.8375	16.4274	5.03473	9.38497	4.07195	13.9547	1.05352	1.38657	1.39652	3.60014	3.77665	3.27641	3.12025	3.6583	3.96845	3.7267	3.51111	4.06061	3.69509	1.70262	1.22135	1.03814	1.01963	1.06744	1.01719	1.03252	1.16187	1.17966	0.96977	0.96643	0.45315
AG-895-J15	f_HIMB59	1	B	0.98697	0.579	0.87941	4.33857	4.85554	4.54116	4.43406	0.81245	4.72486	4.73701	4.90057	8.10729	8.07107	6.89112	5.84584	16.3976	14.7588	4.50662	8.47069	3.59708	12.4658	0.95109	1.23613	1.26723	3.20585	3.46156	2.99152	2.78832	3.29658	3.64325	3.42446	3.16845	3.62471	3.30536	1.5259	1.10926	0.96599	0.96025	0.97784	0.91544	0.94809	1.03642	1.11029	0.90116	0.88885	0.41366
AG-896-E11	f_HIMB59	1	B	1.02794	0.57321	0.87759	4.0408	4.4618	4.1564	4.06624	0.84064	4.34071	4.38098	4.52694	7.29451	7.28234	6.31069	5.13668	14.9634	13.4797	4.25007	8.05843	3.36588	11.6015	0.97038	1.26111	1.27189	2.95105	3.15496	2.78711	2.55723	3.04969	3.2531	3.16589	2.96338	3.31243	3.04928	1.50348	1.10691	0.94485	0.93305	0.96151	0.91777	0.96189	1.04199	1.10284	0.88868	0.90981	0.4258
AG-897-E09	f_HIMB59	1	B	1.02082	0.59072	0.89501	4.16374	4.58028	4.25396	4.17676	0.78643	4.58536	4.46727	4.63445	7.65613	7.64434	6.43632	5.37903	16.4563	14.573	4.36057	8.42255	3.36545	12.1088	0.93565	1.16743	1.15527	3.06483	3.23848	2.82557	2.63831	3.09536	3.40422	3.23738	2.99441	3.55121	3.19801	1.47397	1.10998	0.9503	0.92505	0.9694	0.95846	0.9821	1.05458	1.13256	0.91164	0.90117	0.42198
AG-898-F04	f_HIMB59	1	B	1.39885	0.81577	1.16338	5.0071	5.41941	4.99522	5.01712	1.09439	5.32471	5.27815	5.51059	9.88199	9.71562	8.21607	7.0188	18.4595	16.6208	5.13309	10.0849	4.0244	14.0526	1.2374	1.52055	1.46498	3.72339	3.89463	3.35155	3.11931	3.7814	4.06631	3.88101	3.58552	4.17159	3.80979	1.74987	1.51348	1.26513	1.17102	1.30516	1.31706	1.30885	1.44713	1.46889	1.21741	1.26342	0.57701
AG-899-C14	f_HIMB59	1	B	1.00794	0.57522	0.92689	4.63152	5.04735	4.74548	4.59044	0.85055	4.91459	4.91958	5.11963	8.87994	8.81484	7.63002	6.23051	17.2024	15.6702	4.80003	8.96824	3.91117	13.2444	0.99764	1.3047	1.326	3.34338	3.55071	3.07861	2.8835	3.45122	3.73243	3.5301	3.29225	3.76395	3.42399	1.60328	1.13795	0.98974	0.96729	1.02335	0.96091	0.99799	1.10295	1.13883	0.93851	0.91735	0.41513
AG-899-K18	f_HIMB59	1	B	1.2359	0.72465	1.01739	4.43477	4.92877	4.55511	4.42622	0.9753	4.78136	4.79662	4.93242	8.43893	8.25643	7.11261	6.18901	16.3563	14.3736	4.58447	8.51683	3.67558	12.4514	1.10245	1.33312	1.33563	3.37248	3.55919	3.0411	2.77265	3.4046	3.71965	3.47009	3.26322	3.75949	3.39057	1.64612	1.28328	1.14931	0.95337	1.15811	1.11874	1.12855	1.22408	1.2793	1.04926	1.1163	0.54275
AG-900-E05	f_HIMB59	1	B	1.51898	0.91029	1.28474	4.99327	5.52012	5.01536	5.03059	1.14605	5.39023	5.30889	5.53509	8.60208	8.48251	7.27715	6.4994	17.5153	16.1016	5.09738	9.18913	4.10946	13.4378	1.30021	1.71874	1.62902	3.81083	3.86519	3.43909	3.12807	3.75173	4.03064	3.98352	3.66508	4.13141	3.73715	1.88773	1.59565	1.39342	1.16061	1.46216	1.4212	1.45174	1.59808	1.60788	1.32029	1.44315	0.6706
AG-900-G06	f_HIMB59	1	B	1.10036	0.61516	1.02765	5.08053	5.59549	5.20955	5.05868	0.94215	5.44419	5.37802	5.61065	9.23979	9.2739	7.97294	6.66048	18.7752	16.7563	5.0866	9.71758	4.15833	14.129	1.0795	1.44212	1.44981	3.69875	3.94342	3.41788	3.1572	3.74084	4.10701	3.85929	3.63866	4.21231	3.82664	1.75985	1.24189	1.09683	1.07931	1.13861	1.04942	1.07895	1.19727	1.28385	1.00545	1.01078	0.45126
AG-900-I14	f_HIMB59	1	B	1.19081	0.68159	1.00771	4.65873	5.12801	4.7737	4.67074	0.94152	5.06412	5.05901	5.17807	9.76228	9.53105	8.13951	6.25757	17.4397	15.8937	4.98746	9.48502	4.00761	13.6715	1.09263	1.38288	1.33961	3.50425	3.62859	3.19027	2.95715	3.46974	3.76172	3.59497	3.37322	3.79328	3.50266	1.72526	1.29761	1.13241	1.08759	1.17932	1.12706	1.11827	1.22238	1.28432	1.05903	1.0727	0.49695
AG-901-E23	f_HIMB59	1	B	1.01433	0.56673	0.92085	4.43594	4.90052	4.56197	4.50096	0.82816	4.82397	4.72788	4.93854	8.77054	8.60051	7.48578	6.17896	16.25	14.9254	4.55609	8.73822	3.60313	12.6489	0.98074	1.25279	1.27132	3.25823	3.463	3.00119	2.8228	3.30568	3.5867	3.48836	3.23658	3.72037	3.32581	1.55669	1.16854	0.98645	0.99328	1.01623	0.96444	1.01059	1.0811	1.13401	0.91532	0.91708	0.40664
AG-901-M08	f_HIMB59	1	B	1.3489	0.76984	1.0923	4.58022	4.99624	4.68008	4.55958	1.0318	4.8589	4.78442	4.96058	8.22592	8.2463	7.16645	6.04875	16.0609	14.8589	4.64755	8.66519	3.7532	12.8941	1.17751	1.49268	1.4414	3.35963	3.63139	3.07353	2.88093	3.45773	3.74716	3.64203	3.34078	3.78128	3.4851	1.71334	1.36057	1.17361	1.0505	1.21908	1.17748	1.21006	1.32374	1.35796	1.10215	1.17813	0.57837
AG-903-I23	f_HIMB59	1	B	1.09833	0.61797	1.03289	4.96566	5.54275	5.12577	5.06834	0.92106	5.41927	5.34933	5.51486	9.50079	9.24606	8.04795	6.69977	18.5481	16.7575	5.12844	9.57697	4.12879	14.0709	1.0664	1.41789	1.4528	3.69301	3.92828	3.40078	3.11828	3.76228	4.05836	3.90124	3.65636	4.15276	3.7227	1.71139	1.26151	1.09536	1.07033	1.14306	1.06561	1.09504	1.21978	1.27736	1.00355	1.00996	0.45344
AG-904-C07	f_HIMB59	1	B	0.85829	0.46623	0.85505	4.6058	5.14544	4.7808	4.66255	0.83097	5.01065	4.97164	5.2516	8.76621	8.71997	7.51621	6.50273	17.1247	15.5736	4.83998	9.19442	3.88171	13.5126	0.89254	1.23725	1.26673	3.43016	3.6089	3.14774	2.92772	3.39517	3.77185	3.57163	3.31981	3.82029	3.50639	1.53221	1.07991	0.92647	0.92899	0.94104	0.87658	0.91363	1.00045	1.04997	0.84915	0.80153	0.35019
AG-904-J19	f_HIMB59	1	B	1.29682	0.74588	1.13832	5.06394	5.61076	5.17296	5.11654	1.03946	5.48649	5.4136	5.6438	9.00539	8.98832	7.60079	6.63319	18.6794	16.5258	5.22638	9.75519	4.16244	14.2599	1.14866	1.60128	1.54236	3.82701	4.03731	3.477	3.20228	3.84114	4.21615	4.03174	3.73255	4.16344	3.84853	1.79429	1.39424	1.20737	1.08946	1.24559	1.2156	1.23729	1.35939	1.40922	1.12013	1.2077	0.55277
AG-904-K09	f_HIMB59	1	B	1.17572	0.65608	1.03502	4.86384	5.34378	5.07245	4.93842	0.94838	5.27584	5.20527	5.4416	9.02102	8.86213	7.69078	6.30939	17.7745	16.4169	5.20688	9.63747	4.13184	14.3992	1.08442	1.42853	1.45755	3.5827	3.84925	3.3316	3.10234	3.72633	3.97859	3.839	3.55455	4.0232	3.70588	1.76775	1.26553	1.10433	1.06548	1.14897	1.08923	1.12519	1.22582	1.26838	1.06102	1.04784	0.50144
AG-904-O04	f_HIMB59	1	B	1.08569	0.61226	0.9212	4.23119	4.62715	4.34756	4.22836	0.85904	4.56846	4.44825	4.62724	7.68535	7.68883	6.60063	5.63443	15.705	13.8657	4.41772	8.12052	3.48542	11.8698	0.98653	1.22378	1.25848	3.10356	3.31149	2.89508	2.62737	3.19812	3.42683	3.2556	3.0761	3.50209	3.14226	1.53994	1.13207	1.01769	0.91153	1.03001	1.00339	0.99578	1.11571	1.16928	0.93067	0.96607	0.45259
AG-907-L05	f_HIMB59	1	B	1.28068	0.77621	1.09936	4.43237	4.93152	4.58185	4.44013	1.00392	4.85865	4.69854	4.93041	8.67993	8.64318	7.31996	6.09121	16.803	15.0536	4.61283	8.60527	3.65592	12.4846	1.16661	1.45276	1.39161	3.33257	3.50544	2.99797	2.84246	3.40033	3.6958	3.46445	3.22949	3.79817	3.42659	1.6533	1.3729	1.18289	1.05482	1.21703	1.18893	1.18961	1.3533	1.38853	1.13135	1.18148	0.5448
AG-908-O07	f_HIMB59	1	B	1.15279	0.69051	1.04315	4.68857	5.30699	4.95648	4.81613	0.95897	5.11333	5.1226	5.25667	8.33864	8.2774	7.14673	6.06921	17.316	15.858	4.90407	8.95643	4.0114	13.6882	1.08626	1.45342	1.44695	3.52745	3.77018	3.22774	2.99804	3.63198	3.90988	3.75302	3.49376	4.06832	3.61319	1.69675	1.27756	1.1189	1.00382	1.15512	1.12797	1.15735	1.22508	1.30461	1.07032	1.08541	0.49527
AG-909-K20	f_HIMB59	1	B	1.02898	0.59242	0.94394	4.28209	4.76494	4.45339	4.40603	0.86563	4.68543	4.64577	4.82937	7.95398	7.96523	6.75993	5.70975	16.1665	14.5075	4.45295	8.28274	3.60743	12.1911	0.97456	1.24274	1.25074	3.19008	3.3869	2.91893	2.71932	3.22816	3.47596	3.39871	3.16873	3.60105	3.17483	1.49057	1.13789	1.01605	0.94549	1.01196	0.98469	0.99603	1.11055	1.16183	0.93694	0.95694	0.43832
AG-910-B07	f_HIMB59	1	B	1.66023	0.95383	1.34305	4.78111	5.18988	4.96171	4.75278	1.15115	5.14319	5.13782	5.22752	10.2842	10.2476	8.79699	5.95315	17.2491	16.3667	5.22078	9.68304	4.25004	13.6613	1.49012	1.57494	1.56785	3.60129	3.7385	3.23009	2.97244	3.5918	3.87863	3.7208	3.49575	3.95362	3.51623	2.00678	1.65759	1.43577	1.28662	1.48721	1.47845	1.48406	1.61108	1.67546	1.37836	1.44879	0.61707
AG-910-G06	f_HIMB59	1	B	1.08398	0.62231	0.95818	4.65517	5.14183	4.77206	4.64073	0.86638	4.99736	4.98862	5.22477	8.2708	8.15529	7.0494	5.91201	17.5334	15.7173	4.98267	9.1863	3.86158	13.4032	1.03859	1.2957	1.317	3.49913	3.63997	3.15695	2.92417	3.46924	3.81125	3.61495	3.36915	3.81306	3.50772	1.61841	1.21795	1.02421	0.97323	1.05579	1.01973	1.04129	1.15303	1.17274	0.97383	0.96542	0.43675
AG-910-G09	f_HIMB59	1	B	1.0097	0.57435	0.8919	4.28606	4.77273	4.41396	4.31709	0.83172	4.63557	4.58165	4.75338	8.32863	8.22732	7.0901	5.88023	16.5733	14.5748	4.62323	8.44675	3.63028	12.5428	0.94495	1.2278	1.24069	3.16735	3.38168	2.94499	2.70043	3.23795	3.49458	3.32587	3.11314	3.58144	3.22953	1.52381	1.12313	0.97611	0.91695	1.00929	0.97136	0.98847	1.08012	1.13744	0.91533	0.93293	0.42981
AG-910-J16	f_HIMB59	1	B	1.6022	0.93949	1.256	4.56602	4.89647	4.68491	4.51967	1.18151	4.84656	4.72136	5.00629	10.2545	9.96054	8.63544	6.2413	15.9089	14.9482	4.76555	8.86791	3.81466	12.3908	1.38481	1.67806	1.62396	3.41058	3.51979	3.06051	2.84612	3.4285	3.7147	3.5565	3.30027	3.67501	3.45276	1.89127	1.59495	1.40017	1.20595	1.45433	1.42583	1.46946	1.57421	1.63933	1.34453	1.4552	0.66672
AG-911-L10	f_HIMB59	1	B	1.33232	0.77014	1.08253	4.07461	4.41631	4.13343	4.07676	0.82137	4.38947	4.38669	4.44893	9.68901	9.51893	8.08506	5.73681	16.6118	15.7069	4.78584	9.5455	3.69983	13.2937	1.18804	1.18776	1.16452	3.01044	3.16162	2.72357	2.56144	3.04926	3.36954	3.15155	2.91636	3.41686	3.0824	1.65616	1.33596	1.17427	1.24273	1.19362	1.16415	1.17268	1.29526	1.37107	1.11597	1.11597	0.44118
AG-912-J04	f_HIMB59	1	B	1.06825	0.6111	0.9316	4.45328	4.89752	4.63732	4.50681	0.86578	4.8613	4.80178	4.98718	8.02697	7.99028	6.90447	5.81639	16.3906	14.9686	4.6387	8.51024	3.75187	12.7791	0.99695	1.35418	1.36178	3.27759	3.47732	3.02936	2.77844	3.35892	3.64608	3.46698	3.20925	3.69466	3.39015	1.62439	1.16669	1.03208	0.98521	1.0377	1.01695	1.02367	1.11432	1.20661	0.97325	0.96814	0.46446
AG-912-N03	f_HIMB59	1	B	1.23474	0.7165	1.06373	4.73715	5.17054	4.87043	4.73202	0.98184	5.04806	5.06985	5.25378	8.60873	8.53072	7.36005	5.82429	17.4116	16.183	4.95289	9.35415	4.02828	13.5925	1.18706	1.4744	1.47747	3.47569	3.70394	3.18324	2.96911	3.5271	3.8518	3.69642	3.41021	3.90556	3.53926	1.788	1.31885	1.15933	1.06443	1.18365	1.11538	1.14395	1.2616	1.34897	1.05234	1.09587	0.52549
AG-914-D07	f_HIMB59	1	B	1.10476	0.61949	0.9722	4.66581	5.10952	4.77754	4.67719	0.90229	4.97482	4.94621	5.20987	8.96458	8.96111	7.59419	6.45488	17.6094	15.5009	4.85692	9.08513	3.84007	13.1893	1.02917	1.34249	1.34106	3.42847	3.69457	3.154	2.90913	3.46338	3.67734	3.62188	3.31409	3.80265	3.45208	1.60443	1.20439	1.05554	0.98144	1.09587	1.05406	1.06842	1.18903	1.22657	0.97925	1.01129	0.45045
AG-914-F18	f_HIMB59	1	B	1.13687	0.63663	0.96464	4.24494	4.67237	4.38675	4.24336	0.89577	4.59607	4.53883	4.68601	7.91256	7.859	6.83535	5.94369	15.7213	13.9154	4.38976	8.16603	3.50224	11.8982	1.0201	1.27144	1.27659	3.15352	3.38829	2.94208	2.70274	3.16843	3.48391	3.32355	3.12608	3.57693	3.26134	1.57351	1.18512	1.0323	0.95694	1.07295	1.02464	1.01811	1.14121	1.1849	0.96429	1.01001	0.47188
AG-914-K13	f_HIMB59	1	B	1.26769	0.72582	1.06978	4.49389	4.95766	4.65589	4.53267	0.97367	4.87695	4.80499	4.98939	8.09792	7.94242	6.86267	5.53128	17.0059	14.7895	4.74795	8.50597	3.77141	12.4265	1.16141	1.4059	1.4174	3.36147	3.64535	3.14966	2.87232	3.43402	3.60862	3.61002	3.37316	3.79362	3.44722	1.7177	1.32783	1.17729	1.05761	1.18726	1.15111	1.17124	1.2655	1.35193	1.11698	1.16641	0.52832
AG-914-P10	f_HIMB59	1	B	1.3819	0.83397	1.11378	4.00352	4.28354	4.02156	4.01301	1.04076	4.29192	4.2924	4.38392	8.50184	8.25815	7.13824	5.41938	14.4207	13.6843	4.32565	7.94682	3.52258	11.4097	1.17391	1.40363	1.33817	3.04463	3.14646	2.72449	2.59434	2.93004	3.23067	3.13603	2.94839	3.23401	3.06923	1.64529	1.39228	1.22275	1.00963	1.24214	1.27495	1.25069	1.35785	1.41213	1.15345	1.2338	0.57238
AG-915-O03	f_HIMB59	1	B	1.19249	0.66793	1.03032	4.49717	4.98371	4.61133	4.53755	0.89389	4.83499	4.83108	4.97536	9.8351	9.71257	8.3876	6.12079	16.2556	15.7802	4.77863	9.22525	3.85799	13.3031	1.0952	1.3484	1.36585	3.33949	3.49004	3.05475	2.78837	3.29922	3.66427	3.46105	3.23161	3.70482	3.35945	1.70559	1.26821	1.1287	1.10124	1.15382	1.09727	1.12403	1.21459	1.27186	1.03312	1.06771	0.45385
AG-916-L20	f_HIMB59	1	B	1.06318	0.62452	0.91886	4.04514	4.43918	4.12231	4.06473	0.84979	4.36455	4.29329	4.47072	7.99717	7.95565	6.78088	5.87757	15.4003	13.697	4.26216	7.88082	3.35748	11.4827	0.992	1.18727	1.17304	2.97577	3.18359	2.77073	2.53522	3.0279	3.31968	3.11966	2.96787	3.3572	3.05105	1.46285	1.15066	0.99854	0.93395	1.029	0.98229	0.99791	1.10804	1.17782	0.95379	0.97274	0.45903
AG-916-N15	f_HIMB59	1	B	1.03734	0.58453	0.93291	4.82202	5.40595	5.04653	4.9743	0.88612	5.32299	5.24841	5.4051	8.88126	8.81708	7.58325	6.54625	17.9032	16.0417	4.91627	9.21651	3.9641	13.8351	1.0172	1.34954	1.35766	3.59725	3.84418	3.27051	3.12447	3.63488	3.95927	3.80315	3.56404	4.07464	3.65015	1.6459	1.18612	1.05154	1.02349	1.07913	1.00107	1.02408	1.13252	1.20257	0.96573	0.94513	0.44321
AG-917-K23	f_HIMB59	1	B	1.16408	0.67936	0.96627	3.83836	4.2068	3.97004	3.85564	0.81591	4.05841	4.12216	4.24396	8.81442	8.57882	7.34389	5.4078	15.624	14.613	4.36001	8.37883	3.36717	11.7939	1.03697	1.13591	1.14542	2.89389	3.0143	2.60958	2.37773	2.85616	3.16129	2.96981	2.77534	3.19121	2.91466	1.54433	1.18991	1.03093	0.99441	1.04356	1.05263	1.05074	1.15638	1.22889	0.99804	1.01522	0.434
AG-917-M08	f_HIMB59	1	B	1.10504	0.63286	0.94427	3.81457	4.16016	3.88372	3.83121	0.76968	4.02421	4.0648	4.2013	9.50275	9.28462	7.85984	5.52607	15.0515	13.7005	4.16374	8.06045	3.28571	11.3119	0.99645	1.0914	1.06966	2.84801	2.95937	2.55491	2.33887	2.84267	3.05038	2.93135	2.7093	3.12001	2.86485	1.46987	1.18418	1.03115	1.06249	1.05254	1.02876	1.02322	1.11884	1.20154	0.97119	0.97116	0.40305
AG-917-M17	f_HIMB59	1	B	1.13015	0.66102	0.95258	4.37406	4.77304	4.45534	4.35814	0.91807	4.65792	4.59432	4.79553	8.51678	8.46941	7.24284	5.71212	16.7829	14.6987	4.62313	8.43642	3.63874	12.2623	1.04968	1.33202	1.32251	3.15802	3.38714	2.9392	2.71203	3.24929	3.49789	3.34731	3.13422	3.60532	3.18333	1.57958	1.21305	1.05446	0.9589	1.06739	1.03486	1.05889	1.16639	1.22322	0.97811	1.03518	0.49674
AG-918-C10	f_HIMB59	1	B	1.0937	0.64309	0.96255	4.12928	4.55735	4.27451	4.22952	0.86092	4.49087	4.41765	4.59839	7.41766	7.44847	6.44651	5.65541	16.197	14.227	4.28669	8.01766	3.41231	11.8371	0.97919	1.23703	1.23012	3.09504	3.2697	2.81167	2.5899	3.15936	3.45795	3.25359	3.02641	3.54886	3.14555	1.47222	1.20211	1.03462	0.90471	1.08054	1.02987	1.0371	1.10419	1.20128	0.99151	1.03025	0.48642
AG-918-C13	f_HIMB59	1	B	1.01742	0.56988	0.88682	4.07458	4.51534	4.17315	4.10299	0.80113	4.40748	4.36474	4.52476	7.57106	7.49179	6.41873	5.48175	15.2271	13.5237	4.26444	7.83548	3.42831	11.5982	0.94673	1.17472	1.16946	3.00374	3.23601	2.77471	2.57827	3.04282	3.34941	3.23134	2.9333	3.42782	3.10248	1.48452	1.09082	0.97402	0.87777	0.97635	0.94754	0.94421	1.05782	1.09453	0.88577	0.9106	0.43274
AG-918-N11	f_HIMB59	1	B	1.0752	0.60282	0.93617	4.67993	5.175	4.81847	4.71369	0.85164	5.05193	4.9874	5.26781	8.02516	8.00209	6.93252	5.78394	16.8353	15.3663	4.8111	9.01917	3.8084	13.3542	1.04269	1.34138	1.3752	3.42248	3.61606	3.1558	2.94816	3.48249	3.73282	3.5845	3.31572	3.80386	3.50689	1.70068	1.16785	1.02535	1.00845	1.04861	0.94402	0.99328	1.10965	1.16934	0.93968	0.92664	0.42621
AG-919-D10	f_HIMB59	1	B	1.04996	0.60501	0.92185	4.05428	4.4825	4.19771	4.15331	0.83956	4.42764	4.33558	4.51377	6.91577	6.82861	5.91478	4.99715	14.5715	13.1272	4.09923	7.50175	3.29417	10.997	0.9493	1.24984	1.22399	3.01225	3.2092	2.82728	2.63742	3.06446	3.25386	3.20231	3.01209	3.34514	3.01474	1.43508	1.14718	1.01907	0.93618	1.01129	0.99405	1.00966	1.09609	1.16621	0.94956	0.98456	0.4629
AG-919-M03	f_HIMB59	1	B	1.24073	0.71137	1.1234	5.19607	5.76727	5.38931	5.28265	1.01364	5.70869	5.63138	5.80464	9.54388	9.37819	8.07949	6.93402	18.8579	16.9397	5.31447	9.87519	4.27362	14.6022	1.16734	1.53793	1.53396	3.92678	4.1036	3.5744	3.29739	3.8993	4.26396	4.11642	3.84159	4.36462	3.95848	1.85362	1.36165	1.18971	1.11827	1.20443	1.17765	1.19333	1.28967	1.36945	1.121	1.12465	0.53578
AG-919-N08	f_HIMB59	1	B	0.98584	0.55383	0.88795	4.31837	4.86242	4.48641	4.39211	0.80606	4.6775	4.63293	4.75302	8.32848	8.26095	7.102	5.78987	15.6839	14.4494	4.48356	8.25254	3.59945	12.5137	0.94593	1.21678	1.24766	3.17242	3.39834	2.92313	2.72626	3.26231	3.53594	3.35301	3.14646	3.62788	3.27995	1.53392	1.08995	0.94338	0.91517	0.98592	0.90465	0.93607	1.0171	1.09895	0.88277	0.865	0.4075
AG-919-N20	f_HIMB59	1	B	1.2428	0.72994	1.08057	4.5009	4.85036	4.51743	4.43986	0.98765	4.80244	4.71002	4.8609	8.75688	8.6086	7.35847	6.78569	16.4534	14.571	4.62694	8.91491	3.54371	12.5332	1.10403	1.40155	1.33662	3.32736	3.48769	3.00781	2.81778	3.33074	3.55241	3.46771	3.24188	3.6772	3.42818	1.58651	1.34737	1.17841	1.03352	1.2081	1.17311	1.1604	1.31104	1.34875	1.09251	1.16278	0.54587
AG-920-J13	f_HIMB59	1	B	0.97716	0.56787	0.91042	4.36224	4.83097	4.48137	4.43876	0.81757	4.7318	4.6608	4.84091	8.30558	8.1477	6.99783	6.05505	17.4934	14.932	4.54655	8.74571	3.52006	12.5868	0.93214	1.22131	1.20269	3.24995	3.4424	2.94879	2.75371	3.27021	3.55205	3.37259	3.15351	3.69283	3.31075	1.42172	1.16817	1.00447	0.95752	1.02634	0.96538	0.98368	1.10368	1.15135	0.93148	0.92759	0.4213
AG-920-K17	f_HIMB59	1	B	0.96711	0.55223	0.9155	4.73174	5.24304	4.92954	4.7714	0.83415	5.12242	5.03916	5.28998	8.50923	8.56373	7.36588	6.12267	17.532	15.7499	4.79655	8.96222	3.86754	13.184	0.97314	1.33103	1.33165	3.41005	3.63938	3.16274	2.94577	3.55016	3.77442	3.61075	3.37902	3.90999	3.50955	1.60074	1.12722	0.95736	0.92715	0.99092	0.95222	0.99935	1.08019	1.12771	0.93633	0.88342	0.40303
AH-326-N10	f_HIMB59	1	B	1.58913	1.00326	1.24255	3.29921	3.50522	3.18899	3.25961	1.12402	3.42662	3.4224	3.52877	4.86869	4.79773	4.05404	3.72517	10.96	9.67871	3.13815	5.40518	2.57986	7.67995	1.27326	1.63961	1.51809	2.60969	2.68313	2.29643	2.15491	2.51274	2.71287	2.70813	2.54298	2.64378	2.50338	1.5139	1.60016	1.38637	0.96965	1.37748	1.45093	1.40307	1.58291	1.62603	1.31239	1.54177	0.75058
AG-333-O11	f_HIMB59	2		1.10978	0.74577	0.77277	0.8357	0.97469	0.75853	0.79126	1.22114	0.94321	0.79835	0.80653	1.0805	0.97469	0.87732	1.07711	1.14594	1.25489	0.76382	1.01389	0.70307	1.17763	0.79854	1.22412	1.13146	0.8317	0.78312	0.66129	0.66264	0.71804	0.80777	0.82722	0.81591	0.76634	0.73337	0.87935	1.00519	0.85937	0.46686	0.86917	0.95185	0.88175	1.00383	1.01023	0.83976	1.07103	0.59964
AG-896-P05	f_HIMB59	2		0.73304	0.47562	0.52489	0.69517	1.56739	0.64562	0.69608	2.88084	1.52708	0.68189	0.71717	0.75917	0.6844	0.61605	1.09803	0.69182	0.77102	0.5079	0.6844	0.49606	0.78653	0.52714	2.08242	2.04213	0.63465	0.61209	0.54066	0.53547	0.5895	0.67062	0.64495	0.64182	0.62964	0.59297	0.89139	0.70233	0.60298	0.26238	0.59571	0.64308	0.63666	0.69027	0.69592	0.56958	0.73097	0.38551
HIMB59-SPSalt	f_HIMB59	2		0.09746	0.06845	0.05124	0.05089	0.08383	0.0616	0.05203	0.07637	0.07294	0.05243	0.05342	0.11139	0.09795	0.08379	0.05931	0.1603	0.14011	0.07055	0.0975	0.04521	0.14099	0.07467	0.07071	0.07274	0.04315	0.05486	0.04076	0.04161	0.04997	0.0519	0.04778	0.04782	0.04685	0.04654	0.11206	0.07603	0.06846	0.07241	0.06152	0.05103	0.05086	0.05938	0.07188	0.06156	0.06503	0.09347
CP.5	f_HIMB59	2		0.27879	0.19207	0.18121	0.15602	0.19361	0.16299	0.14555	0.21418	0.17973	0.15603	0.16677	0.26373	0.23545	0.20876	0.20161	0.32889	0.32521	0.18234	0.2515	0.12759	0.30454	0.19692	0.22451	0.19811	0.14838	0.16226	0.13463	0.13001	0.14279	0.15922	0.15823	0.14562	0.16304	0.15694	0.24863	0.23025	0.18996	0.1383	0.18321	0.19096	0.19901	0.20633	0.22172	0.18148	0.23802	0.17572
HIMB59	f_HIMB59	2		0.7406	0.50129	0.51388	0.56518	0.72814	0.50493	0.5378	0.67242	0.70253	0.55189	0.5441	0.75452	0.67633	0.60032	0.73678	0.78696	0.84918	0.51841	0.70518	0.47661	0.81949	0.55181	0.75702	0.67082	0.53867	0.52675	0.44508	0.4323	0.47405	0.53124	0.54977	0.52988	0.51596	0.49895	0.62319	0.67051	0.59235	0.33445	0.57795	0.6238	0.5926	0.67272	0.67863	0.57058	0.7217	0.41329
LSUCC0245	f_HIMB59	2		0.67544	0.45739	0.47966	0.5205	0.65702	0.46809	0.49539	0.63278	0.62727	0.5084	0.50364	0.69075	0.62839	0.55105	0.69064	0.73382	0.78499	0.4775	0.65923	0.44342	0.75059	0.51531	0.6929	0.62146	0.49978	0.49088	0.41296	0.40506	0.4428	0.49043	0.51154	0.49503	0.47755	0.46511	0.57251	0.62347	0.54627	0.30284	0.53571	0.57952	0.54768	0.62406	0.62918	0.53452	0.67832	0.37408
AG-325-G13	f_HIMB59	3	A	2.91197	2.01503	0.1193	0.06145	0.08061	0.05177	0.04262	0.32496	0.06588	0.04785	0.05577	0.15013	0.13061	0.09835	0.07842	0.14054	0.15623	0.0736	0.11352	0.05281	0.1436	1.17047	0.12707	0.13918	0.06093	0.06113	0.05115	0.04867	0.05983	0.05246	0.05911	0.05869	0.04367	0.06421	4.15305	0.21271	0.18957	0.26971	0.19806	0.21719	0.16971	0.21765	0.234	0.14395	0.11893	1.6784
AG-333-K07	f_HIMB59	3	A	4.47292	3.09085	0.64961	0.59114	0.60139	0.53162	0.55227	0.84417	0.5851	0.55847	0.56426	0.80846	0.72868	0.63622	0.77398	0.79574	0.89278	0.57372	0.74382	0.52768	0.84232	1.94658	0.75052	0.65697	0.61891	0.58582	0.48261	0.47984	0.53564	0.58319	0.61947	0.61588	0.56105	0.53491	6.3017	0.88	0.76983	0.53658	0.79473	0.89165	0.7774	0.91414	0.92825	0.7053	0.87498	1.79343
AG-313-A14	f_HIMB59	3		1.04744	0.72188	0.66995	0.7158	0.71594	0.64163	0.67314	0.70369	0.70853	0.66859	0.69073	0.93926	0.84675	0.7427	0.87621	0.96044	1.05338	0.66428	0.87242	0.62425	1.01841	0.72065	0.81217	0.70034	0.70411	0.67139	0.57338	0.56394	0.61049	0.67574	0.72726	0.69167	0.66172	0.64464	0.73042	0.90291	0.78498	0.44114	0.77648	0.85192	0.78732	0.89405	0.88981	0.75059	0.95811	0.60127
HIMB59-MED-G104	f_HIMB59	4		0.35942	0.2242	0.1735	0.1842	0.22275	0.17002	0.16854	0.5517	0.21157	0.16458	0.17975	0.42326	0.35856	0.31068	0.4701	0.4006	0.42683	0.19687	0.30811	0.14548	0.38687	0.21742	0.32079	0.31672	0.16808	0.15962	0.14401	0.14373	0.14583	0.16903	0.18022	0.17369	0.17263	0.15094	0.41414	0.23859	0.21785	0.17263	0.18888	0.21054	0.19285	0.20115	0.23926	0.19161	0.24569	0.24334
TMED259	f_HIMB59	4		0.38262	0.16343	0.09921	0.06612	0.09076	0.08888	0.07486	0.21816	0.08812	0.08439	0.07438	0.12566	0.11678	0.11394	0.1268	0.1979	0.18595	0.08887	0.14731	0.056	0.18399	0.11447	0.17461	0.18767	0.08998	0.08429	0.07058	0.07226	0.07414	0.08782	0.09543	0.09912	0.09611	0.08497	1.08323	0.10426	0.09186	0.11567	0.09975	0.1059	0.09136	0.08981	0.12473	0.09451	0.09826	5.40242
AG-325-B13	f__GCA-002718135	1	A	2.1261	1.50684	2.03275	2.39352	3.00144	2.46022	2.39253	1.15419	3.01084	2.54905	2.6749	3.78239	3.92193	3.2178	2.67749	6.0064	5.15042	2.56799	3.4551	1.54772	4.55019	2.5989	1.44251	1.54369	2.0014	2.26982	1.86948	1.7011	2.22252	1.93191	2.11641	1.96143	1.99512	1.74004	1.56867	2.48397	2.39855	2.97436	2.28261	2.22834	2.37982	2.35226	2.56105	2.59581	2.26333	0.28751
AG-325-F23	f__GCA-002718135	1	A	2.40368	1.70127	3.63931	3.07218	3.80159	3.26727	3.19133	1.33319	3.8254	3.33866	3.48198	6.25376	6.56762	5.40226	3.42449	9.40237	8.09208	4.15468	5.33069	2.57894	6.94873	3.78044	1.57913	1.76712	2.64181	2.97926	2.44173	2.23958	2.95318	2.63843	2.80846	2.61247	2.66532	2.30786	1.83745	4.21766	4.01004	5.32795	3.84368	3.72894	4.04805	4.00352	4.3469	4.6194	4.14267	0.25794
AG-325-O18	f__GCA-002718135	1	A	3.75715	3.01547	3.07516	1.4869	1.79225	1.50925	1.52965	1.27877	1.72979	1.56463	1.64549	2.65792	2.81871	2.24366	1.77014	3.7041	3.36267	1.97919	2.30861	1.34	3.01017	3.93501	1.33204	1.30241	1.46089	1.5944	1.27143	1.20356	1.54178	1.41034	1.49061	1.45075	1.36144	1.22325	1.66904	4.22901	4.05368	5.08484	3.84643	3.92956	4.14469	3.95723	4.25145	4.01418	3.9014	0.38671
AG-333-K22	f__GCA-002718135	1	A	2.67032	1.96716	3.6605	3.09265	3.75899	3.16149	3.02827	1.46372	3.77598	3.27063	3.3237	5.36365	5.73162	4.76173	3.52896	8.42223	7.51389	3.73945	4.96481	2.37806	6.36173	3.99444	1.76015	1.88744	2.66666	2.97489	2.45767	2.27207	2.88059	2.60949	2.77524	2.64699	2.61531	2.39337	1.82835	4.40662	4.18104	5.25478	4.06819	3.95884	4.17473	4.14803	4.48358	4.69185	4.33536	0.37321
AG-337-D08	f__GCA-002718135	1	A	1.41215	1.00723	1.95562	1.8326	2.18231	1.8932	1.79621	0.97511	2.18388	1.93493	1.98006	3.23249	3.27273	2.68525	2.12095	4.83479	4.36041	2.07958	2.83911	1.42423	3.59454	1.88139	1.21244	1.23871	1.5989	1.74307	1.415	1.35076	1.6334	1.50644	1.64324	1.58321	1.49231	1.34082	0.97235	2.28081	2.1499	2.57414	2.06409	2.10945	2.24476	2.22637	2.32793	2.45313	2.35092	0.30493
AG-337-F02	f__GCA-002718135	1	A	2.13174	1.5801	2.96497	2.0651	2.57535	2.13115	2.11776	1.08112	2.54826	2.16576	2.31666	4.04285	4.23604	3.4519	2.35969	5.9444	5.35276	2.81839	3.66335	1.82358	4.58536	2.87852	1.24633	1.3223	1.79105	2.0656	1.64028	1.53844	2.01937	1.81396	1.88623	1.82858	1.75109	1.61304	1.35304	3.50265	3.31183	4.20969	3.10102	3.1971	3.33298	3.30829	3.58332	3.79752	3.55301	0.27905
AG-337-I02	f__GCA-002718135	1	A	1.83067	1.40725	2.32153	1.5132	1.8285	1.56513	1.51581	0.73079	1.81022	1.62035	1.64817	2.99266	3.15909	2.64106	1.60233	4.53081	4.05164	2.10607	2.66138	1.31862	3.52362	2.41203	0.797	0.93368	1.33462	1.52022	1.18364	1.11882	1.4572	1.30366	1.3603	1.31513	1.29311	1.18876	1.09913	2.79539	2.65502	3.59909	2.49213	2.52751	2.70387	2.66298	2.88334	3.07577	2.84557	0.15365
AG-343-L18	f__GCA-002718135	1	A	2.0774	1.31544	2.9879	4.55877	5.53073	4.61334	4.50217	1.77748	5.58325	4.78578	5.04768	7.22818	7.34532	6.04501	5.05359	11.495	10.113	4.4367	6.37838	2.87508	8.08794	3.0761	2.44568	2.52663	3.79484	4.09461	3.47747	3.34473	3.9861	3.54422	3.91426	3.75241	3.5263	3.3156	1.90155	3.39985	3.15522	3.77575	3.02472	3.03517	3.27145	3.24519	3.43785	3.49396	3.3704	0.46711
AG-359-G09	f__GCA-002718135	1	A	1.88934	1.19769	2.98939	5.19784	6.22593	5.27381	5.09197	1.55924	6.33552	5.3447	5.59213	9.99893	10.4987	8.47439	6.45018	13.9532	12.4306	5.42241	7.8842	3.16863	10.6522	3.21085	2.03266	2.40304	3.92413	4.44067	3.80298	3.48623	4.39029	3.8234	4.23853	3.79574	3.81658	3.42966	2.06143	3.24128	3.01746	4.00007	2.97674	2.82302	3.1125	3.12337	3.43195	3.57403	3.02009	0.26216
AG-359-I03	f__GCA-002718135	1	A	1.47446	0.84158	2.55944	4.92091	6.21371	5.15178	5.00616	1.36873	6.32719	5.1737	5.54151	10.2422	10.6416	8.65594	6.36107	13.4557	11.8803	4.99579	7.43697	2.88775	10.0693	2.8582	1.7006	2.11941	3.7345	4.24176	3.71529	3.3577	4.24897	3.74688	3.96899	3.66375	3.74038	3.27861	1.94944	2.6727	2.55567	3.52325	2.45675	2.19756	2.53983	2.50721	2.853	2.99605	2.35343	0.10852
AG-410-B18	f__GCA-002718135	1	A	1.32052	0.87359	1.59845	2.67994	3.22019	2.72378	2.60212	1.32028	3.30088	2.72476	2.84206	4.25268	4.31661	3.54111	3.19065	5.71078	5.1427	2.50632	3.6044	1.55983	4.72117	1.75556	1.66356	1.72508	2.18201	2.3635	2.05527	1.9327	2.21514	1.99965	2.21552	2.12387	2.03615	1.9056	1.15519	1.84284	1.70771	1.94567	1.7018	1.70745	1.83327	1.80502	1.88661	1.88278	1.84715	0.34542
AG-414-G02	f__GCA-002718135	1	A	2.31189	1.44288	3.30487	5.59837	7.10424	5.83697	5.74377	2.17354	7.22693	5.90524	6.28098	11.1025	11.5639	9.36097	7.02966	14.0345	12.9932	5.90152	8.55099	3.37751	11.5568	3.77668	2.68606	3.0974	4.44973	5.06598	4.3142	3.91495	5.02967	4.3963	4.70961	4.41954	4.4015	3.9203	2.53712	3.61999	3.41123	4.28453	3.3329	3.22298	3.44436	3.55225	3.81285	4.02737	3.4453	0.38146
AG-414-N23	f__GCA-002718135	1	A	2.15124	1.2938	3.13894	5.97041	7.58528	6.16863	5.9911	1.88771	7.59517	6.38954	6.64772	10.2794	10.751	8.6882	7.25537	15.1523	13.3679	5.78687	8.58853	3.37259	11.5915	3.56415	2.49034	2.94481	4.61615	5.22707	4.5344	4.15851	5.17972	4.56663	4.97627	4.59927	4.52382	4.0842	2.45682	3.34844	3.16146	4.07435	3.08577	2.92632	3.28065	3.21914	3.48983	3.72172	3.08668	0.28772
AG-422-E02	f__GCA-002718135	1	A	2.18549	1.382	3.13478	5.26563	6.57373	5.46177	5.27996	1.59603	6.65295	5.54956	5.79479	8.39221	8.81697	7.15551	5.93932	13.7663	11.9992	5.36069	7.77801	3.12188	10.392	3.61734	2.2124	2.58483	4.13799	4.62179	4.03437	3.7033	4.64958	4.04036	4.36668	4.09762	3.99474	3.57897	2.35388	3.44084	3.25943	4.12455	3.08636	2.97107	3.29368	3.25525	3.53143	3.6933	3.11914	0.28633
AG-422-J16	f__GCA-002718135	1	A	2.06747	1.26098	3.03409	5.88123	7.41155	6.09978	5.87093	1.70998	7.55702	6.27317	6.51776	8.73038	9.24284	7.444	6.39255	15.3007	13.0502	5.79822	8.42554	3.36866	11.5772	3.43956	2.42341	2.8148	4.59817	5.17534	4.44129	4.09217	5.14146	4.44569	4.80914	4.48358	4.4312	3.93112	2.36199	3.30553	3.09676	3.93257	2.95503	2.81694	3.21322	3.16464	3.37465	3.55762	2.98271	0.31503
AG-422-N03	f__GCA-002718135	1	A	1.79373	1.02971	2.68825	5.0561	6.40721	5.22011	5.0783	1.25202	6.5258	5.36141	5.61769	7.82189	8.2918	6.76123	5.34638	12.7151	10.9881	5.0961	7.2675	2.83081	9.87027	3.28539	1.91732	2.4182	3.96117	4.46363	3.91711	3.49071	4.51078	3.80727	4.20543	3.81484	3.84307	3.39855	2.16153	2.79637	2.6991	3.72474	2.58766	2.39601	2.71735	2.66469	2.90049	3.14434	2.44044	0.09685
AG-426-A05	f__GCA-002718135	1	A	1.93002	1.23268	2.91763	4.80643	5.86412	4.89883	4.83886	1.72428	5.86537	5.08929	5.19237	9.5406	9.96133	8.01096	6.19858	12.6958	11.4747	5.01218	7.45633	2.99515	9.45771	3.13814	2.18584	2.4375	3.86763	4.2443	3.66693	3.35984	4.16292	3.69742	4.07195	3.7354	3.73083	3.43874	2.00997	3.23056	3.06036	3.80306	2.91254	2.93652	3.1363	3.19601	3.32273	3.43225	3.06308	0.39186
AG-426-J10	f__GCA-002718135	1	A	1.83735	1.11953	2.72449	4.94485	6.1487	5.08418	4.90217	1.54747	6.21683	5.24011	5.42588	8.78752	9.18502	7.41331	6.27221	13.6432	11.4392	4.83471	7.23592	2.89421	9.34035	3.08171	2.05541	2.36283	3.92911	4.4298	3.87114	3.49507	4.29511	3.77378	4.22184	3.8	3.80334	3.39129	2.04521	3.04952	2.75948	3.57434	2.71633	2.6068	2.86556	2.8921	3.13348	3.26743	2.78738	0.29543
AG-453-C10	f__GCA-002718135	1	A	2.01212	1.22294	2.97966	6.21406	7.85841	6.45055	6.19587	1.81382	7.91817	6.64482	6.95034	8.82238	9.15705	7.53785	6.85823	15.5219	13.0238	5.54464	8.0505	3.2595	11.1216	3.33218	2.6741	3.11362	4.79971	5.37126	4.69188	4.3185	5.30486	4.63286	5.02349	4.70922	4.53959	4.13761	2.3713	3.28625	3.07503	3.83898	2.92098	2.84017	3.09506	3.16209	3.4453	3.55032	3.02581	0.33814
AG-453-N02	f__GCA-002718135	1	A	2.01002	1.2922	2.83204	5.55625	6.91285	5.6545	5.43087	1.59829	6.95784	5.81867	5.91138	8.0314	8.43893	6.86612	6.00003	13.4225	11.6089	5.21204	7.61866	3.05928	10.0541	3.38544	2.36543	2.61087	4.30589	4.86975	4.25712	3.87649	4.81331	4.15853	4.54792	4.23431	4.19738	3.77471	2.27506	3.13718	2.96016	3.76445	2.86877	2.79511	3.01981	3.09854	3.28029	3.43077	2.90506	0.33811
AG-457-C19	f__GCA-002718135	1	A	2.36568	1.44084	3.10525	5.72004	7.1946	5.87961	5.71935	1.86724	7.23435	6.0361	6.28912	8.89613	9.05133	7.45404	6.4133	13.4655	12.4366	5.35119	7.93797	3.27771	10.5324	3.61621	2.66354	3.02933	4.46882	5.07542	4.39381	3.9854	5.009	4.37773	4.78505	4.46103	4.37807	3.98322	2.49185	3.51229	3.22691	4.0151	3.11731	3.04285	3.32045	3.32205	3.56503	3.74815	3.26172	0.36796
AG-457-D17	f__GCA-002718135	1	A	4.42282	3.47732	3.72289	2.14226	2.6728	2.30205	2.21477	1.40586	2.63734	2.31128	2.4682	4.02994	4.32831	3.5351	2.48554	5.77381	5.22635	2.9745	3.70151	1.91729	4.72522	5.0262	1.41424	1.50044	2.04195	2.34934	1.84431	1.73431	2.26652	2.0516	2.1777	2.06116	2.01477	1.87819	2.09718	4.83638	4.61737	5.93324	4.38244	4.41448	4.68068	4.53825	4.834	4.74641	4.42202	0.33742
AG-457-E22	f__GCA-002718135	1	A	2.288	1.41847	3.03327	5.57307	7.14436	5.66823	5.49162	2.05819	7.18628	5.77813	6.11549	8.63519	9.05587	7.35428	6.39227	13.2986	11.5416	5.24846	7.33592	3.0668	10.1236	3.61843	2.78738	3.16896	4.31266	4.89788	4.26882	3.83011	4.8537	4.32382	4.60705	4.27989	4.23338	3.86	2.63033	3.32146	3.05374	3.80252	2.98397	2.946	3.16112	3.20902	3.45934	3.57869	3.03314	0.3846
AG-461-D09	f__GCA-002718135	1	A	2.40986	1.67487	3.62659	3.10006	3.75304	3.20416	3.12779	1.48513	3.73856	3.23905	3.39532	5.75257	6.04838	5.01434	3.4356	8.36315	7.41004	3.88651	5.30349	2.45681	6.50028	3.6864	1.75453	1.86341	2.61303	2.99276	2.47938	2.31675	2.89264	2.67169	2.87363	2.68822	2.56595	2.36146	1.7295	4.12012	3.92978	4.97811	3.71168	3.80298	3.99397	4.02562	4.26336	4.38206	4.06286	0.38609
AG-461-E22	f__GCA-002718135	1	A	3.96768	3.29743	3.36029	1.83074	2.27727	1.93082	1.85814	1.15421	2.29632	1.94398	2.08404	3.41212	3.56659	2.90692	1.95671	4.93933	4.4402	2.49942	3.06016	1.6215	4.03614	4.43671	1.12198	1.32011	1.72585	1.94685	1.50304	1.42893	1.99117	1.78379	1.80641	1.70755	1.72112	1.51678	1.84434	4.34253	4.20076	5.60683	3.94688	4.02487	4.25727	4.1356	4.42798	4.28289	3.89743	0.27437
AG-470-M17	f__GCA-002718135	1	A	3.25902	2.56732	3.0318	1.97904	2.40112	2.02395	1.95331	1.0233	2.45356	2.04129	2.21812	3.52747	3.92642	3.11754	2.09471	5.68999	4.92977	2.60734	3.12332	1.61917	4.42595	3.94413	1.07113	1.21942	1.65883	1.98781	1.56504	1.45906	1.97744	1.726	1.82604	1.71507	1.80178	1.52095	1.764	4.18766	3.96886	5.25525	3.79907	3.76068	3.93517	3.70435	4.10219	4.04862	3.58523	0.16235
AG-891-E15	f__GCA-002718135	1	A	1.99276	1.24521	2.99615	5.67586	7.0886	5.88322	5.70621	1.7963	7.14059	5.97953	6.18681	9.50299	9.98924	8.08473	6.77646	14.9322	12.6498	5.54145	7.96267	3.22508	11.0486	3.42371	2.41479	2.83214	4.4371	4.99742	4.36732	3.9948	4.9834	4.2736	4.70159	4.35933	4.37286	3.85741	2.31114	3.25891	3.12453	3.90872	2.97409	2.85624	3.11221	3.13247	3.47264	3.57811	3.02353	0.30358
AG-891-E17	f__GCA-002718135	1	A	2.06564	1.25386	2.99997	5.63839	7.10251	5.9173	5.74865	1.91358	7.25801	6.08977	6.23723	9.96125	10.2916	8.35041	7.14407	15.0298	12.8195	5.36915	8.02536	3.1981	10.838	3.40147	2.4947	2.88809	4.55113	4.96882	4.33911	3.98872	4.90573	4.26922	4.71717	4.39832	4.33413	3.84963	2.36486	3.23408	3.05128	3.93024	2.9442	2.75221	3.09406	3.15252	3.432	3.51542	3.00939	0.35169
AG-891-G08	f__GCA-002718135	1	A	2.75501	1.90217	3.8468	4.53315	5.65506	4.63606	4.61099	2.02962	5.71096	4.89181	5.0601	8.9366	9.27392	7.60326	6.14503	11.8784	10.7824	5.05192	7.2183	3.18849	9.2227	4.16365	2.45942	2.71933	3.85647	4.22689	3.60747	3.3236	4.22453	3.68902	3.98177	3.77786	3.67854	3.27799	2.3775	4.28118	4.11259	5.1438	3.95388	3.79817	4.21864	4.15104	4.45957	4.55954	4.21472	0.44924
AG-891-K05	f__GCA-002718135	1	A	1.95381	1.18495	2.45999	4.75605	6.27191	4.98782	4.80479	1.69885	6.32056	5.09097	5.31781	7.57221	7.96716	6.36632	5.78336	11.3949	10.0123	4.50452	6.36994	2.59037	8.60002	3.17117	2.39753	2.83324	3.81454	4.2909	3.72926	3.36798	4.25385	3.72067	4.02188	3.75222	3.70395	3.28105	2.40988	2.72209	2.52805	3.213	2.40507	2.35034	2.61546	2.60383	2.78651	2.92704	2.53136	0.27186
AG-891-K19	f__GCA-002718135	1	A	2.30604	1.32628	3.32789	6.37679	8.06866	6.61659	6.43471	2.00621	8.06363	6.83976	7.09909	11.0983	11.5664	9.37848	8.00361	16.4211	14.3323	6.18311	9.18487	3.56942	12.3273	3.7652	2.72623	3.23023	5.0241	5.63238	4.86696	4.43589	5.55961	4.84877	5.30799	4.90489	4.89209	4.36306	2.6652	3.57406	3.41563	4.26472	3.20387	3.10033	3.46581	3.40627	3.77138	3.9258	3.26146	0.33173
AG-891-K21	f__GCA-002718135	1	A	1.70254	1.05452	2.54606	4.53444	5.61014	4.62205	4.53561	1.4653	5.63403	4.78217	4.96288	8.18013	8.5383	7.00646	5.82134	12.9691	10.7924	4.53753	6.81258	2.74321	8.68185	2.84745	1.97611	2.19068	3.59844	4.03872	3.51947	3.21665	3.93462	3.44275	3.8339	3.5609	3.47382	3.12824	1.91068	2.73679	2.62785	3.24161	2.56545	2.44292	2.61879	2.66201	2.91539	2.99312	2.60028	0.3143
AG-891-P06	f__GCA-002718135	1	A	1.77647	1.15596	2.49811	4.27234	5.26686	4.40054	4.2196	1.4939	5.29321	4.45676	4.60017	7.56562	8.0546	6.56844	5.27189	11.214	9.70937	4.40203	6.18464	2.58309	8.23017	2.88986	1.93245	2.15552	3.32148	3.78335	3.22088	2.97696	3.78121	3.27755	3.55625	3.28195	3.27377	2.95873	1.91076	2.77027	2.60031	3.27869	2.56571	2.40261	2.68054	2.70497	2.92995	3.01498	2.63556	0.30275
AG-891-P20	f__GCA-002718135	1	A	2.0259	1.23135	2.91742	5.46298	6.86495	5.60585	5.42385	1.82459	6.96529	5.8285	5.96635	8.84036	9.32638	7.5341	6.62631	13.475	11.8998	5.23941	7.54767	3.01671	10.207	3.3924	2.38112	2.82364	4.2881	4.79218	4.20716	3.76957	4.71792	4.1614	4.54693	4.21205	4.14007	3.68596	2.3108	3.15018	3.00828	3.79677	2.85768	2.76894	3.05698	3.04164	3.28786	3.46324	2.93079	0.31786
AG-892-A10	f__GCA-002718135	1	A	2.08596	1.24376	3.37174	5.85732	7.33954	6.13694	5.96508	1.87997	7.48019	6.22468	6.49124	11.298	11.8667	9.51749	6.91691	15.3122	13.764	6.14976	8.91822	3.58068	12.1546	3.75125	2.3072	2.70378	4.53477	5.15627	4.41905	4.05779	5.16356	4.52338	4.79313	4.50417	4.57294	4.02658	2.41835	3.61879	3.36131	4.31364	3.26292	3.10165	3.44655	3.51812	3.7578	4.00388	3.30906	0.29785
AG-892-B03	f__GCA-002718135	1	A	2.30849	1.47372	3.34979	6.29802	7.93897	6.45794	6.30895	2.21252	8.05612	6.6509	6.89972	9.88674	10.5122	8.55425	6.9105	16.1023	13.7954	6.06854	8.56726	3.57944	11.8564	3.84743	2.86947	3.41304	4.89614	5.57731	4.8452	4.38462	5.54691	4.84495	5.19294	4.86897	4.79202	4.29917	2.67594	3.5889	3.38972	4.18248	3.28804	3.11636	3.46285	3.45965	3.73238	3.92606	3.34724	0.38316
AG-892-I02	f__GCA-002718135	1	A	1.86642	1.10103	2.6622	4.60823	5.76057	4.78354	4.64769	1.65345	5.8118	4.88729	5.0811	8.56399	8.90823	7.30356	5.79653	12.7679	10.6962	4.79312	6.90824	2.90744	9.0443	3.01343	2.08548	2.38594	3.67407	4.19117	3.57963	3.26604	4.13349	3.61393	3.94805	3.66501	3.58783	3.23665	2.05585	2.87211	2.75114	3.46421	2.66252	2.57032	2.78223	2.79774	3.07286	3.20215	2.74317	0.3025
AG-892-J17	f__GCA-002718135	1	A	2.3535	1.41535	3.42823	7.01735	8.98854	7.22054	7.18579	2.3127	9.00831	7.4945	7.80657	11.3535	11.969	9.6033	8.51078	16.7255	14.8379	6.3309	9.39651	3.60601	12.4258	3.86806	3.0558	3.60292	5.50756	6.09355	5.4189	4.89163	6.05278	5.27656	5.72021	5.32505	5.23104	4.77732	2.74564	3.60827	3.41422	4.36159	3.29988	3.14254	3.52182	3.52429	3.79617	3.99613	3.39114	0.33358
AG-892-M13	f__GCA-002718135	1	A	2.48255	1.64734	3.69129	6.07038	7.50486	6.2223	6.17673	2.23704	7.42325	6.35125	6.74516	11.3869	11.865	9.70586	7.7703	16.1186	14.2171	6.37235	9.31632	3.85068	12.3568	4.02431	2.80654	3.13464	4.87727	5.49626	4.71081	4.23193	5.36905	4.67153	5.17801	4.78324	4.81012	4.25905	2.58661	4.02615	3.75552	4.73472	3.66421	3.54635	3.86313	4.06578	4.21467	4.3725	4.00871	0.48045
AG-893-A21	f__GCA-002718135	1	A	2.00356	1.2249	3.01263	5.9991	7.57793	6.16383	5.98943	1.88379	7.62837	6.34363	6.60694	9.77656	10.2621	8.32101	6.95287	14.9002	13.0161	5.66645	8.1822	3.24624	11.0026	3.44925	2.47787	2.92217	4.60181	5.25305	4.5564	4.13591	5.14557	4.5146	4.83881	4.50173	4.53934	4.03638	2.37364	3.21521	3.06278	3.88286	2.91557	2.82072	3.13558	3.1517	3.39364	3.60808	3.00744	0.29861
AG-893-E11	f__GCA-002718135	1	A	2.06154	1.23683	2.94223	5.84968	7.22116	5.97269	5.82347	1.87805	7.36271	6.11382	6.37966	10.3561	10.6533	8.67709	7.57052	15.0937	13.1812	5.73506	8.62895	3.40153	11.5739	3.49967	2.47582	2.89656	4.50364	5.01552	4.35001	4.01986	4.96362	4.31512	4.74789	4.44314	4.3525	3.8974	2.46121	3.1628	3.04562	3.82315	2.82306	2.72383	3.06552	3.00911	3.32757	3.45603	2.91518	0.31507
AG-893-F05	f__GCA-002718135	1	A	2.00271	1.32069	3.29493	4.69455	5.7948	4.84987	4.73624	1.62178	5.84876	4.99012	5.23171	10.3367	10.6942	8.76151	5.8864	13.2574	11.6858	5.43494	7.98822	3.10992	10.4307	3.50474	2.03906	2.31814	3.76052	4.26304	3.52946	3.2654	4.18421	3.69816	3.92481	3.71294	3.65687	3.35412	2.08246	3.56806	3.38609	4.4102	3.25124	3.10286	3.43596	3.49091	3.71136	3.9866	3.44181	0.28615
AG-893-G20	f__GCA-002718135	1	A	1.63241	1.01566	2.34938	4.07511	5.18788	4.2202	4.14859	1.56939	5.21407	4.36775	4.62109	7.33386	7.57797	6.2377	5.18353	10.6114	8.98379	3.9215	5.82542	2.33492	7.62247	2.65643	1.9894	2.28631	3.35466	3.69486	3.22373	3.0139	3.64797	3.19294	3.52548	3.24892	3.26132	2.95504	1.76777	2.53886	2.32728	2.89367	2.26209	2.20523	2.34299	2.3941	2.57702	2.6728	2.34594	0.29642
AG-893-I03	f__GCA-002718135	1	A	1.10183	0.72665	1.7929	2.81941	3.56276	2.90486	2.80767	1.1101	3.579	2.98289	3.09482	6.66419	6.91752	5.60979	4.31	9.07904	7.09866	2.59115	4.63607	1.49755	5.51556	1.61985	1.37179	1.50091	2.1705	2.41559	2.01442	1.94432	2.35697	2.1015	2.24718	2.12232	2.12231	1.91242	1.02816	1.84577	1.73515	2.08784	1.68649	1.63608	1.81558	1.78576	1.92656	2.00286	1.77091	0.27599
AG-893-K02	f__GCA-002718135	1	A	2.08474	1.3194	2.8829	4.79209	6.03395	4.96104	4.88502	1.77698	6.01795	5.09382	5.25353	8.18198	8.47592	7.07312	5.96135	12.7655	11.0436	4.83732	7.075	2.94613	8.98808	3.03844	2.42753	2.68982	3.8979	4.31467	3.70165	3.4694	4.23128	3.72098	4.06407	3.84426	3.69894	3.39312	2.12587	3.22392	3.00811	3.61215	2.90474	2.83094	3.06161	3.15413	3.32694	3.35625	3.1546	0.44802
AG-893-M20	f__GCA-002718135	1	A	2.06319	1.29974	2.95272	5.76044	7.35204	5.99797	5.81927	1.80879	7.42615	6.18577	6.37443	9.35522	9.77476	7.9488	6.96115	14.3775	12.3817	5.51016	8.00732	3.22005	10.832	3.46342	2.51247	2.89644	4.53979	5.07001	4.43827	4.01837	5.07046	4.41933	4.82013	4.47713	4.27838	3.85401	2.37355	3.22227	3.03584	3.90295	2.97151	2.79379	3.11347	3.15609	3.41085	3.4853	3.00495	0.30884
AG-893-O06	f__GCA-002718135	1	A	0.97916	0.68148	1.26792	2.0242	2.37977	1.98175	1.97866	0.9687	2.38616	2.05134	2.15823	3.17006	3.26342	2.69485	2.44393	4.62673	4.25286	1.77409	2.54793	1.11124	3.33234	1.26729	1.32335	1.41408	1.59527	1.77509	1.54878	1.40045	1.71848	1.52194	1.67449	1.59382	1.48609	1.39742	0.86276	1.41534	1.34843	1.45446	1.27623	1.28823	1.40979	1.36864	1.42434	1.38853	1.42448	0.3003
AG-893-O09	f__GCA-002718135	1	A	2.24875	1.33713	3.14406	5.97785	7.48183	6.23708	5.97538	2.14427	7.65872	6.28582	6.51452	10.2524	10.4989	8.53598	7.82409	14.6682	13.1389	5.67969	8.13733	3.43512	10.9071	3.58163	2.77256	3.13367	4.59037	5.15174	4.55171	4.18642	5.14586	4.44138	4.92902	4.56643	4.49948	3.97667	2.45748	3.37278	3.21617	3.96184	3.1024	2.97973	3.28382	3.25392	3.5798	3.58208	3.20817	0.41198
AG-893-O11	f__GCA-002718135	1	A	2.05454	1.28233	3.04861	5.69977	7.12592	5.92943	5.72647	1.89921	7.28934	6.14463	6.2985	9.75669	10.1273	8.28301	7.19749	14.5642	12.792	5.53954	8.26925	3.1896	11.0035	3.43164	2.6002	2.95842	4.54116	5.0685	4.37626	4.01164	5.01888	4.31801	4.78143	4.46777	4.2677	3.99801	2.34947	3.35287	3.12269	3.96329	3.06202	2.91778	3.23736	3.26525	3.45523	3.62678	3.18568	0.37048
AG-894-D03	f__GCA-002718135	1	A	2.13828	1.33345	3.18217	5.27872	6.52128	5.49856	5.27984	1.92942	6.61934	5.57044	5.80743	10.3655	10.7917	8.82076	6.87994	13.5116	11.9181	5.43688	7.9699	3.33783	10.5594	3.5175	2.37918	2.71094	4.23528	4.64248	4.02332	3.70886	4.70072	4.12821	4.46437	4.14954	4.1295	3.72669	2.3215	3.4665	3.26904	4.12945	3.21166	3.00176	3.37513	3.39265	3.62923	3.81248	3.28036	0.34826
AG-894-D19	f__GCA-002718135	1	A	2.09265	1.24411	3.07091	6.00441	7.50713	6.14448	6.00978	1.80972	7.58915	6.35229	6.59406	10.1243	10.5467	8.51699	7.44834	15.0464	12.94	5.58958	8.20969	3.14826	10.8729	3.37106	2.56924	2.85636	4.70822	5.21167	4.51312	4.11543	5.10465	4.44863	4.95001	4.62461	4.41705	4.01832	2.28051	3.36274	3.12741	3.97917	3.08088	2.94834	3.24776	3.27249	3.50191	3.63386	3.20855	0.34491
AG-894-F19	f__GCA-002718135	1	A	2.11637	1.32802	3.0569	5.62808	7.09103	5.74834	5.67615	1.99095	7.20968	5.94611	6.21158	10.3833	10.7345	8.74035	7.04138	14.2964	12.6176	5.51213	7.99555	3.31473	11.1347	3.3651	2.60783	3.03205	4.43122	4.98139	4.27802	3.88832	5.01073	4.31313	4.64173	4.45945	4.25044	3.86957	2.28336	3.2651	3.16624	3.75106	3.06189	2.91755	3.1712	3.27543	3.519	3.55303	3.13983	0.42603
AG-894-N13	f__GCA-002718135	1	A	1.88041	1.14675	2.78128	5.31751	6.55223	5.42552	5.30917	1.60467	6.70836	5.55433	5.77813	9.25236	9.57246	7.80959	6.68193	13.968	11.9073	5.13469	7.56698	2.94857	9.80297	3.14212	2.1881	2.53571	4.17203	4.64325	4.08595	3.70695	4.62911	3.97404	4.42562	4.08217	3.96659	3.60272	2.15071	2.9889	2.83481	3.59758	2.79348	2.63365	2.92348	2.89279	3.09851	3.23354	2.78444	0.30018
AG-894-P19	f__GCA-002718135	1	A	2.31911	1.43833	3.40022	6.50561	8.10275	6.66844	6.5191	2.06608	8.18433	6.89166	7.19312	10.6615	11.0845	8.98432	8.21361	16.0678	13.7942	5.87139	8.82771	3.54097	11.6548	3.79889	2.81689	3.24076	5.22534	5.68534	4.9927	4.55531	5.62009	4.86867	5.38337	4.97249	4.95935	4.39315	2.54307	3.6813	3.40132	4.24228	3.29841	3.21483	3.57219	3.52154	3.74699	3.87451	3.41978	0.3819
AG-895-D04	f__GCA-002718135	1	A	2.00958	1.19326	2.97911	5.47976	6.76497	5.67208	5.5505	1.75477	6.87092	5.83538	6.04726	10.1971	10.6295	8.63615	7.26025	14.2587	12.4631	5.36076	7.93861	3.19726	10.4081	3.34375	2.37124	2.75931	4.31939	4.8974	4.21668	3.85134	4.74519	4.14851	4.53255	4.23978	4.1115	3.77574	2.28282	3.10731	3.00616	3.81141	2.89225	2.75001	3.02696	3.02417	3.28183	3.44392	2.92151	0.31608
AG-897-D18	f__GCA-002718135	1	A	1.32043	0.8801	1.66532	2.73027	3.34861	2.71355	2.74444	1.31555	3.29669	2.81945	3.00901	5.67303	5.87911	4.77768	3.66081	7.52179	6.66804	2.75334	5.09997	1.61506	6.05676	1.7272	1.68531	1.75184	2.17436	2.43838	2.03324	1.95678	2.42582	2.11275	2.31423	2.14654	2.0699	1.92169	1.1932	1.93588	1.7871	1.97099	1.73224	1.68474	1.85593	1.88819	1.97654	1.92793	1.8838	0.37863
AG-898-L16	f__GCA-002718135	1	A	2.10534	1.27225	2.88321	5.0289	6.16699	5.143	5.13326	1.84881	6.21326	5.31147	5.38406	8.65938	9.08781	7.40795	6.63092	13.0466	11.1111	4.74116	7.0956	2.88006	8.93251	3.06831	2.46731	2.62721	4.11008	4.44253	3.83439	3.53873	4.30914	3.76283	4.27405	3.93458	3.77679	3.4303	2.06732	3.10429	2.92999	3.69714	2.86604	2.81281	3.08691	3.06912	3.33654	3.35806	2.98637	0.43285
AG-899-B06	f__GCA-002718135	1	A	1.90608	1.13184	2.76249	5.30035	6.55883	5.4248	5.3375	1.6545	6.61273	5.58984	5.86683	10.0179	10.3742	8.40889	7.08499	13.9885	12.0905	5.23411	7.81923	3.06788	10.2082	3.08272	2.26845	2.60849	4.12883	4.68823	3.95341	3.69464	4.5553	3.9423	4.35409	4.1195	3.93318	3.61589	2.20896	2.97693	2.77389	3.55508	2.70558	2.57455	2.85413	2.89898	3.13968	3.27734	2.75177	0.2996
AG-899-F03	f__GCA-002718135	1	A	1.99517	1.25113	2.67925	4.85242	6.36497	4.94955	4.93705	1.91126	6.54526	5.18152	5.37372	7.78002	8.17665	6.58358	6.04717	11.0495	9.87763	4.42994	6.38069	2.63069	8.44984	3.26848	2.60084	2.95565	3.87312	4.32586	3.77047	3.43509	4.26589	3.72981	4.10445	3.80891	3.78294	3.35277	2.3617	2.90599	2.78696	3.36049	2.62182	2.53141	2.83574	2.87145	3.02804	3.11753	2.77306	0.33582
AG-899-L06	f__GCA-002718135	1	A	2.3577	1.45708	3.46335	6.22765	7.84388	6.47009	6.2697	2.01679	7.86514	6.62016	6.93094	11.2634	11.8018	9.65971	7.53203	15.6705	14.3687	6.06654	8.66655	3.61718	11.9415	3.80465	2.72505	3.10073	4.89406	5.49797	4.67199	4.3398	5.32937	4.71111	5.11922	4.85838	4.65153	4.2323	2.51847	3.76498	3.55156	4.45327	3.41096	3.30369	3.63006	3.6165	3.97617	4.13902	3.55358	0.39371
AG-899-M17	f__GCA-002718135	1	A	1.89415	1.13197	2.84274	4.98034	6.05143	5.1318	4.95098	1.5431	6.19427	5.2471	5.37821	10.1452	10.5206	8.50735	6.49069	13.9442	12.0458	5.30574	8.04105	3.07813	10.1779	3.16285	2.03997	2.3077	3.92496	4.35288	3.79876	3.46974	4.29275	3.74733	4.16577	3.87512	3.74478	3.4298	2.08145	3.1011	2.88936	3.69412	2.77296	2.65593	2.90664	2.99651	3.20338	3.30064	2.87377	0.31266
AG-903-O20	f__GCA-002718135	1	A	2.00425	1.20067	3.08309	4.92604	5.85787	5.00653	4.85467	1.76675	5.95611	5.1713	5.26947	10.2238	10.4022	8.54183	6.42632	13.4654	11.7537	5.26882	7.88621	3.15726	9.72766	3.22915	2.2475	2.43553	3.91635	4.42737	3.69972	3.43511	4.20941	3.74862	4.15099	3.83291	3.77278	3.45897	2.06287	3.33702	3.15996	3.85402	3.03237	3.07721	3.1599	3.27547	3.48274	3.53218	3.13574	0.41724
AG-905-O21	f__GCA-002718135	1	A	1.09476	0.76043	1.32907	2.21321	2.68849	2.26591	2.17877	1.10696	2.7184	2.26429	2.40109	3.7075	3.77124	3.05398	2.74604	4.94056	4.29882	2.05402	2.85438	1.30191	3.79478	1.50307	1.42322	1.51704	1.81196	1.9791	1.72736	1.64027	1.93121	1.70298	1.87439	1.79414	1.70484	1.51275	0.98735	1.55511	1.46565	1.66678	1.41714	1.43608	1.55925	1.53603	1.62194	1.62157	1.56237	0.2875
AG-907-D22	f__GCA-002718135	1	A	2.48002	1.72127	3.34435	4.45104	5.44383	4.56944	4.415	1.93817	5.40007	4.55316	4.89641	8.73354	9.0334	7.45005	6.11468	11.2641	10.1133	4.62623	6.62237	2.89339	8.52914	3.66357	2.40942	2.60949	3.61238	3.97873	3.40712	3.12254	3.87765	3.48195	3.74102	3.49114	3.40092	3.18507	2.18904	3.82788	3.58088	4.5866	3.45131	3.49266	3.73877	3.79968	3.98773	4.09129	3.76052	0.4758
AG-909-O11	f__GCA-002718135	1	A	1.8618	1.16562	2.39407	4.36351	5.71415	4.57007	4.53362	1.67747	5.74873	4.67057	4.89445	7.32297	7.63478	6.2364	5.48717	10.3995	9.2751	4.17618	5.95578	2.45836	7.95632	2.97865	2.3142	2.62361	3.52069	3.97402	3.41899	3.07473	3.93634	3.40217	3.74089	3.40781	3.33292	3.02176	2.33024	2.61237	2.45833	2.9967	2.34023	2.28703	2.52532	2.51211	2.70155	2.86241	2.42577	0.31429
AG-910-K03	f__GCA-002718135	1	A	1.9925	1.24045	2.93835	5.06674	6.11126	5.15844	5.13256	1.80617	6.28963	5.30531	5.56795	9.73228	9.91843	8.14017	6.70169	12.8168	11.2283	4.97871	7.3281	2.91678	9.56715	3.1789	2.31696	2.52409	4.10565	4.57607	3.87781	3.61562	4.39202	3.92447	4.24317	4.0151	3.96524	3.56994	2.09428	3.19854	2.95344	3.68738	2.93415	2.74566	3.1027	2.98894	3.2552	3.36849	2.99984	0.36699
AG-910-N14	f__GCA-002718135	1	A	2.36547	1.46802	3.32407	6.12771	7.72874	6.26702	6.13991	2.06504	7.71063	6.51047	6.77003	9.76732	10.2416	8.23616	7.1271	15.5993	13.7204	5.99343	8.70912	3.5698	11.9765	3.7792	2.84978	3.28019	4.78856	5.47022	4.71252	4.29444	5.34208	4.79791	5.07678	4.79869	4.73659	4.28051	2.6283	3.57656	3.38031	4.18884	3.26873	3.20202	3.4749	3.46155	3.66179	3.88961	3.35638	0.41003
AG-911-C02	f__GCA-002718135	1	A	2.2169	1.3702	3.21989	6.30139	7.82145	6.45131	6.27732	1.94943	8.00498	6.55939	6.93186	9.97364	10.6043	8.50536	7.74781	15.4727	13.5025	5.90509	8.57878	3.39958	11.5838	3.59251	2.72208	3.0439	4.92579	5.50627	4.77807	4.4255	5.40005	4.66131	5.18671	4.85038	4.64513	4.17112	2.47214	3.52178	3.33964	4.14379	3.18564	3.04483	3.37062	3.43564	3.65083	3.75768	3.29618	0.35261
AG-912-F03	f__GCA-002718135	1	A	1.93191	1.18499	2.86989	5.57255	6.92222	5.74888	5.55401	1.68321	6.95878	5.88544	6.10304	8.92401	9.30986	7.59209	6.55577	13.8541	12.0364	5.102	7.5305	2.99561	9.94531	3.39315	2.31594	2.72375	4.44755	4.92473	4.27746	3.90441	4.85912	4.20249	4.63519	4.30215	4.23106	3.81927	2.1916	3.09973	2.89902	3.65727	2.80313	2.66686	2.94265	2.98535	3.15015	3.36449	2.89712	0.30071
AG-912-N10	f__GCA-002718135	1	A	2.15925	1.31021	3.01734	5.57779	7.00274	5.68749	5.62613	1.84952	7.06804	5.79866	6.14299	10.0536	10.3534	8.54146	7.02849	13.6772	12.1711	5.39898	7.92262	3.10661	10.5611	3.53092	2.5526	3.01243	4.34131	4.91629	4.28517	3.89656	4.86502	4.23233	4.6179	4.29072	4.21319	3.80333	2.46776	3.25978	3.11809	3.90998	3.01253	2.90239	3.17662	3.17037	3.46313	3.58633	3.09165	0.30489
AG-913-B05	f__GCA-002718135	1	A	1.64534	1.05735	2.51812	4.35203	5.30808	4.50553	4.34305	1.38467	5.42352	4.59005	4.73592	7.8397	8.24428	6.82668	5.46626	11.6109	10.0243	4.46124	6.51238	2.55356	8.25544	2.7607	1.89189	2.16503	3.41498	3.79659	3.29657	3.02613	3.79475	3.38144	3.67361	3.37417	3.30392	2.98383	1.81542	2.74723	2.62757	3.31363	2.52946	2.451	2.66172	2.6611	2.88003	2.95698	2.58859	0.23203
AG-913-F06	f__GCA-002718135	1	A	1.79759	1.12182	2.50901	4.50301	5.56533	4.62661	4.52689	1.63179	5.53912	4.70089	4.97034	7.98839	8.30931	6.85895	5.73991	11.586	10.0289	4.36839	6.40603	2.69049	8.28771	2.75969	2.2199	2.38541	3.61752	4.04204	3.48238	3.20118	3.87735	3.4826	3.86534	3.53869	3.47799	3.10036	1.9276	2.70562	2.54172	3.12265	2.45297	2.41357	2.61587	2.66483	2.87191	2.89499	2.63349	0.37172
AG-913-M07	f__GCA-002718135	1	A	2.00826	1.1945	2.98317	5.693	7.16317	5.90213	5.77968	1.81955	7.26562	6.09201	6.24669	9.35322	9.85569	7.99609	6.86492	14.7861	12.6963	5.50829	8.07425	3.19621	10.863	3.36536	2.44501	2.88168	4.45452	5.02599	4.3675	3.98186	5.00376	4.34458	4.73068	4.39513	4.34863	3.93106	2.32435	3.17176	3.05332	3.90801	2.94827	2.7673	3.05609	3.12998	3.40239	3.57122	2.98295	0.2868
AG-914-F14	f__GCA-002718135	1	A	1.96491	1.20587	2.89778	5.5153	7.00993	5.71236	5.49722	1.71867	7.03462	5.84303	6.12436	10.4339	10.9195	8.75748	7.11124	14.4636	12.3979	5.53473	7.98885	3.27751	10.9377	3.39095	2.42288	2.85314	4.27289	4.8756	4.18396	3.8315	4.81934	4.13891	4.58836	4.27527	4.16655	3.74832	2.40204	3.02522	2.96811	3.72666	2.83689	2.69688	3.02549	2.99418	3.26615	3.39743	2.86129	0.30138
AG-915-O06	f__GCA-002718135	1	A	1.88427	1.12582	2.67368	4.84202	6.01885	4.98497	4.83474	1.60064	6.10374	5.09032	5.33477	8.29678	8.73685	7.02677	6.04725	11.9356	10.5842	4.69632	6.93721	2.69549	9.12421	3.00161	2.15789	2.43972	3.82448	4.26944	3.76134	3.43962	4.20341	3.71962	4.0657	3.74012	3.74892	3.3509	2.02983	2.93896	2.73275	3.42455	2.66966	2.58812	2.82681	2.83859	3.04385	3.14817	2.7979	0.31871
AG-916-I08	f__GCA-002718135	1	A	1.63783	1.08852	2.33509	3.90906	4.89334	4.12621	3.94206	1.35639	4.86464	4.17925	4.36921	6.62446	6.96411	5.65548	4.33462	10.9012	9.27294	4.12888	5.5877	2.49317	7.56319	2.623	1.8533	2.16124	3.13122	3.62471	3.02928	2.76866	3.54823	3.0882	3.34806	3.1652	3.1355	2.73877	1.78863	2.59055	2.4234	2.96519	2.36637	2.28315	2.49971	2.52641	2.65299	2.8037	2.47717	0.33195
AG-920-E11	f__GCA-002718135	1	A	2.58931	1.55278	3.48309	6.50137	8.34668	6.62269	6.61793	2.32114	8.32207	6.85661	7.23445	11.1006	11.4793	9.33803	8.56355	14.7976	13.4685	6.02608	8.7493	3.50854	11.7106	4.04932	3.15479	3.61311	5.26901	5.77753	5.00774	4.60376	5.65157	4.96266	5.52527	5.05762	4.92042	4.43445	2.86026	3.77799	3.55541	4.49123	3.46885	3.39939	3.67215	3.7168	3.99488	4.01992	3.56147	0.42838
AG-920-K10	f__GCA-002718135	1	A	2.05441	1.25399	2.94698	5.81365	7.32351	5.96812	5.88897	1.8993	7.42174	6.18539	6.41307	9.62103	10.0073	8.11796	7.01558	14.3735	12.3438	5.41864	7.8898	3.17357	10.6778	3.44136	2.54135	3.00254	4.53364	5.06861	4.41733	4.10557	4.9442	4.41151	4.80278	4.419	4.35236	3.92639	2.37311	3.21254	3.0061	3.78749	2.91264	2.77826	3.0563	3.08166	3.33059	3.4327	2.92859	0.28731
AH-287-M11	f__GCA-002718135	1	A	1.47516	0.99746	1.90207	2.74363	3.3833	2.83012	2.69486	1.31677	3.27589	2.79948	3.03443	4.45881	4.61022	3.82846	3.16216	6.91144	6.03896	2.78499	3.96253	1.75513	5.03444	2.07315	1.73162	1.83879	2.18608	2.52313	2.09611	1.97999	2.44506	2.15927	2.379	2.21811	2.14552	1.90027	1.36037	2.18885	2.00184	2.31588	1.99514	1.96394	2.10482	2.11914	2.29122	2.25431	2.14406	0.40788
AH-324-C03	f__GCA-002718135	1	A	1.29169	0.90946	1.56966	2.14741	2.64251	2.19311	2.17382	1.22346	2.65824	2.17847	2.32766	3.22389	3.37213	2.78269	2.49953	4.92748	4.341	2.00076	2.92044	1.34662	3.6595	1.64587	1.63747	1.673	1.8128	2.03292	1.70344	1.61255	1.9183	1.71735	1.91817	1.80689	1.73228	1.58053	1.06116	1.8339	1.68965	1.73965	1.64633	1.66585	1.75075	1.81033	1.90114	1.82727	1.87808	0.40416
AH-324-F15	f__GCA-002718135	1	A	1.06165	0.77476	1.34763	1.99366	2.45973	2.02618	1.98186	0.97657	2.45586	2.04809	2.16705	2.95972	3.10203	2.57191	2.23259	4.75577	4.10953	1.88755	2.63273	1.20173	3.49464	1.46332	1.32001	1.40748	1.61093	1.85749	1.60404	1.44727	1.75162	1.59586	1.71624	1.63255	1.54092	1.39881	0.96235	1.54882	1.48505	1.68185	1.39207	1.42928	1.49715	1.52283	1.62927	1.62221	1.56161	0.30457
AG-333-D23	f__GCA-002718135	1		0.66401	0.48237	0.62044	0.67597	0.7851	0.65802	0.6799	0.84452	0.74611	0.69711	0.73693	0.96906	0.92232	0.78502	0.85631	1.12709	1.13932	0.58033	0.84096	0.48914	0.99127	0.58581	1.02506	1.01524	0.63136	0.67582	0.57746	0.57292	0.62325	0.6168	0.66859	0.6759	0.58718	0.56806	0.42719	0.76827	0.70841	0.57313	0.69638	0.76323	0.77443	0.8021	0.77217	0.69665	0.88691	0.34495
AG-365-O06	f__GCA-002718135	1		0.6528	0.48912	0.70592	0.62434	0.70287	0.61743	0.6328	1.08712	0.68645	0.61908	0.6789	1.52265	1.51615	1.24523	1.11277	0.81168	0.96793	0.60741	0.82462	0.61427	0.93153	0.65667	1.06998	1.04669	0.62901	0.68826	0.54854	0.54739	0.60104	0.67199	0.66152	0.68118	0.64101	0.62476	0.3895	0.88874	0.81757	0.75991	0.82585	0.88264	0.87972	0.90936	0.92254	0.77629	0.93705	0.32155
AG-404-B13	f__GCA-002718135	1		0.57322	0.45232	0.78993	0.75793	0.83254	0.72947	0.75329	0.98583	0.79673	0.75789	0.80182	0.88708	0.83279	0.72309	0.83797	0.78306	0.83767	0.46128	0.6115	0.81119	0.71895	0.6505	1.15846	1.18277	0.71149	0.75818	0.66676	0.64304	0.68715	0.72841	0.72661	0.74389	0.72515	0.65357	0.33626	1.03519	0.97756	0.95262	0.94434	0.99959	1.00029	0.96391	1.04128	0.88424	1.02949	0.32764
AG-426-J11	f__GCA-002718135	1		0.80916	0.54466	0.90302	1.25218	1.53309	1.20227	1.27125	0.94523	1.52506	1.28712	1.3792	2.89552	2.8437	2.39643	2.32363	2.14206	2.14576	1.07293	1.6088	0.80479	1.90037	0.85265	1.28283	1.23351	1.0468	1.13916	0.97783	0.94671	1.08624	1.05306	1.12605	1.07349	1.03336	0.97549	0.55836	1.08976	1.02913	0.9867	0.98323	1.01715	1.08776	1.04364	1.10364	1.02	1.18387	0.34243
AG-457-F14	f__GCA-002718135	1		1.1003	0.72911	1.33421	2.17534	2.62773	2.05745	2.12824	1.08628	2.59156	2.15576	2.29209	3.32008	3.28288	2.6798	2.42908	4.30969	3.98031	1.92974	2.74118	1.19936	3.44286	1.27742	1.47887	1.51072	1.7825	1.86081	1.61533	1.54767	1.81987	1.71039	1.80406	1.76733	1.66322	1.57005	0.85791	1.51245	1.45543	1.50201	1.38347	1.36967	1.48332	1.47234	1.55733	1.51172	1.57086	0.38764
AG-905-G23	f__GCA-002718135	1		0.87258	0.61369	1.10334	1.61444	2.01926	1.62002	1.62705	1.00454	2.07295	1.63407	1.75967	3.0595	3.07866	2.49995	2.3071	3.28394	3.21517	1.59739	2.24473	0.93247	2.89066	0.9813	1.29938	1.35289	1.25226	1.47709	1.22828	1.19459	1.38691	1.28774	1.35245	1.31865	1.22865	1.16402	0.68966	1.22073	1.14835	1.20283	1.1401	1.12165	1.2455	1.24075	1.31625	1.22831	1.2562	0.33577
AG-915-C06	f__GCA-002718135	1		0.88994	0.63096	1.18744	1.69822	2.10478	1.6486	1.64321	1.03786	2.11739	1.70176	1.80798	4.07836	4.09263	3.34329	2.6403	3.43155	3.42914	1.71716	2.52096	0.99953	3.16313	1.00131	1.27889	1.35103	1.33976	1.46786	1.27257	1.21093	1.37663	1.32113	1.38254	1.33398	1.29997	1.19735	0.67071	1.29542	1.22541	1.34882	1.23796	1.22591	1.2983	1.30151	1.40528	1.31568	1.31714	0.32812
AG-916-I19	f__GCA-002718135	1		0.90109	0.60201	1.05292	1.68363	2.03226	1.63446	1.69682	1.02558	2.02851	1.76891	1.85387	3.65048	3.67962	3.05157	2.80833	3.32076	4.2753	1.49416	2.24445	1.01127	2.70027	1.03215	1.30466	1.34066	1.4053	1.4714	1.24567	1.23521	1.39611	1.29485	1.42278	1.37376	1.32478	1.19432	0.67718	1.22531	1.14634	1.25242	1.12326	1.12699	1.15523	1.18234	1.25784	1.1785	1.28241	0.32791
AH-321-J05	f__GCA-002718135	1		0.64639	0.46803	0.61624	0.67859	0.80332	0.6366	0.68334	0.8111	0.75285	0.65841	0.7208	0.93835	0.90205	0.74622	0.89755	1.0382	1.08422	0.55565	0.77494	0.49596	0.9224	0.55191	1.04946	0.98739	0.64489	0.6836	0.57452	0.58306	0.59217	0.61334	0.65428	0.68039	0.58049	0.52495	0.39414	0.71445	0.69384	0.4773	0.67108	0.73539	0.73787	0.75561	0.73706	0.65986	0.88267	0.34585
AH-326-B08	f__GCA-002718135	1		0.78052	0.57336	0.78762	0.79966	0.96174	0.79357	0.82816	0.90711	0.91673	0.82448	0.86947	1.14362	1.12768	0.96894	1.03828	1.35088	1.34197	0.71309	1.00829	0.5916	1.15362	0.69182	1.15942	1.08211	0.78071	0.8035	0.67562	0.68193	0.74394	0.72315	0.79875	0.81832	0.7125	0.6582	0.49196	0.93475	0.89085	0.68335	0.85361	0.92523	0.95211	0.94634	0.96514	0.86138	1.08051	0.39583
SP346	f__GCA-002718135	2		0.32991	0.20607	0.25835	0.28494	0.28994	0.28038	0.29535	0.36605	0.30252	0.2855	0.31089	0.30556	0.29426	0.27294	0.39262	0.30759	0.35868	0.19517	0.28358	0.19651	0.319	0.21773	0.54372	0.51397	0.2956	0.26849	0.24826	0.24893	0.24227	0.26778	0.28253	0.26867	0.26701	0.23156	0.14075	0.34537	0.2767	0.26466	0.28932	0.34703	0.32844	0.36374	0.33075	0.25538	0.37926	0.18717
AG-414-A22	f__GCA-002718135	3	A	0.65274	0.5965	0.58034	0.79418	0.90174	0.75456	0.78189	2.58169	0.86071	0.77993	0.84536	0.73279	0.69385	0.61542	0.97036	0.71448	0.80109	0.45548	0.61475	0.41906	0.71376	0.5438	2.42647	2.85077	0.78402	0.83403	0.79203	0.76534	0.77933	0.87133	0.82422	0.82248	0.81385	0.78749	0.3702	0.8133	0.72862	0.64497	0.72625	0.86293	0.79601	0.75968	0.80428	0.63522	0.83915	0.38765
AG-414-M20	f__GCA-002718135	3	A	0.69283	0.61891	0.64721	0.78394	0.93081	0.78104	0.80393	2.25429	0.87549	0.78931	0.85755	0.84822	0.78655	0.67933	1.01982	0.80972	0.91555	0.49835	0.67983	0.4684	0.78875	0.57043	2.18006	2.50496	0.77028	0.84198	0.78468	0.74441	0.77609	0.84512	0.83856	0.83145	0.76881	0.72993	0.42045	0.87083	0.80701	0.68296	0.77958	0.92197	0.85147	0.8112	0.8939	0.69062	0.91753	0.45609
AG-414-P05	f__GCA-002718135	3	A	0.31932	0.37724	0.33709	0.47958	0.52087	0.44071	0.46517	1.97513	0.51734	0.45543	0.489	0.43203	0.3931	0.35212	0.55078	0.38757	0.41081	0.22697	0.30811	0.19128	0.36364	0.27864	1.7288	2.13677	0.47923	0.49456	0.49388	0.46616	0.47505	0.53906	0.4819	0.47363	0.51877	0.50266	0.17539	0.48805	0.46717	0.51338	0.44019	0.55919	0.46699	0.44245	0.4704	0.34446	0.45267	0.23624
AG-447-C07	f__GCA-002718135	3	A	0.56427	0.54183	0.53014	0.70758	0.82093	0.69901	0.71183	2.18553	0.76629	0.72128	0.77609	0.66159	0.61344	0.54141	0.77796	0.643	0.71465	0.39866	0.54583	0.37482	0.62914	0.47574	2.58012	3.06585	0.73133	0.78266	0.748	0.69566	0.72509	0.81516	0.7788	0.76631	0.77157	0.73848	0.33305	0.73501	0.6842	0.59408	0.66857	0.80545	0.72982	0.72002	0.74309	0.57473	0.74659	0.37429
AG-447-P14	f__GCA-002718135	3	A	0.56551	0.54796	0.5164	0.62787	0.76406	0.61279	0.66166	1.95226	0.71125	0.65141	0.67992	0.66389	0.62761	0.53931	0.74965	0.64036	0.7347	0.40505	0.56245	0.3882	0.63098	0.48584	2.54044	2.96393	0.70342	0.72395	0.66568	0.65218	0.64781	0.7015	0.72381	0.71895	0.66394	0.64369	0.34024	0.69429	0.66952	0.52305	0.63681	0.73199	0.70879	0.68221	0.71616	0.56535	0.7373	0.38556
AG-313-N13	f__GCA-002718135	3		0.74111	0.62888	0.48062	0.48297	0.59559	0.50306	0.50425	1.30096	0.55348	0.4729	0.52652	0.7038	0.6543	0.56357	0.65805	0.67061	0.75941	0.41331	0.55589	0.3901	0.66196	0.46084	1.13686	1.18926	0.49887	0.52392	0.45124	0.47965	0.46941	0.48176	0.50713	0.54266	0.43807	0.42305	0.67414	0.58311	0.58797	0.39744	0.55215	0.61077	0.61299	0.6034	0.62454	0.51937	0.68431	3.13855
AG-319-D07	f__GCA-002718135	3		0.48915	0.39228	0.43415	0.47967	0.56142	0.45042	0.47377	0.87916	0.516	0.45901	0.503	0.59303	0.57764	0.48792	0.62454	0.59628	0.66239	0.37356	0.50739	0.36077	0.57859	0.39081	0.99696	1.00044	0.47093	0.4769	0.42192	0.43426	0.44097	0.45232	0.48702	0.50341	0.4122	0.4163	0.28177	0.53193	0.50106	0.34417	0.48307	0.55783	0.54069	0.54031	0.53594	0.4625	0.64077	0.3457
AG-319-E03	f__GCA-002718135	3		0.768	0.58457	0.63448	0.67818	0.80004	0.63702	0.6746	1.13462	0.7454	0.6501	0.70271	0.84478	0.79919	0.67474	0.86495	0.81206	0.96352	0.52943	0.72884	0.4993	0.84127	0.56309	1.30467	1.2592	0.66687	0.68138	0.58763	0.60808	0.59964	0.61848	0.6978	0.70597	0.59467	0.5503	0.42967	0.77856	0.71792	0.45542	0.71001	0.80682	0.80153	0.80089	0.79964	0.67393	0.94016	0.49724
AG-333-O07	f__GCA-002718135	3		0.41399	0.59087	0.10824	0.09824	0.14039	0.10616	0.08891	5.36497	0.14427	0.10901	0.10892	0.12829	0.13881	0.12064	0.12385	0.18921	0.17967	0.07773	0.12235	0.04693	0.14483	0.38647	2.04219	2.60714	0.16591	0.16434	0.16383	0.14827	0.17103	0.16219	0.17658	0.15397	0.16128	0.14708	0.36376	0.16523	0.17223	0.20322	0.15231	0.17493	0.14507	0.14587	0.14756	0.1136	0.1234	0.41982
AG-390-E23	f__GCA-002718135	3		0.66759	0.50803	0.56013	0.84981	1.4498	0.81767	0.84433	4.40966	1.39118	0.84708	0.89711	1.0128	1.00543	0.8404	1.31784	0.78796	0.87981	0.48773	0.66093	0.4424	0.77575	0.51336	5.21813	6.21969	0.77669	0.77667	0.78145	0.78121	0.73472	0.72048	0.78116	0.80477	0.67494	0.62094	0.40371	0.69087	0.62539	0.41896	0.62328	0.69213	0.70048	0.6964	0.69587	0.58864	0.81266	0.418
AG-426-C22	f__GCA-002718135	3		0.607	0.49099	0.5407	0.63836	0.75357	0.58107	0.62875	1.71949	0.7411	0.60448	0.66969	0.69839	0.6713	0.58717	0.86376	0.69326	0.7736	0.4288	0.59615	0.41303	0.68569	0.48548	1.82923	1.95582	0.6471	0.67823	0.6115	0.60348	0.59024	0.62014	0.65551	0.66962	0.59825	0.55493	0.34878	0.67369	0.63666	0.4536	0.60946	0.70546	0.67467	0.70152	0.68793	0.56631	0.77594	0.35982
AG-426-J08	f__GCA-002718135	3		0.70056	0.59407	0.66279	0.77373	0.94151	0.79119	0.83416	1.82762	0.86188	0.77818	0.82861	0.84964	0.79561	0.68176	1.22032	0.82411	0.90344	0.51284	0.72512	0.51954	0.84041	0.56671	1.78415	1.88445	0.77597	0.82819	0.76927	0.75254	0.7635	0.7619	0.82519	0.84288	0.71878	0.7056	0.38599	0.79785	0.7632	0.48281	0.72016	0.85308	0.81778	0.80503	0.81142	0.67026	0.94711	0.43325
AG-435-K07	f__GCA-002718135	3		0.59488	0.48303	0.51635	0.62482	0.71282	0.61854	0.64252	1.12022	0.65149	0.61186	0.65226	0.67142	0.65137	0.5454	0.82425	0.68017	0.74315	0.41784	0.58472	0.41397	0.67955	0.48164	1.45943	1.54155	0.61261	0.64999	0.58995	0.58094	0.59196	0.61406	0.63415	0.65917	0.57273	0.55267	0.35021	0.66452	0.6269	0.44	0.60077	0.71309	0.66156	0.66911	0.68428	0.54806	0.76367	0.4124
AG-439-A19	f__GCA-002718135	3		0.1183	0.11459	0.08997	0.27222	1.4625	0.24121	0.2605	2.79531	1.39536	0.2658	0.28442	0.41203	0.42487	0.33043	0.36209	0.2244	0.21644	0.10695	0.12877	0.06376	0.18589	0.11515	3.58594	4.22716	0.16803	0.18326	0.23554	0.21545	0.17803	0.15343	0.1832	0.17177	0.13872	0.12568	0.11438	0.11971	0.09994	0.14241	0.10555	0.09555	0.10301	0.1049	0.10897	0.10085	0.10549	0.08151
AG-447-A02	f__GCA-002718135	3		0.48101	0.39318	0.41367	0.71655	1.26672	0.69716	0.71826	3.43047	1.22988	0.69825	0.76544	0.77023	0.73245	0.6014	1.04207	0.63087	0.68784	0.36715	0.52067	0.33924	0.5972	0.4035	5.08167	6.1718	0.61356	0.65067	0.6692	0.66377	0.60894	0.57208	0.65514	0.64484	0.54244	0.48903	0.30673	0.51217	0.49087	0.34841	0.47704	0.52935	0.52227	0.52983	0.51808	0.44046	0.60157	0.30425
AG-447-J18	f__GCA-002718135	3		0.62614	0.46446	0.52011	0.70325	1.7506	0.67969	0.70971	2.88405	1.61717	0.68678	0.75452	0.73179	0.67141	0.59426	0.88192	0.73541	0.81623	0.43575	0.62842	0.40384	0.705	0.46735	5.40647	6.08879	0.60707	0.64039	0.61808	0.62337	0.59532	0.55943	0.65061	0.66798	0.5139	0.51257	0.37207	0.6343	0.60317	0.41846	0.5886	0.65503	0.64209	0.64481	0.67619	0.55658	0.777	0.39634
AG-447-L18	f__GCA-002718135	3		0.47816	0.37707	0.40894	0.57994	0.90056	0.57941	0.58823	1.52569	0.87348	0.56565	0.61842	0.55531	0.53273	0.44807	0.68446	0.55242	0.62665	0.33601	0.48568	0.31722	0.53779	0.36257	2.5737	2.9519	0.5333	0.55584	0.53938	0.51524	0.529	0.49407	0.55016	0.56389	0.45778	0.45123	0.28568	0.49336	0.47894	0.30249	0.45843	0.51015	0.51425	0.50673	0.51071	0.43537	0.60055	0.30157
AG-447-O15	f__GCA-002718135	3		0.38456	0.29402	0.31864	0.48763	0.84549	0.4844	0.50149	1.88844	0.83288	0.51263	0.54805	0.50672	0.4821	0.41773	0.65493	0.54048	0.58067	0.28671	0.42161	0.29706	0.48852	0.3252	3.22252	3.88577	0.43685	0.47427	0.4558	0.45915	0.44375	0.41539	0.44921	0.4393	0.38693	0.367	0.25312	0.37688	0.39041	0.32097	0.3435	0.37937	0.38104	0.39715	0.38986	0.3593	0.44766	0.26123
AG-457-A08	f__GCA-002718135	3		0.69047	0.64512	0.44673	0.45119	0.55463	0.45143	0.46561	1.87702	0.5113	0.4498	0.4763	0.60225	0.56173	0.49138	0.58989	0.59662	0.66271	0.37256	0.51023	0.35275	0.58036	0.45705	1.3861	1.44573	0.4825	0.48886	0.43113	0.43518	0.4483	0.45017	0.47991	0.50038	0.41088	0.39827	0.48735	0.55419	0.52201	0.34818	0.50666	0.58848	0.56225	0.57109	0.57526	0.47591	0.64959	0.65181
AG-457-I08	f__GCA-002718135	3		0.57387	0.51069	0.53517	0.60866	0.70803	0.61396	0.64421	1.17815	0.64631	0.63258	0.64865	0.67509	0.63094	0.54053	0.83538	0.67469	0.73346	0.42099	0.58416	0.40553	0.67723	0.4621	1.54079	1.699	0.6045	0.66224	0.58955	0.59796	0.6072	0.64019	0.65114	0.68163	0.60361	0.59242	0.36155	0.68795	0.66109	0.49428	0.61968	0.76164	0.69777	0.65592	0.7102	0.56395	0.7579	0.39815
SAR11-SAG-MED31	f__GCA-002718135	3		0.26487	0.22597	0.10373	0.06582	0.08397	0.06903	0.07823	0.57298	0.09884	0.07138	0.07608	0.19506	0.18678	0.17718	0.14851	0.16685	0.14555	0.07047	0.10002	0.0524	0.12266	0.13409	0.29744	0.40517	0.06859	0.08373	0.06952	0.07032	0.06202	0.0728	0.07276	0.07484	0.08156	0.06359	0.17919	0.13117	0.12583	0.19012	0.12665	0.13949	0.12017	0.12125	0.15038	0.11972	0.10538	0.45448
MarineAlpha5_Bin4	f__GCA-002718135	4		0.10818	0.08559	0.08588	0.11375	0.13105	0.10383	0.10777	0.17397	0.13293	0.10386	0.11229	0.16116	0.16888	0.14572	0.14541	0.20219	0.1964	0.08019	0.13754	0.05908	0.17137	0.0986	0.17191	0.23928	0.09032	0.10559	0.10101	0.10858	0.08955	0.08321	0.10742	0.09525	0.10438	0.08081	0.07751	0.11885	0.11414	0.14968	0.12354	0.11382	0.11094	0.09608	0.1138	0.10561	0.11803	0.08617
AG-404-D18	f__GCA-002718135	5		0.57536	0.43853	0.49522	0.56628	0.65506	0.56078	0.56825	1.00961	0.65245	0.56496	0.59403	0.64892	0.62245	0.53139	0.68846	0.6525	0.73435	0.40773	0.5702	0.3855	0.65878	0.43979	1.16758	1.22899	0.5753	0.57938	0.50856	0.51821	0.53531	0.53845	0.55498	0.59889	0.51479	0.48932	0.33515	0.62201	0.59976	0.42835	0.56646	0.67906	0.63548	0.64568	0.65196	0.55145	0.72462	0.33128
AG-447-I04	f__GCA-002718135	6		0.36494	0.29165	0.33281	0.49227	0.52172	0.5161	0.50899	0.79718	0.49939	0.49534	0.53894	0.39999	0.36915	0.30878	0.57966	0.40627	0.45117	0.26885	0.38786	0.27879	0.40702	0.31997	0.89727	0.99343	0.4936	0.51159	0.52314	0.48047	0.46983	0.46351	0.5186	0.50331	0.50761	0.40562	0.24059	0.45208	0.42596	0.2763	0.40739	0.43793	0.43146	0.44652	0.44818	0.38005	0.48179	0.20818
AG-414-E06	f__GCA-002718135	7	A	0.08554	0.17575	0.23917	0.26052	0.28606	0.26361	0.23874	0.99815	0.28607	0.26931	0.26928	0.17523	0.17496	0.14598	0.44129	0.15565	0.15581	0.07132	0.11332	0.11209	0.13352	0.12549	1.72519	2.37214	0.27767	0.314	0.31947	0.32383	0.34285	0.3271	0.29338	0.27215	0.35244	0.30649	0.05479	0.40595	0.38558	0.52533	0.37482	0.45027	0.35848	0.3427	0.3777	0.30849	0.31393	0.0733
AG-426-I04	f__GCA-002718135	7	A	0.38662	0.30476	0.36435	0.52898	0.60942	0.53433	0.53328	1.04382	0.58963	0.52843	0.56554	0.48674	0.45445	0.38201	0.86569	0.44445	0.50336	0.28188	0.39342	0.28507	0.44008	0.32437	1.38142	1.74586	0.48209	0.54067	0.52835	0.53822	0.53031	0.47733	0.51019	0.49459	0.47385	0.45835	0.23302	0.48525	0.4748	0.38828	0.4445	0.48542	0.47869	0.48212	0.48657	0.42327	0.52386	0.22965
AG-447-P01	f__GCA-002718135	7	A	0.1787	0.232	0.33425	0.37707	0.38958	0.34656	0.36233	1.04013	0.3861	0.35101	0.36824	0.26679	0.26569	0.22862	0.51255	0.25806	0.26942	0.13629	0.19182	0.17522	0.23672	0.21359	1.94845	2.67167	0.37785	0.41805	0.40385	0.41097	0.40682	0.45278	0.38453	0.36865	0.42515	0.37761	0.09098	0.50993	0.4708	0.55491	0.4632	0.55006	0.48616	0.46226	0.49247	0.38389	0.41185	0.11282
AH-326-B09	f__GCA-002718135	7	A	0.62634	0.46552	0.5783	0.67374	0.81155	0.72369	0.71308	1.09657	0.76066	0.69154	0.73969	0.74978	0.73365	0.62256	0.99038	0.71254	0.80297	0.46035	0.6493	0.4575	0.72048	0.49771	1.65581	1.96693	0.70298	0.73659	0.68765	0.69041	0.67305	0.66818	0.69966	0.68564	0.65219	0.61522	0.355	0.74499	0.69808	0.53151	0.67932	0.71401	0.74089	0.75805	0.743	0.64376	0.83256	0.34761
MarineAlpha5_Bin1	f__GCA-002718135	8	A	0.01809	0.01375	0.04185	0.04123	0.05881	0.03059	0.03304	0.04734	0.04272	0.04083	0.03986	0.03826	0.04078	0.03506	0.04575	0.04492	0.04607	0.01984	0.01927	0.04127	0.04122	0.02723	0.0605	0.1098	0.03037	0.03093	0.02863	0.022	0.01501	0.02273	0.03074	0.02296	0.02118	0.02718	0.01767	0.02494	0.04577	0.0376	0.03603	0.03862	0.02016	0.02981	0.02565	0.04121	0.04991	0.02004
MarineAlpha5_Bin3	f__GCA-002718135	8	A	0.06912	0.06307	0.08467	0.09725	0.09959	0.093	0.07627	0.11628	0.09697	0.07415	0.08886	0.11829	0.12129	0.11373	0.09656	0.15617	0.17859	0.07295	0.10961	0.08077	0.15502	0.08658	0.11561	0.15186	0.0625	0.08325	0.08094	0.07054	0.09734	0.07358	0.08405	0.06749	0.07627	0.07007	0.05401	0.10236	0.09265	0.1027	0.08123	0.07944	0.08219	0.09528	0.09026	0.10212	0.10929	0.04391
MarineAlpha5_Bin7	f__GCA-002718135	9		0.06383	0.04247	0.06394	0.06419	0.09499	0.0663	0.06956	0.12832	0.09347	0.07075	0.07828	0.10565	0.11852	0.09333	0.11276	0.12765	0.1477	0.0533	0.0829	0.04055	0.10838	0.05658	0.20331	0.26339	0.06578	0.08845	0.08656	0.07127	0.06741	0.06655	0.07667	0.06576	0.07899	0.06099	0.05945	0.07059	0.07806	0.10471	0.07774	0.07845	0.06808	0.06349	0.07233	0.06975	0.07645	0.04695
AG-464-G03	f__GCA-002718135	10		0.31443	0.22573	0.2817	0.29124	0.33526	0.28131	0.29374	0.36935	0.30549	0.28051	0.305	0.35342	0.32118	0.28274	0.3768	0.34628	0.3743	0.22781	0.29867	0.213	0.3465	0.2361	0.48009	0.45922	0.29087	0.28916	0.26107	0.26026	0.26107	0.26689	0.29661	0.30368	0.25428	0.2525	0.16801	0.34943	0.2978	0.1978	0.31739	0.36245	0.35248	0.36582	0.34461	0.28498	0.41126	0.15704
MarineAlpha5_Bin9	f__GCA-002718135	11		0.07383	0.06318	0.0739	0.11376	0.10701	0.11026	0.09913	0.12161	0.11202	0.10149	0.10948	0.11625	0.10927	0.10316	0.09572	0.14587	0.14668	0.07203	0.10708	0.06683	0.13275	0.07249	0.11343	0.14582	0.06802	0.07917	0.08517	0.08124	0.08834	0.08076	0.08931	0.07761	0.07507	0.06072	0.07029	0.10257	0.0975	0.12238	0.08767	0.0957	0.09352	0.10831	0.10294	0.09925	0.10343	0.10183
MarineAlpha5_Bin12	f__GCA-002718135	12		0.16657	0.12351	0.15139	0.20147	0.19335	0.19582	0.20193	0.22772	0.19741	0.20729	0.21598	0.19015	0.18426	0.16567	0.22659	0.16421	0.20627	0.10377	0.16407	0.10814	0.17626	0.12881	0.31023	0.35884	0.20428	0.21507	0.20829	0.20841	0.19372	0.20171	0.20284	0.19471	0.18665	0.17961	0.10004	0.17394	0.16544	0.12041	0.16698	0.18143	0.1849	0.19477	0.18175	0.14989	0.18871	0.10631
SP337	f__GCA-002718135	13		0.09665	0.06278	0.08271	0.10307	0.11014	0.10763	0.10475	0.11312	0.12003	0.12114	0.12438	0.12615	0.13217	0.10452	0.1191	0.12689	0.15173	0.07301	0.10851	0.07373	0.12412	0.07769	0.13137	0.15304	0.09998	0.10031	0.0966	0.11305	0.10511	0.09621	0.09938	0.09909	0.09757	0.07755	0.06337	0.11944	0.09311	0.09931	0.08687	0.10065	0.08911	0.09793	0.09603	0.09144	0.12486	0.06416
[truncated: 13 more columns]

## Sheet: C_Med
			Run	SRR5007106	SRR5007114	SRR5007115	SRR5007118	SRR5007138	SRR5007139	SRR5007141	SRR5007147
			Date	2015-10-15	2015-10-15	2015-10-15	2015-10-15	2015-10-15	2015-10-15	2015-10-15	2015-10-15
			Depth (m)	15	30	45	60	75	90	1000	2000
Genome	Family GTDB	Genus (80% ANI)	Genomoespecies
AG-325-C06	f_HIMB59	1	A	26.4033	4.78419	1.03751	1.24635	0.71148	0.61369	0.54753	0.56598
AG-325-D16	f_HIMB59	1	A	25.4395	4.4121	0.88766	1.07093	0.52934	0.45757	0.3988	0.41003
AG-325-J07	f_HIMB59	1	A	10.98	1.7255	0.26263	0.30154	0.12023	0.09278	0.05834	0.05486
AG-333-A07	f_HIMB59	1	A	35.8759	6.49613	1.44218	1.71779	0.94033	0.81095	0.72872	0.74292
AG-337-K21	f_HIMB59	1	A	14.5056	2.62002	0.61748	0.74264	0.45602	0.39222	0.32458	0.32424
AG-337-L15	f_HIMB59	1	A	14.4811	2.67312	0.66585	0.82905	0.56645	0.50506	0.4373	0.45352
AG-337-M07	f_HIMB59	1	A	11.9691	2.04542	0.42127	0.52537	0.31566	0.27326	0.25206	0.2329
AG-337-P20	f_HIMB59	1	A	19.1275	3.41032	0.8202	1.02082	0.63524	0.57138	0.52071	0.53313
AG-359-F18	f_HIMB59	1	A	37.1219	6.06159	1.09255	1.42885	0.66445	0.55932	0.47756	0.50466
AG-390-I07	f_HIMB59	1	A	31.126	5.5316	1.0387	1.2754	0.59437	0.50981	0.42966	0.44218
AG-453-G11	f_HIMB59	1	A	22.3188	3.77127	0.76412	0.95092	0.54415	0.4659	0.4173	0.4237
AG-457-I22	f_HIMB59	1	A	27.6589	4.72908	0.96881	1.17928	0.65049	0.57806	0.49134	0.4903
AG-470-L07	f_HIMB59	1	A	15.7625	2.76898	0.70215	0.85296	0.54963	0.50343	0.45598	0.46239
AG-891-E08	f_HIMB59	1	A	35.5556	5.512	1.0287	1.28599	0.61554	0.52962	0.47337	0.47909
AG-891-P23	f_HIMB59	1	A	39.6073	6.4908	1.28546	1.66109	0.81885	0.70216	0.61702	0.63233
AG-892-G14	f_HIMB59	1	A	29.1024	4.8785	0.90255	1.11442	0.55647	0.49447	0.4242	0.4401
AG-892-O09	f_HIMB59	1	A	37.9813	5.96899	1.05603	1.31485	0.60373	0.50911	0.43181	0.45602
AG-893-E15	f_HIMB59	1	A	38.4681	6.08323	1.05001	1.33097	0.59084	0.4962	0.42739	0.46115
AG-894-I22	f_HIMB59	1	A	36.3221	5.64392	0.98221	1.26996	0.57174	0.47515	0.41388	0.442
AG-894-P02	f_HIMB59	1	A	25.547	4.26872	0.8516	1.08872	0.54775	0.47806	0.40984	0.41266
AG-895-L18	f_HIMB59	1	A	36.2878	6.02962	1.20462	1.51424	0.80429	0.68793	0.59537	0.61452
AG-898-N21	f_HIMB59	1	A	34.7383	5.47739	1.01486	1.23774	0.64802	0.55845	0.49278	0.49994
AG-899-C09	f_HIMB59	1	A	36.2905	5.77093	1.0523	1.35946	0.61859	0.51147	0.44714	0.45929
AG-899-E09	f_HIMB59	1	A	37.9162	5.84804	1.0614	1.31371	0.64268	0.56229	0.46395	0.46136
AG-899-K21	f_HIMB59	1	A	38.0901	5.86984	1.03459	1.24706	0.61884	0.53352	0.45533	0.46603
AG-899-O08	f_HIMB59	1	A	36.4861	5.92935	1.10809	1.38106	0.64461	0.55563	0.47551	0.49219
AG-904-K16	f_HIMB59	1	A	39.172	6.86768	1.22258	1.53071	0.65004	0.52979	0.43124	0.45689
AG-905-O07	f_HIMB59	1	A	26.6936	4.51731	0.92554	1.16003	0.57177	0.48737	0.42503	0.45499
AG-908-G17	f_HIMB59	1	A	38.9159	6.29831	1.20417	1.51198	0.74715	0.62621	0.55304	0.59553
AG-911-E22	f_HIMB59	1	A	40.4477	6.41017	1.10092	1.41939	0.62409	0.52084	0.43098	0.44827
AG-911-I02	f_HIMB59	1	A	36.6914	6.04627	1.11646	1.3967	0.64303	0.5452	0.46848	0.48819
AG-912-J07	f_HIMB59	1	A	33.628	5.52166	1.0114	1.28885	0.62451	0.5334	0.44683	0.47547
AG-915-G17	f_HIMB59	1	A	11.4515	2.28541	0.63705	0.8704	0.53746	0.47436	0.42838	0.42249
AG-915-I10	f_HIMB59	1	A	39.2532	6.53059	1.14655	1.51482	0.66747	0.56332	0.45981	0.47846
AG-916-M14	f_HIMB59	1	A	34.3517	5.44904	0.96683	1.24954	0.56741	0.47394	0.40669	0.41009
AG-917-G13	f_HIMB59	1	A	29.3661	4.95734	0.88001	1.08429	0.51459	0.43145	0.33068	0.33643
MED724	f_HIMB59	1	A	53.0893	8.26232	1.08855	1.34185	0.42913	0.30959	0.15223	0.1705
AG-349-E10	f_HIMB59	1	B	1.71445	0.68866	0.47338	0.59312	0.5316	0.51843	0.47114	0.46945
AG-404-P08	f_HIMB59	1	B	1.46111	0.54638	0.3609	0.45869	0.40103	0.39204	0.35261	0.34946
AG-447-M14	f_HIMB59	1	B	1.86417	0.79802	0.55226	0.68434	0.61229	0.59534	0.55406	0.56483
AG-453-E17	f_HIMB59	1	B	1.86708	0.72083	0.50843	0.62852	0.55171	0.52814	0.50849	0.52239
AG-891-E22	f_HIMB59	1	B	2.13461	0.73976	0.45125	0.625	0.5028	0.48712	0.45234	0.44804
AG-891-J18	f_HIMB59	1	B	2.40011	0.77628	0.40333	0.5853	0.40808	0.39081	0.35475	0.35195
AG-892-D04	f_HIMB59	1	B	2.38775	0.75224	0.39535	0.56765	0.39983	0.36843	0.34521	0.35347
AG-892-D10	f_HIMB59	1	B	3.04318	0.918	0.46382	0.66612	0.45407	0.42843	0.37758	0.38119
AG-892-E23	f_HIMB59	1	B	1.86196	0.62402	0.37939	0.51012	0.39506	0.37649	0.35545	0.35848
AG-892-G03	f_HIMB59	1	B	3.4067	0.98954	0.4496	0.65636	0.44092	0.42029	0.37589	0.37254
AG-892-M07	f_HIMB59	1	B	2.36472	0.77575	0.41865	0.58719	0.43905	0.41685	0.37176	0.37182
AG-892-N06	f_HIMB59	1	B	1.68014	0.62841	0.40299	0.52463	0.43886	0.42189	0.38351	0.38548
AG-893-E16	f_HIMB59	1	B	2.16636	0.68846	0.36631	0.53178	0.37134	0.36153	0.32029	0.31763
AG-893-E21	f_HIMB59	1	B	2.26413	0.7314	0.39105	0.56458	0.39055	0.37269	0.33688	0.34054
AG-893-E23	f_HIMB59	1	B	1.47593	0.52546	0.33542	0.45021	0.36056	0.347	0.3094	0.31192
AG-893-P11	f_HIMB59	1	B	3.10498	1.05289	0.54627	0.79447	0.5504	0.51953	0.46909	0.48142
AG-894-C10	f_HIMB59	1	B	2.37982	0.77713	0.4163	0.58345	0.40713	0.38774	0.3487	0.35622
AG-894-O02	f_HIMB59	1	B	1.85979	0.61412	0.38063	0.49049	0.38628	0.36554	0.34446	0.34979
AG-894-O04	f_HIMB59	1	B	2.1909	0.71495	0.3755	0.54466	0.38007	0.36282	0.31974	0.32438
AG-894-P07	f_HIMB59	1	B	2.9231	0.97217	0.5223	0.75162	0.53507	0.50155	0.45192	0.46058
AG-895-A09	f_HIMB59	1	B	2.31514	0.74815	0.39706	0.57992	0.40097	0.38364	0.33996	0.34152
AG-895-E07	f_HIMB59	1	B	1.87703	0.62462	0.38815	0.50854	0.4015	0.38698	0.35177	0.35987
AG-895-J15	f_HIMB59	1	B	2.29761	0.71722	0.38036	0.5416	0.37104	0.35442	0.31338	0.31819
AG-896-E11	f_HIMB59	1	B	1.80952	0.59148	0.35284	0.47953	0.38185	0.37393	0.33936	0.33323
AG-897-E09	f_HIMB59	1	B	1.47891	0.54021	0.34549	0.45444	0.37935	0.36218	0.33032	0.3351
AG-898-F04	f_HIMB59	1	B	2.75767	0.90188	0.51855	0.69813	0.53177	0.51114	0.4774	0.48975
AG-899-C14	f_HIMB59	1	B	2.39219	0.76242	0.40665	0.56604	0.39728	0.38591	0.35513	0.349
AG-899-K18	f_HIMB59	1	B	2.87031	0.95406	0.49859	0.73339	0.50539	0.47771	0.44224	0.44651
AG-900-E05	f_HIMB59	1	B	2.32246	0.88927	0.59095	0.73796	0.61056	0.58267	0.55614	0.57089
AG-900-G06	f_HIMB59	1	B	2.56589	0.8237	0.4322	0.61681	0.42935	0.41116	0.37802	0.3797
AG-900-I14	f_HIMB59	1	B	3.03961	0.90884	0.4508	0.6368	0.45437	0.43712	0.39423	0.39225
AG-901-E23	f_HIMB59	1	B	3.5451	0.96331	0.41276	0.59765	0.39389	0.36272	0.32993	0.33692
AG-901-M08	f_HIMB59	1	B	2.34308	0.82792	0.4989	0.67552	0.52663	0.50263	0.46275	0.47187
AG-903-I23	f_HIMB59	1	B	2.09429	0.73013	0.42082	0.57722	0.43475	0.41304	0.38485	0.38694
AG-904-C07	f_HIMB59	1	B	2.06967	0.67902	0.35572	0.51872	0.33431	0.32048	0.27488	0.27185
AG-904-J19	f_HIMB59	1	B	2.21949	0.76977	0.48786	0.6451	0.5253	0.50784	0.46082	0.47296
AG-904-K09	f_HIMB59	1	B	2.13644	0.77064	0.44164	0.61485	0.45788	0.43472	0.39204	0.39833
AG-904-O04	f_HIMB59	1	B	2.40673	0.80694	0.42883	0.61621	0.43106	0.40739	0.36479	0.36912
AG-907-L05	f_HIMB59	1	B	3.0512	0.96799	0.5215	0.73967	0.53259	0.50698	0.4535	0.45959
AG-908-O07	f_HIMB59	1	B	1.58635	0.63232	0.43149	0.54121	0.46601	0.45621	0.42174	0.43438
AG-909-K20	f_HIMB59	1	B	2.04633	0.70942	0.39878	0.55037	0.40944	0.39035	0.35349	0.36281
AG-910-B07	f_HIMB59	1	B	4.64108	1.37446	0.64966	0.91741	0.62846	0.59041	0.5435	0.5596
AG-910-G06	f_HIMB59	1	B	1.84725	0.63274	0.38338	0.50666	0.40662	0.39364	0.36126	0.36712
AG-910-G09	f_HIMB59	1	B	2.34887	0.76538	0.39415	0.57592	0.39945	0.38097	0.34419	0.34245
AG-910-J16	f_HIMB59	1	B	4.35285	1.33706	0.66606	0.95992	0.66954	0.63226	0.57134	0.56641
AG-911-L10	f_HIMB59	1	B	2.90647	0.77824	0.39867	0.48948	0.40152	0.39065	0.35184	0.35208
AG-912-J04	f_HIMB59	1	B	1.89278	0.65661	0.39732	0.53466	0.4187	0.40367	0.35664	0.35804
AG-912-N03	f_HIMB59	1	B	1.8985	0.67462	0.44244	0.576	0.47838	0.46971	0.41794	0.42174
AG-914-D07	f_HIMB59	1	B	2.52077	0.83981	0.44418	0.6359	0.44256	0.41021	0.39004	0.4018
AG-914-F18	f_HIMB59	1	B	2.57604	0.83928	0.43571	0.63531	0.44117	0.41916	0.37537	0.37629
AG-914-K13	f_HIMB59	1	B	1.89365	0.68959	0.44987	0.59775	0.49545	0.48109	0.4397	0.43655
AG-914-P10	f_HIMB59	1	B	3.31	1.12616	0.58549	0.8286	0.5852	0.54771	0.49989	0.51844
AG-915-O03	f_HIMB59	1	B	3.11831	0.91679	0.44511	0.62044	0.43339	0.41463	0.37071	0.3713
AG-916-L20	f_HIMB59	1	B	2.42694	0.8036	0.41961	0.61099	0.43226	0.41985	0.38509	0.37385
AG-916-N15	f_HIMB59	1	B	2.42022	0.7741	0.40256	0.57654	0.40389	0.38334	0.34082	0.34817
AG-917-K23	f_HIMB59	1	B	3.1373	0.89691	0.42861	0.60731	0.42575	0.40151	0.36706	0.37219
AG-917-M08	f_HIMB59	1	B	3.09887	0.85907	0.39001	0.55404	0.38495	0.37161	0.33541	0.33107
AG-917-M17	f_HIMB59	1	B	2.70185	0.86847	0.45706	0.66791	0.46908	0.44385	0.39644	0.39896
AG-918-C10	f_HIMB59	1	B	1.56877	0.59787	0.40624	0.50531	0.44252	0.4325	0.39881	0.39767
AG-918-C13	f_HIMB59	1	B	1.76004	0.60106	0.36554	0.48335	0.38658	0.37702	0.34333	0.34538
AG-918-N11	f_HIMB59	1	B	1.65175	0.57836	0.35874	0.48238	0.38704	0.3762	0.34009	0.34006
AG-919-D10	f_HIMB59	1	B	1.69755	0.59373	0.38342	0.49815	0.41524	0.4072	0.36187	0.36516
AG-919-M03	f_HIMB59	1	B	2.39848	0.83496	0.4851	0.66066	0.49404	0.47227	0.42723	0.43794
AG-919-N08	f_HIMB59	1	B	2.20987	0.71546	0.38042	0.55348	0.38124	0.36293	0.32408	0.32675
AG-919-N20	f_HIMB59	1	B	2.87336	0.96194	0.50944	0.73573	0.53272	0.50833	0.4532	0.45215
AG-920-J13	f_HIMB59	1	B	1.5494	0.52123	0.34086	0.45152	0.37577	0.36012	0.33247	0.33705
AG-920-K17	f_HIMB59	1	B	2.34345	0.75749	0.39884	0.5676	0.39536	0.37332	0.32384	0.32798
AH-326-N10	f_HIMB59	1	B	2.2529	0.91495	0.65735	0.82143	0.73153	0.69563	0.6556	0.66817
AG-333-O11	f_HIMB59	2		1.71024	0.68295	0.4777	0.62398	0.54521	0.52289	0.48223	0.49668
AG-896-P05	f_HIMB59	2		2.35513	0.62771	0.35517	0.44811	0.38802	0.37116	0.32002	0.32499
HIMB59-SPSalt	f_HIMB59	2		0.52141	0.08584	0.03537	0.0502	0.03139	0.03768	0.01557	0.00928
CP.5	f_HIMB59	2		0.64372	0.19275	0.09466	0.15623	0.11862	0.1281	0.11799	0.12374
HIMB59	f_HIMB59	2		2.42465	0.56394	0.33263	0.4426	0.37315	0.3639	0.32383	0.31797
LSUCC0245	f_HIMB59	2		2.55908	0.54544	0.30428	0.39557	0.34059	0.32096	0.29151	0.29318
AG-325-G13	f_HIMB59	3	A	1.38375	3.23618	1.19046	3.5899	0.57353	0.17996	0.03199	0.03009
AG-333-K07	f_HIMB59	3	A	2.32929	4.00503	1.58546	4.30767	0.9937	0.56507	0.3822	0.39574
AG-313-A14	f_HIMB59	3		1.34858	0.64868	0.45631	0.58488	0.49739	0.46049	0.43055	0.44066
HIMB59-MED-G104	f_HIMB59	4		11.2067	1.50177	0.31376	0.30687	0.12437	0.1469	0.10641	0.09648
TMED259	f_HIMB59	4		0.73571	0.65282	0.91886	0.33806	0.11454	0.07135	0.06207	0.0637
AG-325-B13	f__GCA-002718135	1	A	9.40413	1.30033	0.38628	0.48731	0.39714	0.38107	0.25402	0.18689
AG-325-F23	f__GCA-002718135	1	A	12.9618	1.53978	0.39419	0.50752	0.42979	0.41341	0.26994	0.20124
AG-325-O18	f__GCA-002718135	1	A	8.78016	1.88706	0.6311	0.75589	0.58732	0.56018	0.34215	0.27154
AG-333-K22	f__GCA-002718135	1	A	12.4407	1.6168	0.52323	0.67316	0.5788	0.54996	0.38791	0.24221
AG-337-D08	f__GCA-002718135	1	A	6.10138	0.9538	0.38429	0.53016	0.45195	0.44693	0.28977	0.22129
AG-337-F02	f__GCA-002718135	1	A	8.36218	1.22278	0.39016	0.52069	0.455	0.43065	0.28759	0.19783
AG-337-I02	f__GCA-002718135	1	A	7.50718	1.00434	0.24057	0.32229	0.27518	0.25146	0.15696	0.09687
AG-343-L18	f__GCA-002718135	1	A	10.1626	1.4327	0.61284	0.78558	0.70526	0.69151	0.48435	0.37101
AG-359-G09	f__GCA-002718135	1	A	14.2843	1.59161	0.42407	0.49744	0.43653	0.42694	0.28473	0.20093
AG-359-I03	f__GCA-002718135	1	A	13.1149	1.20862	0.18371	0.24473	0.20461	0.2005	0.12536	0.09389
AG-410-B18	f__GCA-002718135	1	A	5.5525	0.9044	0.44715	0.58926	0.51702	0.50917	0.31298	0.25581
AG-414-G02	f__GCA-002718135	1	A	15.5646	1.79825	0.53958	0.70384	0.60535	0.58155	0.37564	0.25864
AG-414-N23	f__GCA-002718135	1	A	15.2774	1.64644	0.41932	0.53909	0.45997	0.44297	0.30674	0.19421
AG-422-E02	f__GCA-002718135	1	A	13.7499	1.52078	0.39451	0.49538	0.42258	0.41128	0.27477	0.18043
AG-422-J16	f__GCA-002718135	1	A	14.0613	1.52809	0.43943	0.54153	0.4742	0.46164	0.30739	0.22587
AG-422-N03	f__GCA-002718135	1	A	12.9919	1.19074	0.15568	0.22899	0.18464	0.18172	0.10621	0.06276
AG-426-A05	f__GCA-002718135	1	A	14.0841	1.61967	0.52798	0.67873	0.5996	0.58807	0.3978	0.30389
AG-426-J10	f__GCA-002718135	1	A	13.4252	1.44617	0.4157	0.53139	0.47146	0.45414	0.31206	0.23113
AG-453-C10	f__GCA-002718135	1	A	13.6265	1.50522	0.45995	0.61528	0.53478	0.49738	0.35097	0.22476
AG-453-N02	f__GCA-002718135	1	A	13.3929	1.48806	0.45205	0.57374	0.51104	0.48858	0.32886	0.22467
AG-457-C19	f__GCA-002718135	1	A	13.9525	1.61865	0.49732	0.65992	0.58113	0.55751	0.42779	0.30938
AG-457-D17	f__GCA-002718135	1	A	11.7749	1.97779	0.58867	0.64838	0.53735	0.50039	0.32742	0.25382
AG-457-E22	f__GCA-002718135	1	A	17.6319	1.9362	0.54269	0.69072	0.59287	0.57104	0.38269	0.28939
AG-461-D09	f__GCA-002718135	1	A	10.5918	1.43549	0.54021	0.69021	0.59639	0.58922	0.39211	0.286
AG-461-E22	f__GCA-002718135	1	A	9.93427	1.71802	0.45314	0.54749	0.43488	0.40546	0.2474	0.18033
AG-470-M17	f__GCA-002718135	1	A	11.5399	1.64566	0.35194	0.3979	0.32559	0.28947	0.1805	0.10237
AG-891-E15	f__GCA-002718135	1	A	14.5833	1.54834	0.42877	0.5506	0.5001	0.48025	0.32159	0.25072
AG-891-E17	f__GCA-002718135	1	A	14.5655	1.67166	0.49261	0.61717	0.53497	0.50823	0.32612	0.22017
AG-891-G08	f__GCA-002718135	1	A	28.5412	2.97511	0.72295	0.84891	0.71005	0.68632	0.48664	0.35934
AG-891-K05	f__GCA-002718135	1	A	15.021	1.62481	0.40429	0.52106	0.43899	0.43489	0.28309	0.20754
AG-891-K19	f__GCA-002718135	1	A	16.966	1.81974	0.46543	0.59074	0.52299	0.50661	0.33586	0.221
AG-891-K21	f__GCA-002718135	1	A	12.7921	1.41011	0.42708	0.58948	0.5001	0.47952	0.33474	0.2396
AG-891-P06	f__GCA-002718135	1	A	12.9288	1.41788	0.41581	0.56542	0.49785	0.50009	0.34193	0.25008
AG-891-P20	f__GCA-002718135	1	A	15.0173	1.60963	0.43863	0.55977	0.50664	0.47416	0.31271	0.21673
AG-892-A10	f__GCA-002718135	1	A	14.9185	1.60052	0.45308	0.55449	0.48772	0.48042	0.31379	0.23528
AG-892-B03	f__GCA-002718135	1	A	16.318	1.79669	0.54165	0.6955	0.60417	0.57115	0.39878	0.25681
AG-892-I02	f__GCA-002718135	1	A	13.1798	1.42768	0.41567	0.55495	0.48208	0.46743	0.32291	0.22637
AG-892-J17	f__GCA-002718135	1	A	16.3668	1.78577	0.4922	0.64752	0.58057	0.56363	0.37581	0.28261
AG-892-M13	f__GCA-002718135	1	A	15.4985	1.89206	0.65758	0.83649	0.74382	0.70427	0.48278	0.35922
AG-893-A21	f__GCA-002718135	1	A	14.4369	1.5701	0.43056	0.54543	0.4819	0.46289	0.30563	0.22126
AG-893-E11	f__GCA-002718135	1	A	15.5509	1.71373	0.46031	0.58596	0.48676	0.48964	0.31938	0.24402
AG-893-F05	f__GCA-002718135	1	A	15.259	1.70529	0.45182	0.55575	0.45251	0.44381	0.29003	0.21555
AG-893-G20	f__GCA-002718135	1	A	10.8263	1.2915	0.41945	0.53555	0.4832	0.46587	0.30479	0.20423
AG-893-I03	f__GCA-002718135	1	A	6.29523	0.91264	0.35028	0.50841	0.44676	0.45136	0.2763	0.20876
AG-893-K02	f__GCA-002718135	1	A	11.5366	1.51155	0.56305	0.78458	0.66353	0.63478	0.4297	0.30336
AG-893-M20	f__GCA-002718135	1	A	14.3572	1.57766	0.43337	0.54612	0.48752	0.4665	0.30998	0.23324
AG-893-O06	f__GCA-002718135	1	A	4.74313	0.74162	0.3565	0.50802	0.46484	0.45914	0.29831	0.22165
AG-893-O09	f__GCA-002718135	1	A	18.8934	1.98627	0.62373	0.72001	0.6477	0.61968	0.40686	0.30586
AG-893-O11	f__GCA-002718135	1	A	14.7814	1.64871	0.49799	0.65201	0.55878	0.55184	0.35686	0.26472
AG-894-D03	f__GCA-002718135	1	A	14.6129	1.69538	0.50361	0.65121	0.5824	0.55517	0.38542	0.27158
AG-894-D19	f__GCA-002718135	1	A	13.6507	1.55812	0.47353	0.61262	0.53921	0.51176	0.33493	0.22709
AG-894-F19	f__GCA-002718135	1	A	15.9938	1.91983	0.60455	0.80995	0.71278	0.66856	0.45654	0.35193
AG-894-N13	f__GCA-002718135	1	A	13.6384	1.46472	0.40931	0.53576	0.46375	0.45055	0.2957	0.21771
AG-894-P19	f__GCA-002718135	1	A	15.6693	1.75074	0.54063	0.69396	0.60903	0.60241	0.41348	0.31207
AG-895-D04	f__GCA-002718135	1	A	15.9133	1.79891	0.4828	0.59232	0.50239	0.47468	0.30474	0.24085
AG-897-D18	f__GCA-002718135	1	A	6.66378	1.03546	0.46584	0.63922	0.57801	0.55107	0.34257	0.2388
AG-898-L16	f__GCA-002718135	1	A	12.1971	1.5996	0.58935	0.71195	0.63919	0.62968	0.40718	0.31035
AG-899-B06	f__GCA-002718135	1	A	15.222	1.68494	0.46473	0.57681	0.47651	0.45502	0.29733	0.22329
AG-899-F03	f__GCA-002718135	1	A	15.5632	1.72438	0.49612	0.63474	0.54686	0.51231	0.32543	0.22303
AG-899-L06	f__GCA-002718135	1	A	15.4329	1.8128	0.56076	0.71796	0.62591	0.59785	0.39394	0.30841
AG-899-M17	f__GCA-002718135	1	A	13.4835	1.43437	0.42661	0.54307	0.47952	0.4631	0.31862	0.24141
AG-903-O20	f__GCA-002718135	1	A	13.5674	1.62237	0.54526	0.72727	0.61481	0.60184	0.40296	0.30875
AG-905-O21	f__GCA-002718135	1	A	5.73709	0.87787	0.39434	0.53457	0.47722	0.4585	0.28116	0.21658
AG-907-D22	f__GCA-002718135	1	A	33.125	3.17937	0.75701	0.86646	0.75623	0.73291	0.51183	0.38695
AG-909-O11	f__GCA-002718135	1	A	13.9311	1.59575	0.46829	0.58651	0.49902	0.4871	0.3039	0.21985
AG-910-K03	f__GCA-002718135	1	A	13.7729	1.61643	0.4946	0.65955	0.56707	0.54324	0.3636	0.23736
AG-910-N14	f__GCA-002718135	1	A	16.2496	1.8157	0.55837	0.71086	0.61605	0.60343	0.42042	0.27844
AG-911-C02	f__GCA-002718135	1	A	14.9933	1.73686	0.50389	0.63006	0.53067	0.50869	0.34264	0.22037
AG-912-F03	f__GCA-002718135	1	A	13.0911	1.44824	0.41796	0.55354	0.46844	0.45993	0.30278	0.22469
AG-912-N10	f__GCA-002718135	1	A	16.3597	1.80221	0.47681	0.58162	0.50252	0.48762	0.31986	0.22372
AG-913-B05	f__GCA-002718135	1	A	11.5743	1.25123	0.35397	0.47696	0.42145	0.41544	0.25387	0.20463
AG-913-F06	f__GCA-002718135	1	A	11.0429	1.4009	0.49235	0.62236	0.55979	0.51831	0.35199	0.26365
AG-913-M07	f__GCA-002718135	1	A	13.8826	1.51579	0.41596	0.53574	0.45395	0.45125	0.29776	0.22455
AG-914-F14	f__GCA-002718135	1	A	15.8612	1.73893	0.45127	0.58415	0.47431	0.42227	0.28118	0.19535
AG-915-O06	f__GCA-002718135	1	A	13.0833	1.47359	0.43653	0.56202	0.48186	0.48529	0.31412	0.22978
AG-916-I08	f__GCA-002718135	1	A	11.2431	1.32529	0.44145	0.57742	0.5142	0.49897	0.34508	0.26239
AG-920-E11	f__GCA-002718135	1	A	17.5711	2.03118	0.59084	0.74259	0.63195	0.62577	0.41643	0.31671
AG-920-K10	f__GCA-002718135	1	A	13.8073	1.51812	0.41585	0.56158	0.51016	0.47748	0.32855	0.22972
AH-287-M11	f__GCA-002718135	1	A	8.25002	1.19534	0.51014	0.68516	0.59735	0.58926	0.39199	0.31398
AH-324-C03	f__GCA-002718135	1	A	5.54724	0.96835	0.49792	0.67763	0.59751	0.58703	0.40026	0.307
AH-324-F15	f__GCA-002718135	1	A	5.42507	0.81643	0.35754	0.5032	0.44673	0.43004	0.28079	0.18588
AG-333-D23	f__GCA-002718135	1		1.42007	0.5281	0.37528	0.55101	0.47852	0.48792	0.317	0.24822
AG-365-O06	f__GCA-002718135	1		1.59568	0.54436	0.40923	0.61051	0.54921	0.52381	0.32762	0.22437
AG-404-B13	f__GCA-002718135	1		0.93699	0.43505	0.35779	0.54527	0.4674	0.46727	0.26641	0.20026
AG-426-J11	f__GCA-002718135	1		4.12187	0.84394	0.44957	0.63494	0.54771	0.51602	0.31513	0.22
AG-457-F14	f__GCA-002718135	1		4.00321	0.77039	0.43835	0.6311	0.56072	0.53032	0.34259	0.23634
AG-905-G23	f__GCA-002718135	1		3.44755	0.71442	0.41354	0.57116	0.50399	0.48252	0.32307	0.24643
AG-915-C06	f__GCA-002718135	1		3.76668	0.7647	0.41015	0.58855	0.51262	0.49339	0.30068	0.23545
AG-916-I19	f__GCA-002718135	1		4.08663	0.77944	0.40439	0.55211	0.49829	0.48081	0.31151	0.21231
AH-321-J05	f__GCA-002718135	1		1.16648	0.49009	0.39276	0.56528	0.50651	0.4864	0.317	0.205
AH-326-B08	f__GCA-002718135	1		1.66742	0.61061	0.44953	0.63775	0.56712	0.56578	0.35255	0.27869
SP346	f__GCA-002718135	2		0.41733	0.22912	0.24258	0.27004	0.26631	0.23247	0.12525	0.08381
AG-414-A22	f__GCA-002718135	3	A	0.86176	0.55634	0.77381	2.10959	2.6899	2.28242	0.34608	0.29143
AG-414-M20	f__GCA-002718135	3	A	0.95794	0.57853	0.76509	2.07031	2.64791	2.25626	0.40868	0.33183
AG-414-P05	f__GCA-002718135	3	A	0.47358	0.30537	0.55724	1.99021	2.69683	2.26927	0.18574	0.17701
AG-447-C07	f__GCA-002718135	3	A	0.7631	0.49378	0.69096	1.82511	2.28031	1.96659	0.30605	0.2775
AG-447-P14	f__GCA-002718135	3	A	0.7515	0.49836	0.64697	1.52025	1.7287	1.46516	0.32577	0.27269
AG-313-N13	f__GCA-002718135	3		0.87747	1.01627	1.08749	1.92951	1.24213	1.03463	0.36108	0.27952
AG-319-D07	f__GCA-002718135	3		0.67548	0.42941	0.47728	0.96719	1.10579	1.11112	0.30953	0.23382
AG-319-E03	f__GCA-002718135	3		1.05607	0.63288	0.55569	0.89137	0.85366	0.84512	0.53073	0.3179
AG-333-O07	f__GCA-002718135	3		0.28283	0.65056	0.98256	2.47216	1.8646	1.26962	0.06467	0.07575
AG-390-E23	f__GCA-002718135	3		0.89697	0.53425	0.59716	1.0058	0.9855	0.85144	0.35767	0.24151
AG-426-C22	f__GCA-002718135	3		0.8643	0.50969	0.547	1.17124	1.28129	1.11797	0.36101	0.2557
AG-426-J08	f__GCA-002718135	3		0.96795	0.6138	0.63255	1.11845	1.25825	1.0662	0.42073	0.31942
AG-435-K07	f__GCA-002718135	3		0.79986	0.52166	0.50767	0.91991	0.95193	0.83892	0.35299	0.24691
AG-439-A19	f__GCA-002718135	3		0.23596	0.08741	0.11074	0.26142	0.23884	0.20087	0.0653	0.02961
AG-447-A02	f__GCA-002718135	3		0.69502	0.38831	0.41784	0.67147	0.64627	0.58115	0.29725	0.22434
AG-447-J18	f__GCA-002718135	3		0.84853	0.47269	0.47364	0.70536	0.63304	0.59838	0.35111	0.24112
AG-447-L18	f__GCA-002718135	3		0.66676	0.38436	0.37344	0.58266	0.52512	0.48422	0.26424	0.17814
AG-447-O15	f__GCA-002718135	3		0.63542	0.32754	0.27133	0.49706	0.46019	0.41782	0.19209	0.12153
AG-457-A08	f__GCA-002718135	3		0.7526	0.74402	0.94395	1.89935	1.41683	1.14054	0.30443	0.22229
AG-457-I08	f__GCA-002718135	3		0.78573	0.51387	0.5319	1.06833	1.23576	1.05327	0.36826	0.27751
SAR11-SAG-MED31	f__GCA-002718135	3		1.64853	0.89997	0.60441	1.3872	1.07916	0.91019	0.06226	0.05612
MarineAlpha5_Bin4	f__GCA-002718135	4		0.25465	0.09063	0.06563	0.17189	0.17923	0.18291	0.12433	0.05749
AG-404-D18	f__GCA-002718135	5		0.84682	0.46559	0.42126	0.64818	0.70712	0.69162	0.33472	0.23476
AG-447-I04	f__GCA-002718135	6		0.52808	0.31174	0.30114	0.48114	0.60997	0.55722	0.27517	0.21051
AG-414-E06	f__GCA-002718135	7	A	0.22668	0.09078	0.13069	1.5824	2.24544	1.98052	0.08883	0.10792
AG-426-I04	f__GCA-002718135	7	A	0.56208	0.31757	0.31021	1.02545	1.34248	1.20767	0.2974	0.23403
AG-447-P01	f__GCA-002718135	7	A	0.32796	0.168	0.1862	1.46913	2.05878	1.75745	0.13489	0.12676
AH-326-B09	f__GCA-002718135	7	A	0.85679	0.49351	0.43437	1.12286	1.39662	1.24729	0.46966	0.34433
MarineAlpha5_Bin1	f__GCA-002718135	8	A	0.06604	0.04109	0.02338	0.07625	0.21886	0.44048	4.11559	3.68584
MarineAlpha5_Bin3	f__GCA-002718135	8	A	0.25149	0.11424	0.04698	0.11433	0.19416	0.34	2.57066	2.23579
MarineAlpha5_Bin7	f__GCA-002718135	9		0.17267	0.04348	0.05897	0.213	0.51441	0.45216	0.09812	0.0606
AG-464-G03	f__GCA-002718135	10		0.42346	0.23931	0.21505	0.33485	0.38471	0.49909	1.35575	0.62547
MarineAlpha5_Bin9	f__GCA-002718135	11		0.19077	0.07689	0.06482	0.11063	0.10502	0.12745	0.0768	0.04288
MarineAlpha5_Bin12	f__GCA-002718135	12		0.19959	0.11093	0.09161	0.16624	0.1902	0.19208	0.09664	0.06876
SP337	f__GCA-002718135	13		0.14819	0.07249	0.0564	0.12057	0.14124	0.1623	0.10872	0.07166

## Sheet: D_Bio-GO-SHIP
			Run	SRR12480015	SRR12479876	SRR12479887	SRR12480345	SRR12480356	SRR12479773	SRR12479784	SRR12479795	SRR12479894	SRR12480282	SRR12479907	SRR12480315	SRR12480165	SRR12479679	SRR12479841	SRR12479796	SRR12480054	SRR12479797	SRR12480292	SRR12479895	SRR12479896	SRR12479897	SRR12479898	SRR12479899	SRR12480110	SRR12480111	SRR12480112	SRR12480123	SRR12479906	SRR12479918	SRR12479977	SRR12479988	SRR12480071	SRR12480082	SRR12479652	SRR12479663	SRR12479674	SRR12480303	SRR12480314	SRR12480137	SRR12480148	SRR12479853	SRR12479864	SRR12480181	SRR12480192	SRR12479951
			Cruise track	AE1319	AE1319	AE1319	AE1319	AE1319	AE1319	AE1319	AE1319	AE1319	AE1319	AE1319	AE1319	AE1319	AE1319	AE1319	AE1319	AE1319	AE1319	AMT28	AMT28	AMT28	AMT28	AMT28	AMT28	AMT28	AMT28	AMT28	AMT28	AMT28	AMT28	AMT28	AMT28	AMT28	AMT28	AMT28	AMT28	AMT28	AMT28	AMT28	AMT28	AMT28	AMT28	AMT28	AMT28	AMT28	AMT28
			Latitude [Decimal Deg N]	31.668	33.0005	35.0006	37.0045	39.0007	41.0018	43.0017	43.0017	44.9933	44.9933	47.0008	47.0008	49.0017	50.9999	50.9999	52.996	52.996	55.0038	-48.1985	-47.5653	-46.0175	-45.2974	-43.7905	-43.0047	-41.3708	-40.5202	-39.2097	-38.5839	-37.0121	-36.1671	-34.5806	-33.8291	-32.3753	-31.6143	-30.0059	-29.1276	-27.4108	-26.6553	-24.9059	-24	-21.6094	-20.3803	-18.339	-16.0324	-14.7787	-12.1025
			Longitude [Decimal Deg W]	-64.1715	-60.0001	-57.5049	-55.0018	-52.5005	-50.0005	-47.4985	-47.4985	-45.0024	-45.0024	-42.5022	-42.5022	-40.0028	-43.0005	-43.0005	-45.9952	-45.9952	-48.9981	-52.6923	-51.774	-49.8723	-48.896	-46.9552	-45.9821	-44.0142	-43.0821	-41.4751	-40.6542	-38.8346	-37.8663	-36.0914	-35.2664	-33.6748	-32.8876	-31.1497	-30.2235	-28.4108	-27.6553	-25.9033	-25	-25.0483	-25.0591	-25.0872	-25.0236	-24.9859	-24.9281
			Phosphate_Bottle [umol L-1]	NA	NA	NA	NA	NA	NA	NA	NA	NA	NA	NA	NA	NA	NA	NA	NA	NA	NA	0.77	0.74	0.81	0.76	0.81	0.64	0.54	0.6	0.53	0.32	0.11	0.24	0.11	0.08	0	0	0	0.08	0.08	0	0	0	0.09	0.1	0.1	0.12	0.04	0
			Depth (m)	5	5	5	5	5	5	25	5	5	40	40	5	5	25	5	1	25	1	5	5	5	5	5	5	5	5	5	5	5	5	5	5	5	5	5	5	5	5	5	5	5	5	5	5	5	5
Genome	Family GTDB	Genus (80% ANI)	Genomoespecies
AG-325-C06	f_HIMB59	1	A	19.8329	10.9104	5.81969	39.5102	4.504	5.70125	2.98416	2.98149	3.33272	2.24262	1.70933	2.5453	2.67274	1.34746	1.87099	2.61009	2.09504	2.12169	1.36303	1.33369	1.84271	1.6603	1.50084	1.87517	2.14432	1.97947	2.25725	2.92179	9.6132	4.4933	13.1129	18.1023	6.96865	10.2484	13.1632	28.8535	8.65521	10.9949	10.451	8.46084	5.6194	13.4935	19.1832	5.02909	3.37094	2.11162
AG-325-D16	f_HIMB59	1	A	18.8777	10.1942	5.37786	37.5987	4.32736	4.96198	2.167	2.22486	2.5324	1.64095	1.25036	1.85301	1.93326	0.95595	1.30683	1.82073	1.46576	1.5092	0.99486	0.95697	1.33176	1.15981	1.05242	1.36818	1.6375	1.44336	1.77272	2.41056	8.58097	4.03222	12.0303	17.0874	6.35647	9.38827	12.2878	27.6413	8.27452	10.515	9.99844	7.98505	5.29407	13.1262	18.8117	4.86767	3.17875	1.83278
AG-325-J07	f_HIMB59	1	A	13.0054	6.50362	3.44477	26.6054	2.60916	2.5652	0.49955	0.62334	0.91076	0.38279	0.24697	0.47026	0.64649	0.25735	0.20862	0.27992	0.30504	0.29766	0.24238	0.24208	0.33938	0.29371	0.28013	0.36358	0.51636	0.3277	0.58382	1.05922	4.75807	2.02375	7.01217	10.1417	4.15599	6.20263	8.47085	19.634	6.02131	7.86865	7.65235	6.126	4.21327	10.6118	14.7256	3.55842	2.3935	0.86718
AG-333-A07	f_HIMB59	1	A	23.7857	13.3251	6.94022	47.1855	5.73303	6.83081	3.75959	3.65329	3.99024	2.86144	2.22299	3.12516	3.24448	1.6838	2.38877	3.38602	2.58681	2.69842	1.74755	1.68326	2.31517	2.02372	1.83528	2.37377	2.75824	2.47746	2.86585	3.63168	12.1302	5.7921	16.1899	22.9379	8.683	12.9616	16.009	34.992	10.4104	13.4735	12.6157	10.1811	6.60792	16.1283	22.8239	5.98959	3.95177	2.53949
AG-337-K21	f_HIMB59	1	A	17.3669	9.74463	5.51533	34.8338	4.2423	4.56331	1.60335	1.68689	1.86478	1.25646	0.91754	1.37451	1.55091	0.74251	0.98207	1.31389	1.1003	1.14962	0.76704	0.74262	1.02428	0.87598	0.82722	1.07404	1.28304	1.07733	1.35956	1.9337	7.35308	3.38348	10.2081	14.4923	5.75787	8.62467	11.3333	25.8413	8.31806	10.4925	10.4163	8.39035	5.75548	13.7935	19.6133	4.89667	3.1501	1.81482
AG-337-L15	f_HIMB59	1	A	17.9948	10.5302	5.91163	35.2733	4.66961	5.06999	2.39873	2.33016	2.54312	1.90194	1.35887	1.94958	2.12916	1.09005	1.48203	2.05858	1.68752	1.71564	1.08082	1.07085	1.49519	1.32327	1.19853	1.46947	1.73948	1.57627	1.82031	2.2787	7.75809	3.70162	10.2263	14.4217	6.10128	8.98157	11.6095	25.6339	8.59188	10.7815	10.7572	8.63419	5.81624	14.0993	19.8058	5.18482	3.36154	2.05377
AG-337-M07	f_HIMB59	1	A	17.5161	10.0981	5.80312	34.1917	4.48478	4.71271	2.03066	1.94525	2.2171	1.48534	1.0766	1.53489	1.79383	0.86549	1.06127	1.65197	1.4136	1.27553	0.84639	0.81018	1.16784	1.01086	0.85101	1.02178	1.37152	1.18069	1.47619	1.97746	7.21965	3.52144	10.0195	14.1191	5.68617	8.61015	11.2674	25.3498	8.2084	10.5878	10.1549	8.3807	5.54869	13.4012	19.3403	4.91002	3.1934	1.78399
AG-337-P20	f_HIMB59	1	A	20.7285	12.1225	6.70858	40.9562	5.39327	5.81521	2.81469	2.74919	3.04476	2.23418	1.67736	2.35119	2.54123	1.30919	1.78535	2.55395	2.02875	2.07131	1.30507	1.26222	1.79069	1.55915	1.42626	1.7707	2.049	1.84424	2.14011	2.64365	8.84005	4.26202	11.4646	16.2959	6.91687	10.0533	13.2812	28.9937	10.0163	12.4268	12.3686	10.0106	6.60835	16.2012	22.4774	5.92903	3.877	2.41808
AG-359-F18	f_HIMB59	1	A	25.2228	13.3309	7.12636	47.1422	5.55863	5.72173	2.39132	2.37852	2.60984	1.82178	1.39141	1.96988	2.09449	1.06419	1.48485	2.05388	1.63738	1.67387	1.07626	1.05636	1.43399	1.25176	1.13873	1.48116	1.75852	1.55973	1.84966	2.51083	9.11408	4.25611	12.3737	17.4112	6.84714	10.2319	13.1026	28.8603	8.98365	11.436	10.8264	8.72821	5.82918	14.2072	20.1179	5.19103	3.37213	1.9487
AG-390-I07	f_HIMB59	1	A	20.8021	11.092	5.99161	43.0409	4.6194	5.70871	2.2456	2.30704	2.65315	1.70288	1.25615	1.92308	2.06588	0.98468	1.37773	1.9407	1.56319	1.55977	1.06118	1.01577	1.40831	1.20971	1.10931	1.45494	1.74351	1.49752	1.87849	2.72833	10.1825	4.69699	14.2578	20.1492	7.36997	10.9924	14.126	31.3858	9.06843	11.7162	10.9124	8.64314	5.79363	14.2308	20.1866	5.00992	3.22762	1.77612
AG-453-G11	f_HIMB59	1	A	20.3943	11.2438	6.0325	41.1449	4.70164	5.15878	2.23737	2.19268	2.40784	1.69634	1.25008	1.81828	1.96694	0.97415	1.34493	1.88319	1.55232	1.57015	1.01209	0.99597	1.37894	1.20068	1.09286	1.3927	1.64543	1.43463	1.75602	2.35468	8.59607	4.04174	11.6342	16.5917	6.86094	10.0213	13.3867	29.3961	9.50043	12.0224	11.6486	9.42466	6.3459	15.4858	21.7531	5.5767	3.67011	1.93985
AG-457-I22	f_HIMB59	1	A	20.8171	11.0007	5.85403	42.1624	4.54719	5.30956	2.59374	2.52981	2.85367	2.0095	1.5014	2.14554	2.33463	1.20342	1.61611	2.24209	1.85801	1.81964	1.2021	1.19132	1.64219	1.45151	1.31799	1.67472	1.94508	1.73426	2.06891	2.68007	9.46205	4.49865	12.7793	18.3036	7.21016	10.7217	14.0273	30.9838	9.74199	12.1519	11.8255	9.43496	6.31821	15.4698	22.0198	5.54924	3.58062	1.94968
AG-470-L07	f_HIMB59	1	A	19.4604	11.5974	6.61999	38.1513	5.18475	5.50553	2.55967	2.5092	2.73853	1.98859	1.46812	2.1095	2.23557	1.15184	1.63039	2.27501	1.84757	1.84682	1.15409	1.12546	1.55403	1.3516	1.2409	1.55489	1.81248	1.67056	1.87697	2.31053	7.90624	3.87901	10.5933	14.8826	6.37415	9.37747	12.2326	27.0065	9.3116	11.7896	11.5797	9.32427	6.29002	15.3341	21.7283	5.81224	3.88545	2.40436
AG-891-E08	f_HIMB59	1	A	24.2329	12.6173	6.52262	44.6502	5.15285	5.24537	2.27495	2.29902	2.63691	1.7778	1.31962	1.88886	2.07073	1.03416	1.41176	1.99675	1.59977	1.61546	1.04791	1.02427	1.41737	1.23387	1.1272	1.45946	1.69457	1.50289	1.78256	2.38613	8.71705	4.03767	11.8715	16.8111	6.62238	9.78886	12.7556	28.4012	8.59472	10.9128	10.3895	8.34937	5.55308	13.6468	19.3488	4.92233	3.11966	1.66784
AG-891-P23	f_HIMB59	1	A	28.163	14.9308	7.82554	51.6036	6.17939	6.44179	3.07103	2.97178	3.33709	2.43635	1.80829	2.51348	2.77265	1.45072	1.95831	2.73608	2.22429	2.21469	1.48017	1.38376	1.99385	1.7257	1.59939	2.00066	2.28439	2.08965	2.37609	2.90441	10.1978	4.79477	13.3105	19.1404	7.66006	11.2249	14.659	31.9691	10.0616	12.7627	12.1105	9.70565	6.45268	15.729	22.3043	5.71003	3.63407	2.16112
AG-892-G14	f_HIMB59	1	A	21.3113	10.9863	5.89244	43.813	4.42789	5.31441	2.19794	2.20692	2.44674	1.6511	1.30075	1.8241	1.97415	0.97302	1.33138	1.89121	1.50523	1.50949	1.00685	0.97467	1.31497	1.16552	1.04474	1.37345	1.67054	1.42867	1.76216	2.53935	9.58736	4.44002	13.1627	18.7083	7.15509	10.6636	13.6708	30.3767	9.06058	11.5159	10.9495	8.74962	5.84967	14.3558	20.1197	4.94965	3.19583	1.67243
AG-892-O09	f_HIMB59	1	A	25.5102	13.3271	7.17047	47.864	5.59839	5.67316	2.20346	2.20005	2.50149	1.71038	1.25487	1.8327	1.98839	0.99713	1.35827	1.86636	1.49663	1.52051	1.01695	0.97211	1.35561	1.18577	1.0711	1.38163	1.65864	1.44173	1.78376	2.4452	9.18782	4.16476	12.5233	17.8089	6.97778	10.2639	13.4816	29.8772	9.17435	11.7028	11.1899	9.03084	5.98693	14.8211	20.893	5.28965	3.46801	1.90671
AG-893-E15	f_HIMB59	1	A	25.3113	13.0489	6.91523	48.0354	5.25169	5.58965	2.12135	2.09154	2.39242	1.58817	1.15451	1.72853	1.87298	0.94013	1.27175	1.7818	1.42552	1.44716	0.97751	0.92285	1.27688	1.09833	1.00375	1.30353	1.58038	1.38442	1.68926	2.40693	9.04138	4.16615	12.4744	17.8427	6.88404	10.2039	13.2831	29.5801	9.01891	11.5826	10.9844	8.78662	5.91731	14.5901	20.505	5.1626	3.36874	1.84834
AG-894-I22	f_HIMB59	1	A	25.1908	13.0186	6.73553	46.7255	5.31501	5.33971	2.22523	2.21546	2.51569	1.69824	1.28076	1.83358	2.00732	0.96973	1.33578	1.89068	1.54308	1.57213	1.01509	0.97594	1.3556	1.18991	1.07278	1.37672	1.63372	1.43782	1.74797	2.3769	8.77278	4.0526	12.0379	17.1243	6.78955	10.0466	13.0725	29.0956	8.99119	11.4026	10.8654	8.82322	5.9037	14.4423	20.2907	5.14869	3.30375	1.73781
AG-894-P02	f_HIMB59	1	A	22.7425	13.3693	7.47599	43.9473	6.08661	5.92211	2.17114	2.21272	2.42786	1.67505	1.25061	1.78712	1.92971	0.9935	1.3418	1.87668	1.50852	1.52895	0.99571	0.95981	1.31881	1.15735	1.06518	1.35159	1.60344	1.41342	1.70718	2.26099	8.50269	3.88801	11.6159	16.4726	6.80503	10.0083	13.2493	29.2412	9.44376	11.9641	11.6976	9.30002	6.23062	15.2817	21.5048	5.66815	3.72076	2.07132
AG-895-L18	f_HIMB59	1	A	26.0495	13.7967	7.10444	48.6271	5.62893	6.28498	3.0761	2.94984	3.36067	2.41049	1.82279	2.54217	2.78406	1.39116	1.96443	2.70739	2.19922	2.17649	1.40149	1.35514	1.93191	1.68909	1.52794	1.94392	2.26762	2.02666	2.35331	2.97089	10.0821	4.88543	13.3587	18.9821	7.36949	10.8987	13.9637	30.9212	9.45203	12.1413	11.5778	9.29651	6.19647	14.9884	21.0817	5.52158	3.63848	2.16771
AG-898-N21	f_HIMB59	1	A	23.5753	11.7188	5.86673	44.5236	4.48442	5.01325	2.48636	2.40712	2.78527	1.96043	1.45943	2.04514	2.27197	1.13223	1.56802	2.19242	1.77015	1.7981	1.18377	1.13512	1.60938	1.38937	1.28022	1.639	1.86105	1.67095	1.97458	2.4777	8.88729	4.24194	12.1425	16.9144	6.72687	9.92647	12.8148	28.117	8.71022	11.0225	10.4618	8.51511	5.64	13.8006	19.5468	4.93672	3.17444	1.80735
AG-899-C09	f_HIMB59	1	A	25.8114	13.645	7.2474	48.2015	5.58103	5.81749	2.27968	2.21567	2.45501	1.76376	1.27344	1.85174	2.04723	1.02448	1.37926	1.93144	1.5896	1.57102	1.03429	0.99056	1.41918	1.21883	1.107	1.4193	1.6872	1.48586	1.80326	2.43941	9.11693	4.26289	12.6216	17.7423	6.93723	10.2009	13.3704	29.8101	9.16417	11.6499	11.2384	9.01704	6.01955	14.8914	20.9995	5.4306	3.49497	1.97297
AG-899-E09	f_HIMB59	1	A	25.4775	12.4873	6.17126	48.368	5.02018	4.98581	1.80365	2.03138	2.33507	1.47952	1.09439	1.69548	1.84287	0.88714	1.20346	1.58677	1.29839	1.37773	0.94104	0.91178	1.21989	1.06457	1.00359	1.35472	1.55763	1.30843	1.62075	2.33964	9.10659	4.07508	12.7375	17.9314	7.1477	10.514	13.8581	30.6865	9.65306	12.0069	11.5335	9.3002	6.20773	15.3874	21.5589	5.33712	3.38592	1.63705
AG-899-K21	f_HIMB59	1	A	24.6906	12.2812	6.06002	46.7953	4.70241	5.13327	2.29264	2.28566	2.66751	1.80146	1.31377	1.91635	2.15565	1.04598	1.4355	2.00566	1.60805	1.64382	1.09338	1.04727	1.48707	1.28038	1.17522	1.52466	1.75756	1.55722	1.87365	2.48706	9.15369	4.26957	12.3769	17.674	6.97286	10.3512	13.2977	29.9137	9.09827	11.6728	11.0998	8.91997	6.01673	14.6497	20.7774	5.2754	3.32626	1.79382
AG-899-O08	f_HIMB59	1	A	25.2053	13.8024	7.43592	47.0855	6.0594	6.02451	2.4537	2.42348	2.70722	1.87193	1.39298	1.96997	2.11727	1.07297	1.50293	2.11607	1.69677	1.72174	1.11047	1.07183	1.46593	1.29322	1.17217	1.47549	1.77849	1.55137	1.87606	2.50312	9.1038	4.2654	12.4126	17.7078	6.97775	10.3619	13.2077	29.3181	9.16734	11.4439	11.0656	8.88093	5.9774	14.3118	20.4789	5.30928	3.48011	2.0548
AG-904-K16	f_HIMB59	1	A	23.5673	12.41	6.57192	45.7421	5.12238	5.72572	2.27462	2.27604	2.5842	1.7242	1.29267	1.91405	2.07101	1.02873	1.36138	1.90745	1.56407	1.55345	1.06078	0.98974	1.4064	1.21366	1.1052	1.4276	1.72213	1.49317	1.86243	2.67222	9.80413	4.54276	13.6218	19.3885	7.25035	10.7165	13.7686	30.7372	8.99909	11.5762	10.7789	8.75536	5.81641	14.1771	19.9815	4.96573	3.17751	1.72412
AG-905-O07	f_HIMB59	1	A	22.4083	13.1311	7.33722	43.6393	5.8148	5.91625	2.3095	2.32236	2.53018	1.7617	1.28673	1.89254	1.9978	1.04666	1.41928	2.01936	1.59155	1.60756	1.03807	1.0009	1.38532	1.20476	1.10002	1.39251	1.66125	1.47467	1.75859	2.35789	8.70678	4.00345	11.9161	16.6622	6.88836	10.3314	13.4262	29.6194	9.50733	12.026	11.5494	9.34558	6.16767	15.2282	21.3574	5.58227	3.65976	1.99342
AG-908-G17	f_HIMB59	1	A	27.0847	14.7093	7.9072	49.5996	6.17347	6.4746	2.70671	2.61233	2.95443	2.14723	1.55073	2.20425	2.4288	1.21683	1.73447	2.37753	1.94762	1.91188	1.2782	1.21951	1.7716	1.52382	1.39353	1.78031	2.02646	1.83503	2.13434	2.7261	9.4874	4.52136	12.7048	17.9424	7.04983	10.4575	13.5068	29.5533	9.16657	11.5564	11.1406	8.9098	5.9617	14.5133	20.394	5.36971	3.55609	2.25898
AG-911-E22	f_HIMB59	1	A	25.5394	12.8418	6.73149	48.4102	5.13841	5.44174	2.20499	2.1776	2.46909	1.70161	1.24664	1.79959	2.00275	1.0014	1.3292	1.84916	1.50666	1.50857	1.01445	0.95906	1.37812	1.18316	1.07479	1.41192	1.6624	1.44396	1.78851	2.46727	9.31946	4.2889	12.7982	18.1936	6.95802	10.3342	13.4131	30.3101	9.08464	11.615	11.0807	8.85491	5.90956	14.5366	20.5362	5.1202	3.25167	1.73833
AG-911-I02	f_HIMB59	1	A	25.3276	13.4932	7.08734	47.318	5.62133	5.85835	2.42318	2.42402	2.71726	1.87009	1.34465	2.00034	2.19837	1.11287	1.4891	2.10235	1.66252	1.71202	1.12668	1.07751	1.52175	1.2918	1.18902	1.55006	1.79854	1.60103	1.90734	2.53934	9.28328	4.30146	12.6722	17.9829	6.97976	10.3321	13.489	29.8464	9.14814	11.6762	11.1535	8.92928	6.01258	14.4767	20.5323	5.26749	3.42748	1.90197
AG-912-J07	f_HIMB59	1	A	22.8193	12.2369	6.47797	44.2609	5.12265	5.56261	2.20039	2.20386	2.47584	1.72497	1.27801	1.83979	2.0754	1.01922	1.38081	1.92105	1.56726	1.56335	1.03628	1.01467	1.40566	1.21663	1.09761	1.42804	1.69372	1.47	1.8314	2.5117	9.16751	4.23516	12.5477	17.7551	6.84244	10.1095	13.1471	29.2022	8.78514	11.3087	10.6912	8.60737	5.74524	14.0838	20.0722	5.10611	3.33055	1.94394
AG-915-G17	f_HIMB59	1	A	16.3105	11.2504	6.71537	28.7695	5.74037	5.44179	2.37372	2.32104	2.55604	1.86854	1.39436	1.92885	2.0734	1.04889	1.48996	2.08751	1.68955	1.70872	1.09008	1.07854	1.49159	1.32815	1.22666	1.46867	1.68585	1.5482	1.6794	1.96662	6.02489	3.03557	7.70568	10.7612	4.69473	6.81908	9.02219	19.348	6.55351	8.46045	8.27003	6.68171	4.42585	10.5405	14.8534	4.29635	2.96266	2.16408
AG-915-I10	f_HIMB59	1	A	24.7777	13.1985	7.11113	47.2198	5.42417	5.98209	2.30886	2.3016	2.57274	1.80362	1.33486	1.89166	2.0903	1.04943	1.42447	1.95907	1.58801	1.62266	1.07155	1.01969	1.45473	1.24575	1.14345	1.48857	1.7338	1.54972	1.86508	2.55423	9.4548	4.42076	12.956	18.4653	7.03521	10.3353	13.4763	29.9407	9.11676	11.5144	11.0883	8.93729	5.93285	14.6434	20.5894	5.30587	3.45155	1.9966
AG-916-M14	f_HIMB59	1	A	24.3942	12.4945	6.42727	45.7129	4.98491	5.04243	2.08887	2.05017	2.33407	1.60177	1.15382	1.69209	1.87979	0.93142	1.2235	1.75296	1.44883	1.43041	0.97637	0.91435	1.31589	1.13111	1.03336	1.32951	1.56431	1.37553	1.67048	2.28384	8.62922	3.99483	11.9496	16.881	6.59908	9.71332	12.7412	28.5495	8.7071	11.0867	10.5849	8.5132	5.66492	13.9141	19.6533	4.97702	3.16459	1.65389
AG-917-G13	f_HIMB59	1	A	20.6695	10.9197	5.96541	41.0325	4.44012	5.19117	1.38667	1.56566	1.73824	1.11832	0.78686	1.27923	1.4957	0.683	0.88747	1.14913	0.97618	1.0078	0.72275	0.67521	0.96855	0.82065	0.78279	1.04894	1.26285	1.01983	1.38785	2.19697	8.67544	3.84085	12.1775	17.5013	6.49465	9.72196	12.6489	28.5922	8.34526	10.7705	10.2043	8.17382	5.44916	13.5627	19.0892	4.73438	3.07388	1.63021
MED724	f_HIMB59	1	A	24.9848	11.0541	5.60003	51.0413	3.98951	4.16735	0.66722	0.74923	0.97422	0.48644	0.23721	0.5458	0.75562	0.33139	0.24287	0.30227	0.3479	0.29712	0.30995	0.29189	0.38046	0.31909	0.28537	0.42856	0.6828	0.43223	0.90304	1.99819	9.37522	4.03518	14.2226	20.5315	7.25899	10.9239	14.3269	34.2175	9.35928	12.269	11.3984	9.08563	6.44878	15.5872	22.1236	4.92909	2.91026	0.86446
AG-349-E10	f_HIMB59	1	B	39.9939	49.8463	38.6344	28.1549	32.5975	24.6418	2.56981	3.23279	2.79704	2.09359	1.56285	2.13466	2.38471	1.2086	1.7253	2.41876	1.95018	1.97769	1.1601	1.14286	1.6343	1.46916	1.34674	1.59468	1.7033	1.70112	1.6424	1.40699	2.77267	1.74444	2.11449	2.75979	2.24692	3.12709	5.07436	6.82725	3.5583	5.78471	6.44839	5.1246	2.06362	5.78029	10.6149	9.39509	10.4042	14.8883
AG-404-P08	f_HIMB59	1	B	36.439	45.754	35.4462	24.7841	29.6797	21.9493	2.01317	2.68092	2.22494	1.63437	1.24668	1.68587	1.9411	1.03083	1.35869	1.83056	1.55067	1.51812	0.88121	0.86922	1.27754	1.10826	1.05002	1.24073	1.31784	1.32734	1.27309	1.10309	2.22629	1.39032	1.75766	2.26419	1.80302	2.46661	4.31837	5.87602	2.97538	4.93186	5.56142	4.45062	1.76797	5.00511	9.15865	8.15457	8.90583	13.2868
AG-447-M14	f_HIMB59	1	B	41.1288	51.5287	38.7946	28.3918	33.3273	24.2904	3.03094	3.685	3.26897	2.49485	1.95042	2.56291	2.75163	1.46161	2.0871	2.8837	2.34277	2.36838	1.36437	1.34446	1.92868	1.72579	1.59551	1.89566	2.00831	2.03467	1.91489	1.6844	3.22722	2.0549	2.53385	3.22864	2.4756	3.37677	5.38692	7.27384	3.76643	5.98044	6.73224	5.40353	2.23189	6.0859	10.9098	9.73755	10.5186	15.495
AG-453-E17	f_HIMB59	1	B	40.2486	50.6395	38.1751	28.6194	32.7005	24.3587	2.8849	3.39733	2.97193	2.30855	1.75868	2.33614	2.5695	1.36725	1.9046	2.62631	2.15756	2.19989	1.25601	1.24708	1.786	1.588	1.47218	1.76041	1.84531	1.86181	1.78461	1.53589	3.04805	1.93933	2.35045	3.09826	2.34063	3.21503	5.24002	7.09489	3.63357	5.69994	6.4281	5.23222	2.18038	5.82248	10.5306	9.30043	9.88563	14.435
AG-891-E22	f_HIMB59	1	B	47.1362	59.3	45.9658	33.389	38.7497	29.1576	2.40438	3.25724	2.60425	1.99387	1.43773	2.00161	2.21769	1.19605	1.59907	2.23429	1.86168	1.81274	1.08389	1.07921	1.52885	1.37504	1.27661	1.50383	1.5974	1.61533	1.54878	1.31903	2.80963	1.73493	2.15672	2.84941	2.27444	3.17813	5.4428	7.18093	3.51817	5.84588	6.63508	5.28529	2.0331	5.9371	10.8923	10.0548	10.8961	16.0034
AG-891-J18	f_HIMB59	1	B	47.1711	58.9764	45.7715	33.1235	38.2337	28.6068	2.03057	2.92279	2.28891	1.66574	1.23335	1.65547	1.94623	1.01184	1.32722	1.86621	1.56099	1.52024	0.89051	0.88454	1.27554	1.11301	1.03825	1.21825	1.31948	1.31951	1.2758	1.11069	2.34957	1.45657	1.82737	2.4471	2.02354	2.78248	4.98797	6.64627	3.34876	5.60085	6.32775	5.07204	1.95692	5.75451	10.5728	9.81546	10.7953	15.7539
AG-892-D04	f_HIMB59	1	B	41.5145	51.6416	39.807	28.347	33.6373	24.4669	1.88478	2.64902	2.10814	1.59495	1.15438	1.58235	1.76132	0.94397	1.26703	1.74525	1.47056	1.46756	0.86397	0.85432	1.19104	1.09844	1.01144	1.17966	1.26257	1.24313	1.19976	1.04841	2.18976	1.36992	1.69304	2.26705	1.82417	2.56518	4.44079	6.10635	3.05082	5.06172	5.64771	4.55268	1.75741	5.07756	9.24847	8.39024	9.3225	13.8935
AG-892-D10	f_HIMB59	1	B	42.85	53.457	40.9655	30.3824	34.4996	25.5504	2.18885	2.96964	2.36771	1.77509	1.3409	1.81201	2.01495	1.08703	1.41711	1.99777	1.68004	1.65663	0.95974	0.94093	1.36716	1.201	1.10972	1.32946	1.41595	1.41611	1.3781	1.23153	2.53136	1.57732	2.07586	2.65154	2.10251	2.90726	4.9135	6.73602	3.33553	5.5402	6.17909	4.96971	1.97035	5.5339	9.9942	8.98944	9.82732	14.4173
AG-892-E23	f_HIMB59	1	B	45.2755	56.9823	44.1894	31.6677	37.0813	27.8974	2.03844	2.93992	2.2872	1.67035	1.19899	1.6953	1.91015	1.03108	1.34838	1.85829	1.55368	1.52698	0.8975	0.89899	1.26771	1.11637	1.04841	1.24016	1.32974	1.32507	1.29156	1.12955	2.35618	1.4604	1.87824	2.43212	2.0037	2.87322	4.98513	6.65753	3.29848	5.44964	6.22988	4.89425	1.90245	5.63778	10.3309	9.57704	10.5528	15.3453
AG-892-G03	f_HIMB59	1	B	38.6624	47.8785	36.736	26.9523	31.2442	22.8496	2.10355	2.73146	2.26359	1.66805	1.26618	1.71322	1.87072	1.02167	1.35562	1.92053	1.57784	1.53611	0.92418	0.90135	1.29968	1.15986	1.07107	1.27242	1.34508	1.34281	1.31343	1.127	2.31529	1.44894	1.81867	2.38599	1.8497	2.58943	4.36103	5.88242	2.90735	4.77676	5.26642	4.27669	1.70087	4.79969	8.541	7.92682	8.61388	13.0108
AG-892-M07	f_HIMB59	1	B	47.1982	59.1674	45.67	32.8009	38.4791	28.736	2.15658	3.0013	2.30348	1.78044	1.32413	1.76059	2.01538	1.08277	1.4188	1.94414	1.6202	1.63848	0.93991	0.91904	1.33392	1.19355	1.11827	1.31361	1.36547	1.37906	1.33539	1.1596	2.42009	1.4664	1.83445	2.46756	2.03404	2.81597	5.01352	6.6317	3.38906	5.61607	6.41272	5.08896	1.99434	5.72061	10.5995	9.87087	10.8764	15.9656
AG-892-N06	f_HIMB59	1	B	39.7915	50.2254	38.8677	27.3823	32.4691	24.1489	2.2646	2.92608	2.41311	1.78846	1.37342	1.82034	2.06243	1.05551	1.4765	2.01303	1.67069	1.67699	0.95305	0.95406	1.36909	1.2185	1.14583	1.34336	1.42826	1.4425	1.38219	1.19387	2.45468	1.50985	1.92545	2.51689	1.97798	2.7537	4.6155	6.39132	3.10504	5.17124	5.68641	4.65316	1.80688	5.18071	9.40626	8.44552	9.33411	14.0762
AG-893-E16	f_HIMB59	1	B	42.7058	53.4429	41.3636	29.7022	34.6423	25.9717	1.87612	2.65383	2.04994	1.53807	1.12793	1.49126	1.72633	0.9329	1.19199	1.67697	1.42119	1.37869	0.8127	0.79059	1.14576	1.0031	0.94528	1.11564	1.18693	1.18604	1.15636	1.00601	2.11507	1.29489	1.65688	2.17219	1.81873	2.509	4.51825	6.02385	3.03757	5.04447	5.72791	4.59368	1.7675	5.13026	9.49253	8.92625	9.8373	14.3713
AG-893-E21	f_HIMB59	1	B	41.444	51.6496	39.4093	28.1707	33.3347	23.4861	2.00565	2.63915	2.14301	1.60931	1.20438	1.62024	1.81818	0.97917	1.27945	1.77398	1.46498	1.51978	0.85128	0.84592	1.19338	1.0777	0.99582	1.17726	1.24982	1.26992	1.22522	1.07581	2.17121	1.36419	1.75156	2.31845	1.80234	2.48406	4.29483	5.96794	2.93785	4.90145	5.51504	4.41617	1.68608	4.82942	8.86787	8.0635	8.9568	13.2932
AG-893-E23	f_HIMB59	1	B	37.7808	47.4287	36.9548	25.6296	30.9373	22.8586	1.86418	2.55247	2.06994	1.47906	1.13053	1.53662	1.75252	0.94687	1.21403	1.63833	1.39811	1.37738	0.79551	0.78762	1.14048	1.00615	0.93724	1.14218	1.19724	1.20229	1.1484	0.99927	2.10562	1.28921	1.67758	2.18538	1.74375	2.44898	4.24282	5.82224	2.82402	4.72705	5.3628	4.26565	1.66784	4.72424	8.64345	7.92714	8.69654	13.0901
AG-893-P11	f_HIMB59	1	B	45.2426	55.9183	42.9	31.144	35.7346	25.7626	2.76365	3.37141	2.87388	2.18617	1.64391	2.21373	2.42111	1.30835	1.76881	2.46321	2.01835	2.07393	1.16897	1.16991	1.64029	1.48693	1.37891	1.61981	1.73018	1.73726	1.66788	1.47239	2.88977	1.84053	2.34183	2.97199	2.27993	3.09806	5.04595	6.98712	3.45083	5.63648	6.12482	4.92531	1.97056	5.46633	9.71639	8.73643	9.48427	14.4899
AG-894-C10	f_HIMB59	1	B	43.5588	54.2676	42.0194	29.561	35.1298	25.73	2.13726	2.89544	2.3101	1.68525	1.27909	1.72451	1.95968	1.00583	1.35963	1.88375	1.59482	1.56897	0.91081	0.88526	1.27466	1.13336	1.06219	1.27133	1.33314	1.34036	1.29603	1.14583	2.31909	1.42672	1.81139	2.36422	1.90543	2.66155	4.61593	6.26827	3.11666	5.19598	5.9464	4.65751	1.80679	5.19586	9.40868	8.77596	9.55588	14.2145
AG-894-O02	f_HIMB59	1	B	42.5023	53.3369	40.9533	29.2878	34.3051	25.2867	2.07297	2.84325	2.31726	1.66354	1.25483	1.70181	1.91826	1.02804	1.33021	1.8477	1.52329	1.54467	0.90508	0.90232	1.27295	1.15043	1.05525	1.27628	1.35631	1.35015	1.31497	1.1161	2.36905	1.46643	1.88168	2.46166	1.96672	2.79385	4.73	6.48462	3.20736	5.28795	5.99641	4.8172	1.91002	5.46532	9.81286	8.96193	9.80137	14.4336
AG-894-O04	f_HIMB59	1	B	41.5845	51.8491	39.944	28.063	33.52	24.5399	1.89011	2.63121	2.08067	1.52131	1.15364	1.55387	1.7709	0.93556	1.22417	1.70448	1.42436	1.43179	0.81536	0.80671	1.16476	1.02411	0.96329	1.14128	1.21187	1.21317	1.16946	1.02031	2.11801	1.2977	1.65834	2.18593	1.78279	2.44294	4.30513	5.9201	3.00482	4.92426	5.711	4.61401	1.81289	5.10921	9.32079	8.47134	9.31607	13.7996
AG-894-P07	f_HIMB59	1	B	46.2606	57.7355	44.321	33.7473	37.2469	28.024	2.56154	3.31646	2.70069	2.06716	1.59229	2.06012	2.31408	1.22181	1.69905	2.33779	1.90671	1.93699	1.13109	1.10956	1.5615	1.40391	1.32439	1.54924	1.64696	1.65553	1.59673	1.40157	2.86506	1.76049	2.2634	2.97433	2.31574	3.17461	5.3406	7.27042	3.63357	5.90196	6.57539	5.21826	2.10699	6.00629	10.7791	9.58312	10.349	15.2717
AG-895-A09	f_HIMB59	1	B	44.5963	55.8642	43.1926	31.3012	36.1206	26.8648	1.96147	2.80962	2.2145	1.6239	1.19402	1.62091	1.85273	0.99858	1.29444	1.78927	1.49096	1.48672	0.86176	0.84003	1.21532	1.07274	1.01825	1.19761	1.27273	1.27865	1.23147	1.08808	2.26659	1.38501	1.76018	2.33227	1.91312	2.62613	4.7013	6.32097	3.19801	5.32603	5.98355	4.79634	1.85828	5.44497	9.97292	9.12118	10.0728	14.6647
AG-895-E07	f_HIMB59	1	B	45.8445	57.5746	44.7171	32.3558	37.5626	28.4066	2.08315	2.97908	2.31289	1.69465	1.28449	1.71604	1.99052	1.05441	1.37276	1.917	1.59132	1.6076	0.90802	0.90445	1.27188	1.13174	1.06569	1.27712	1.35838	1.34981	1.31449	1.16152	2.37367	1.46867	1.85693	2.50032	2.0611	2.83273	5.00363	6.74275	3.35482	5.66092	6.25754	5.03289	1.94449	5.66527	10.3747	9.66613	10.6529	15.4309
AG-895-J15	f_HIMB59	1	B	42.9826	53.7474	41.8624	30.1837	35.2042	26.2511	1.88113	2.70328	2.10072	1.52502	1.12833	1.52879	1.76346	0.93583	1.22045	1.67961	1.39756	1.41351	0.80172	0.7973	1.13668	1.00892	0.95874	1.13811	1.19475	1.20285	1.15841	1.01919	2.13193	1.31816	1.6898	2.24634	1.83461	2.49781	4.57564	6.17905	3.06117	5.12549	5.77347	4.60869	1.79865	5.2615	9.69056	8.99921	9.92994	14.5046
AG-896-E11	f_HIMB59	1	B	40.3738	50.8838	39.4538	28.3994	32.9811	24.8456	1.90983	2.63929	2.11743	1.53613	1.11637	1.55176	1.77066	0.9412	1.2535	1.74562	1.46841	1.42394	0.83794	0.82663	1.18091	1.05878	0.98295	1.17269	1.23485	1.24482	1.20031	1.04969	2.18152	1.33951	1.73183	2.24267	1.88506	2.59667	4.46908	6.05091	3.04023	5.01655	5.6669	4.53325	1.76608	5.15257	9.36424	8.60307	9.41122	13.7287
AG-897-E09	f_HIMB59	1	B	40.0305	50.3825	38.7295	26.9623	32.6912	23.3315	1.8749	2.60169	2.12529	1.52226	1.16159	1.5847	1.76185	0.95105	1.2284	1.71017	1.41901	1.43526	0.82185	0.8172	1.20278	1.04144	0.98692	1.17738	1.22678	1.25338	1.18952	1.04865	2.13297	1.35143	1.73722	2.28646	1.81243	2.48519	4.34753	6.10458	2.96535	4.85826	5.5732	4.46491	1.7529	5.00309	9.15789	8.52324	9.32115	14.0516
AG-898-F04	f_HIMB59	1	B	47.1284	58.8686	44.6718	33.2852	38.2547	27.3263	2.78265	3.48355	2.97976	2.21722	1.69054	2.2835	2.50021	1.36634	1.82499	2.51703	2.07025	2.11067	1.18122	1.18286	1.68105	1.4965	1.38768	1.68454	1.77033	1.77155	1.69485	1.50616	2.98668	1.88494	2.43296	3.16125	2.42102	3.29492	5.44019	7.66292	3.79067	5.98683	6.73255	5.38021	2.15747	6.06422	10.9441	9.66073	10.5663	15.565
AG-899-C14	f_HIMB59	1	B	44.587	55.8633	43.2419	31.1586	36.2186	26.8083	2.00581	2.83071	2.13962	1.63249	1.18552	1.60164	1.84097	0.96204	1.28521	1.80036	1.48126	1.47022	0.85196	0.83784	1.18879	1.08136	0.99264	1.16878	1.24982	1.25334	1.22589	1.06018	2.21131	1.33783	1.74099	2.29323	1.934	2.64506	4.72612	6.33023	3.17654	5.32782	6.02811	4.80217	1.9015	5.46935	9.96146	9.15175	10.1325	14.7573
AG-899-K18	f_HIMB59	1	B	44.2586	55.0891	42.5783	30.4132	35.8706	26.0276	2.42857	3.18666	2.67755	1.97229	1.46941	2.01321	2.23635	1.18429	1.63193	2.28977	1.85816	1.87751	1.08583	1.07081	1.52216	1.33325	1.25414	1.4753	1.57333	1.58297	1.50607	1.31773	2.58802	1.64302	1.99295	2.63459	2.07916	2.86759	4.83991	6.58411	3.32252	5.37743	6.02788	4.78355	1.90838	5.33746	9.76583	9.10613	9.97304	14.858
AG-900-E05	f_HIMB59	1	B	44.7386	56.1614	43.3537	31.8967	36.1804	27.2692	3.14286	3.82698	3.36162	2.54254	1.88571	2.55413	2.80438	1.49585	2.09611	2.95446	2.34795	2.40511	1.39512	1.35938	1.91564	1.74967	1.60782	1.92735	2.01363	2.03167	1.94814	1.68831	3.20194	2.03266	2.52175	3.25625	2.51316	3.51015	5.53319	7.35072	3.88577	6.0586	6.74021	5.45838	2.2253	6.22643	10.9738	9.83043	10.5952	15.2977
AG-900-G06	f_HIMB59	1	B	47.8331	59.6488	46.1683	33.621	38.8836	28.8584	2.19271	3.10659	2.34891	1.79133	1.29859	1.75009	1.97314	1.05416	1.3951	1.97024	1.6309	1.64588	0.94194	0.93551	1.32772	1.19452	1.11467	1.32632	1.4021	1.38794	1.35119	1.15042	2.48967	1.51191	1.90658	2.54436	2.10405	2.89179	5.07692	6.86364	3.38101	5.66408	6.44637	5.1584	2.01269	5.87004	10.7571	9.97323	10.9091	15.8863
AG-900-I14	f_HIMB59	1	B	43.7862	54.5299	41.4502	30.4479	35.0203	25.2904	2.19938	3.01496	2.48339	1.81787	1.35394	1.85129	2.12846	1.09419	1.45327	2.03009	1.6568	1.64579	0.98677	0.97206	1.37428	1.24074	1.15019	1.37867	1.45161	1.44926	1.40559	1.21735	2.51683	1.55819	1.99317	2.62559	2.04694	2.87615	4.90356	6.73063	3.33355	5.54187	6.20527	5.03611	1.96973	5.58631	10.0786	9.11843	9.87068	14.5156
AG-901-E23	f_HIMB59	1	B	43.6143	53.8659	41.7109	31.0556	35.1609	26.1803	1.9553	2.72928	2.06303	1.59731	1.1936	1.5657	1.78635	0.94245	1.25472	1.73928	1.44689	1.45837	0.83119	0.81803	1.18452	1.02935	0.96424	1.16084	1.2306	1.2305	1.19235	1.05031	2.17101	1.34438	1.76031	2.33343	1.84573	2.55269	4.55273	6.29968	3.12703	5.16652	5.78824	4.62875	1.8354	5.23917	9.67615	8.91535	9.849	14.2649
AG-901-M08	f_HIMB59	1	B	44.2256	55.5147	42.6192	31.5968	36.194	27.6789	2.64008	3.42729	2.81982	2.14976	1.63621	2.18465	2.46774	1.33169	1.78481	2.43353	2.01084	1.99551	1.16408	1.1527	1.65001	1.46993	1.3629	1.59865	1.71104	1.71377	1.6566	1.44358	2.84845	1.79823	2.19246	2.90324	2.28677	3.13559	5.15186	7.13183	3.55585	5.72665	6.22921	5.02407	1.96773	5.61414	10.14	9.31812	10.0944	14.8484
AG-903-I23	f_HIMB59	1	B	45.6694	57.3338	44.3218	31.7286	37.353	27.5699	2.18749	3.0601	2.38642	1.80768	1.33968	1.78402	2.04014	1.06818	1.43767	2.04513	1.66613	1.66375	0.97408	0.94531	1.35605	1.19795	1.10201	1.33005	1.39433	1.42814	1.35251	1.16464	2.38417	1.47085	1.87742	2.46316	2.03353	2.81445	4.92259	6.70717	3.36513	5.6045	6.27982	5.03517	1.94916	5.66366	10.3444	9.47695	10.4556	15.2845
AG-904-C07	f_HIMB59	1	B	45.4639	56.8678	44.231	31.5323	36.9873	27.2843	1.28982	2.27115	1.58144	1.13326	0.81559	1.08906	1.4051	0.70641	0.87804	1.13178	1.00194	1.01397	0.58328	0.57835	0.83574	0.73188	0.70983	0.8528	0.86168	0.86471	0.83344	0.74434	1.7267	1.00019	1.41736	1.88378	1.6004	2.28097	4.34967	6.04079	2.88102	5.03346	5.73109	4.62284	1.76102	5.20978	9.63141	9.11406	10.2055	14.8667
AG-904-J19	f_HIMB59	1	B	46.2927	58.3682	44.6347	32.2747	37.4259	28.5661	2.59332	3.4504	2.76526	2.13061	1.60639	2.15083	2.41688	1.28838	1.76692	2.4343	1.99459	2.03002	1.13047	1.12199	1.63403	1.4281	1.34227	1.60352	1.69963	1.69805	1.62865	1.41088	2.79064	1.78519	2.13073	2.8435	2.25785	3.0948	5.25252	7.03283	3.57908	5.76265	6.55082	5.26118	2.06342	5.94193	10.8596	10.1472	10.9685	16.0445
AG-904-K09	f_HIMB59	1	B	45.3395	56.6624	43.9245	31.1543	37.147	27.5428	2.2812	3.10726	2.45826	1.84571	1.38699	1.85989	2.09375	1.12299	1.49066	2.06358	1.70278	1.72228	0.97506	0.96208	1.39186	1.23426	1.15485	1.34917	1.44689	1.44434	1.40687	1.24461	2.51364	1.57747	1.95854	2.55343	2.05915	2.91305	4.91518	6.66687	3.32843	5.4815	6.23765	4.99135	1.92875	5.60382	10.2054	9.47776	10.3219	15.3253
AG-904-O04	f_HIMB59	1	B	43.5233	54.4753	41.911	29.4738	35.4042	25.6774	2.11607	2.88587	2.26949	1.71706	1.27459	1.71351	1.9714	1.0746	1.37444	1.94814	1.59623	1.60009	0.91892	0.90491	1.30985	1.15611	1.07739	1.28722	1.35693	1.36102	1.31873	1.12893	2.36533	1.44588	1.85065	2.40879	1.94954	2.707	4.65838	6.33872	3.2098	5.21531	5.88415	4.78098	1.92072	5.30459	9.61933	8.90451	9.81778	14.5043
AG-907-L05	f_HIMB59	1	B	43.5658	53.8767	40.7994	30.6013	34.9009	25.2448	2.58353	3.24263	2.76476	2.07728	1.5612	2.13605	2.34752	1.242	1.7036	2.34545	1.94527	1.97475	1.12405	1.10141	1.60127	1.41605	1.33132	1.59029	1.67974	1.66855	1.60967	1.41986	2.81216	1.81312	2.29524	2.94355	2.23483	3.05784	5.02962	6.95426	3.49262	5.63562	6.26884	5.06062	2.03115	5.66822	10.2279	9.06124	9.80608	14.5703
AG-908-O07	f_HIMB59	1	B	44.4153	55.9023	42.8707	31.3038	36.0652	27.5908	2.4376	3.21008	2.61846	1.97575	1.49461	2.01518	2.18978	1.18235	1.63281	2.22957	1.81498	1.85033	1.06412	1.05935	1.516	1.35006	1.25133	1.47553	1.58221	1.60846	1.50845	1.35572	2.643	1.66231	2.08858	2.67312	2.16303	2.9612	5.06441	6.80058	3.42935	5.61467	6.31383	5.06809	1.97127	5.70472	10.3759	9.57073	10.4202	15.3065
AG-909-K20	f_HIMB59	1	B	41.9849	52.5286	40.4596	28.5339	33.9336	24.88	2.00835	2.75262	2.18246	1.63069	1.18515	1.64069	1.83453	0.99752	1.33324	1.81738	1.54903	1.52065	0.87437	0.87783	1.23372	1.11489	1.03204	1.21993	1.29335	1.30437	1.23898	1.08587	2.19764	1.35486	1.71254	2.25618	1.84411	2.54441	4.5543	6.17163	3.09166	5.19046	5.80137	4.68223	1.83234	5.26457	9.35438	8.67263	9.38999	14.199
AG-910-B07	f_HIMB59	1	B	46.3754	56.8661	44.1421	34.0227	36.8276	27.583	3.00739	3.69466	3.19098	2.41984	1.75928	2.45149	2.67143	1.38938	2.00675	2.76152	2.28029	2.23007	1.35042	1.32337	1.85163	1.6983	1.55283	1.84002	1.95654	1.99944	1.89747	1.65742	3.40297	2.12012	2.69799	3.60414	2.68912	3.66612	5.85821	8.37893	4.03782	6.47733	7.06985	5.68918	2.30562	6.31894	11.3675	9.89572	10.7031	15.6951
AG-910-G06	f_HIMB59	1	B	44.1344	55.1073	42.5134	29.9505	36.0203	26.4923	2.13118	2.85651	2.26245	1.68793	1.28886	1.69896	1.91005	1.02471	1.37213	1.88986	1.57701	1.59511	0.90904	0.90326	1.28795	1.15152	1.07684	1.27286	1.34344	1.35195	1.29067	1.13614	2.33847	1.45475	1.80013	2.37675	1.96398	2.70232	4.77819	6.3529	3.20537	5.40536	6.05385	4.85109	1.89444	5.42016	9.86985	9.32246	10.2438	14.9911
AG-910-G09	f_HIMB59	1	B	42.8076	53.35	41.2118	29.4038	34.5427	25.0891	1.98139	2.74191	2.15188	1.61061	1.18126	1.61115	1.83763	0.95437	1.27298	1.79886	1.47163	1.46925	0.8584	0.84317	1.19022	1.08033	0.99774	1.17842	1.2601	1.25406	1.21097	1.04769	2.16075	1.35923	1.67153	2.28128	1.84472	2.53686	4.5079	6.12894	3.05836	5.10334	5.75093	4.65843	1.86388	5.23339	9.40932	8.67604	9.53919	14.1908
AG-910-J16	f_HIMB59	1	B	45.095	55.2449	42.1703	33.0952	36.1836	26.8365	3.188	3.87631	3.34664	2.58468	1.92353	2.56762	2.85186	1.50759	2.08506	2.93311	2.3756	2.38452	1.38826	1.35588	1.96506	1.73784	1.61782	1.91528	2.03937	2.04474	1.98697	1.7668	3.43154	2.15488	2.69469	3.4722	2.63438	3.60081	5.68669	7.84006	3.88498	6.22628	6.87101	5.4149	2.25325	6.14245	11.0156	9.55405	10.3428	14.7312
AG-911-L10	f_HIMB59	1	B	41.3307	51.1717	38.7025	29.045	32.8306	23.2191	2.00521	2.6727	2.26386	1.61812	1.23887	1.67686	1.87225	0.99356	1.32869	1.81988	1.50654	1.5159	0.88334	0.87411	1.26636	1.1226	1.03627	1.25208	1.32591	1.32634	1.27707	1.15736	2.46482	1.49844	2.10008	2.82759	2.06194	2.84525	4.87744	7.21261	3.48226	5.53655	6.22522	4.97738	1.99937	5.65871	10.0102	8.60607	9.42497	13.8375
AG-912-J04	f_HIMB59	1	B	43.5641	54.6574	42.1482	30.4715	35.5424	26.8485	2.07463	2.90441	2.28454	1.70873	1.25232	1.69572	1.92228	1.05098	1.38334	1.90001	1.58515	1.58339	0.9124	0.89975	1.28654	1.15606	1.08228	1.2807	1.35842	1.38313	1.30864	1.15503	2.37417	1.46248	1.83202	2.45848	1.96435	2.73277	4.82319	6.46373	3.2891	5.45398	6.06682	4.87585	1.93239	5.52571	10.0584	9.24447	10.2141	14.9219
AG-912-N03	f_HIMB59	1	B	45.3094	56.7871	43.8803	31.6792	36.9856	28.0276	2.40325	3.34335	2.58404	1.94658	1.44499	1.98264	2.19112	1.20053	1.59832	2.20332	1.82034	1.81222	1.05532	1.02849	1.49476	1.33144	1.23876	1.47201	1.55819	1.54666	1.51008	1.33135	2.69337	1.66443	2.08662	2.74216	2.21942	3.12738	5.17639	7.03911	3.53588	5.82376	6.60151	5.23589	2.08666	6.01251	10.6979	9.74725	10.7138	15.6265
AG-914-D07	f_HIMB59	1	B	45.8541	57.1578	44.0206	31.5504	37.2569	27.0303	2.24486	3.00669	2.40475	1.85705	1.34471	1.80425	2.05851	1.07416	1.50986	2.0535	1.68095	1.72216	0.97499	0.95992	1.37987	1.21434	1.1348	1.3381	1.41928	1.43046	1.35318	1.17339	2.38903	1.51415	1.86961	2.44876	2.0025	2.75755	4.85816	6.44137	3.3063	5.46499	6.13565	4.94326	1.92814	5.5056	10.0843	9.34416	10.2416	15.1258
AG-914-F18	f_HIMB59	1	B	43.4018	54.0694	41.8248	30.0704	34.9089	25.5655	2.19162	2.92068	2.38588	1.77901	1.3119	1.76182	2.04053	1.08723	1.43043	1.98503	1.6442	1.62416	0.96897	0.9342	1.37059	1.19613	1.14064	1.3194	1.42583	1.41005	1.37229	1.19479	2.46129	1.51735	1.94909	2.56128	1.99276	2.76036	4.67725	6.47516	3.20447	5.23482	5.91085	4.73322	1.88318	5.25879	9.53492	8.57597	9.36827	14.038
AG-914-K13	f_HIMB59	1	B	41.4349	52.2258	39.5735	29.006	33.7629	25.0992	2.42319	3.11876	2.65946	1.9921	1.49902	1.98851	2.26142	1.1996	1.61822	2.26739	1.88104	1.8652	1.09325	1.0729	1.52328	1.3756	1.2793	1.50448	1.60528	1.59747	1.55855	1.32541	2.70402	1.68953	2.105	2.75406	2.16487	3.00196	4.95445	6.77934	3.36563	5.40377	6.11083	4.85548	1.98507	5.53534	9.92858	8.81038	9.56057	14.333
AG-914-P10	f_HIMB59	1	B	40.7804	50.4603	38.9532	28.6515	32.817	24.0328	2.85515	3.38586	2.97178	2.28518	1.75931	2.38147	2.55853	1.39055	1.92582	2.61922	2.15182	2.14069	1.25826	1.22437	1.76323	1.59163	1.45772	1.73969	1.84316	1.8557	1.76958	1.54923	3.03149	1.9655	2.4241	3.11802	2.35828	3.27893	5.06479	6.98389	3.55959	5.54308	6.09482	4.92329	1.99957	5.54508	9.79285	8.54786	9.26016	13.7129
AG-915-O03	f_HIMB59	1	B	43.3713	53.8903	41.3907	31.0832	34.5486	25.8653	2.11085	2.90861	2.31832	1.74134	1.26456	1.72621	1.95085	1.07664	1.38893	1.92571	1.60959	1.60044	0.94448	0.90933	1.3183	1.16253	1.09647	1.30967	1.36573	1.36502	1.35294	1.18283	2.50527	1.52042	2.02461	2.66994	2.07428	2.92969	4.9604	6.86848	3.36655	5.5765	6.19974	4.93771	1.96679	5.54134	10.0405	8.93409	9.76886	14.2259
AG-916-L20	f_HIMB59	1	B	42.752	53.383	40.504	29.0866	34.2562	24.2669	2.049	2.81381	2.30048	1.68765	1.21997	1.68813	1.93431	1.0311	1.32755	1.86928	1.54755	1.54313	0.9001	0.9024	1.28582	1.13758	1.05556	1.25601	1.34776	1.33539	1.2818	1.13366	2.35124	1.43692	1.86652	2.49353	1.93334	2.68178	4.58489	6.30761	3.13369	5.13306	5.85824	4.65948	1.80923	5.13525	9.34412	8.40474	9.20685	13.8454
AG-916-N15	f_HIMB59	1	B	45.518	56.9791	43.8071	31.9495	36.8458	27.2989	2.02365	2.85682	2.24143	1.63101	1.25429	1.64516	1.92663	1.00932	1.3293	1.82015	1.52948	1.52287	0.87793	0.87009	1.24198	1.11333	1.03893	1.22116	1.31093	1.30572	1.26345	1.11078	2.30049	1.44509	1.79064	2.41722	1.94406	2.71973	4.83355	6.58921	3.26209	5.44865	6.12107	4.92514	1.9181	5.64404	10.2012	9.49173	10.4291	15.3931
AG-917-K23	f_HIMB59	1	B	40.5002	49.9147	37.9787	28.2143	32.0086	22.9563	2.10818	2.81198	2.33873	1.70861	1.27368	1.76932	1.9899	1.01838	1.39821	1.94997	1.57347	1.56827	0.93176	0.91066	1.33078	1.16816	1.0882	1.30152	1.36788	1.36603	1.33841	1.1592	2.45214	1.51241	2.00077	2.59237	1.96739	2.78342	4.54682	6.49738	3.17414	5.14283	5.78494	4.68091	1.83364	5.2136	9.33457	8.28432	9.02206	13.5866
AG-917-M08	f_HIMB59	1	B	40.4465	49.8634	37.3621	28.1127	31.7355	22.3185	1.83074	2.51698	2.03096	1.47895	1.09109	1.50393	1.68348	0.90128	1.1864	1.64346	1.35647	1.3732	0.78756	0.786	1.1052	0.98263	0.92507	1.09352	1.17707	1.17886	1.13767	1.01234	2.19777	1.323	1.848	2.43136	1.87472	2.6223	4.4745	6.44241	3.14865	5.10443	5.78966	4.66639	1.82552	5.16483	9.17674	8.02134	8.74683	13.03
AG-917-M17	f_HIMB59	1	B	43.0137	53.2804	41.1793	29.369	34.7143	25.4087	2.31419	3.03321	2.46295	1.85976	1.38695	1.84976	2.10811	1.12512	1.48965	2.08905	1.75793	1.74494	1.01048	0.97373	1.42388	1.25313	1.17796	1.39516	1.4772	1.46454	1.43263	1.25158	2.52832	1.55127	1.95806	2.57023	2.03513	2.80955	4.74913	6.36082	3.17863	5.3122	6.02653	4.77681	1.8792	5.3936	9.78688	8.92006	9.84705	14.6329
AG-918-C10	f_HIMB59	1	B	41.0546	51.7712	39.7466	27.6266	33.5616	23.9022	2.25316	2.87414	2.46865	1.84801	1.34864	1.82067	2.05929	1.10446	1.48372	2.08493	1.71654	1.74128	1.00144	0.99376	1.40305	1.25282	1.17101	1.38748	1.46273	1.44693	1.40239	1.22943	2.46436	1.55742	1.9115	2.49058	1.95143	2.67142	4.53384	6.24656	3.17202	5.04968	5.72918	4.61021	1.83329	5.11564	9.26686	8.39463	9.2146	14.0267
AG-918-C13	f_HIMB59	1	B	41.8235	52.4717	40.0041	28.2751	33.6857	24.5718	2.00918	2.7691	2.21147	1.65235	1.19176	1.63771	1.87192	1.0065	1.3306	1.8337	1.50764	1.49566	0.87591	0.86287	1.24667	1.09896	1.02891	1.21241	1.29235	1.28167	1.2464	1.07852	2.22163	1.37307	1.7434	2.28605	1.86041	2.56848	4.45655	6.01636	3.03303	5.01365	5.66069	4.58943	1.78867	5.04087	9.31602	8.52499	9.32531	13.9172
AG-918-N11	f_HIMB59	1	B	43.9007	55.1263	42.8938	30.5736	35.979	27.146	2.00333	2.85979	2.17452	1.62148	1.21075	1.60811	1.85014	0.98154	1.29082	1.80552	1.50344	1.50212	0.85458	0.84219	1.23322	1.07022	1.0147	1.17777	1.27172	1.27572	1.22569	1.06484	2.30904	1.38126	1.76911	2.38757	1.95994	2.71287	4.86374	6.54071	3.22513	5.41959	6.1529	4.88641	1.88624	5.45283	10.1243	9.39681	10.3502	15.1234
AG-919-D10	f_HIMB59	1	B	38.7461	48.7599	37.7098	26.4807	31.3638	23.1942	2.12478	2.80736	2.31281	1.71882	1.30969	1.76603	1.98285	1.09569	1.38973	1.94579	1.61298	1.60012	0.92874	0.91511	1.33156	1.17308	1.09506	1.28973	1.37833	1.39584	1.31587	1.15577	2.36165	1.4668	1.85343	2.42522	1.90082	2.558	4.42466	6.10906	2.98233	4.93594	5.56648	4.41924	1.7877	4.9924	9.03802	8.11423	8.80556	13.1056
AG-919-M03	f_HIMB59	1	B	48.8172	61.1135	46.923	33.8274	39.595	29.4718	2.40804	3.35228	2.66666	1.975	1.47943	2.02432	2.25805	1.19374	1.60716	2.22311	1.81771	1.84553	1.07321	1.05039	1.5207	1.35864	1.26898	1.48965	1.59591	1.60416	1.51115	1.31429	2.68163	1.67399	2.10432	2.66133	2.22929	3.03544	5.31998	7.05883	3.60673	5.93416	6.702	5.34026	2.06551	5.95945	11.0013	10.2618	11.3271	16.4674
AG-919-N08	f_HIMB59	1	B	42.8339	53.9046	41.693	29.9372	35.1285	26.1172	1.90375	2.69546	2.05496	1.53042	1.14961	1.54121	1.74452	0.93037	1.20336	1.67713	1.42136	1.40776	0.81731	0.80507	1.15175	1.02316	0.9593	1.14848	1.19732	1.21583	1.18131	1.04326	2.178	1.32008	1.70618	2.27791	1.85142	2.56825	4.51831	6.13603	3.09938	5.15097	5.72678	4.60606	1.74212	5.17717	9.51895	8.88045	9.7935	14.3647
AG-919-N20	f_HIMB59	1	B	43.2027	53.5754	40.4598	29.783	34.7567	24.5456	2.51442	3.20954	2.68007	2.05853	1.51169	2.05539	2.28846	1.26009	1.6767	2.31551	1.91061	1.91561	1.10149	1.10458	1.57148	1.38963	1.32405	1.54055	1.65475	1.65647	1.58444	1.35694	2.74594	1.77302	2.20824	2.81141	2.18767	3.01906	4.93245	6.68025	3.36888	5.38479	6.11543	4.79434	1.92021	5.42216	9.75058	8.66016	9.42054	13.9906
AG-920-J13	f_HIMB59	1	B	42.01	52.822	40.3037	28.4374	33.9367	24.1313	1.83528	2.62638	2.11587	1.51878	1.16028	1.5477	1.73461	0.94618	1.22636	1.67376	1.39607	1.41808	0.83147	0.83321	1.1617	1.06236	0.96816	1.16646	1.23458	1.21529	1.16654	1.04548	2.17807	1.36953	1.68672	2.21371	1.81006	2.5437	4.42667	6.02907	3.07031	5.07309	5.68001	4.58167	1.80131	5.13539	9.31803	8.54326	9.40267	13.9756
AG-920-K17	f_HIMB59	1	B	45.7378	57.5481	44.7872	32.419	37.2825	27.8732	1.78796	2.72422	1.95621	1.52065	1.1235	1.5146	1.70074	0.92667	1.21653	1.6694	1.38091	1.39744	0.80529	0.80305	1.16561	1.03396	0.9514	1.15068	1.19708	1.20793	1.17134	1.03823	2.1683	1.32847	1.75061	2.30454	1.91135	2.6889	4.79479	6.47857	3.23111	5.39031	6.12778	4.88985	1.90772	5.63475	10.2755	9.68427	10.7066	15.577
AH-326-N10	f_HIMB59	1	B	33.3739	41.0925	31.3333	23.9978	26.8991	20.6286	3.7319	4.04154	3.74177	3.00695	2.28469	3.00133	3.29305	1.77878	2.49953	3.43285	2.85049	2.85945	1.64641	1.60066	2.32611	2.05579	1.91681	2.24828	2.37047	2.42848	2.2993	1.9776	3.69015	2.41683	2.88234	3.62189	2.58711	3.53669	5.00952	6.84259	3.55243	5.33366	5.94683	4.87014	1.99722	5.38286	9.61274	8.35506	8.6852	12.5743
AG-333-O11	f_HIMB59	2		4.58991	4.83179	3.06207	4.78111	3.22042	3.95129	2.73461	2.65253	2.95059	2.13987	1.64095	2.29781	2.42719	1.26213	1.79673	2.5474	2.04269	2.077	1.20928	1.21656	1.72471	1.53706	1.40268	1.6634	1.79605	1.809	1.73845	1.48996	2.72817	1.8404	1.95206	2.57171	1.55844	2.10938	2.20545	3.09391	1.65916	1.95843	1.9309	1.58693	0.79691	1.71134	2.63226	1.51194	1.23977	1.7495
HIMB59-SPSalt	f_HIMB59	2		0.79072	0.6584	0.5246	0.64494	0.52196	0.56934	0.29651	0.32097	0.47643	0.21778	0.15995	0.22357	0.3633	0.16858	0.14513	0.19241	0.21993	0.22464	0.1237	0.11647	0.20578	0.17164	0.17766	0.20539	0.2058	0.19868	0.19718	0.15595	0.34297	0.19772	0.26074	0.3882	0.17282	0.2468	0.28554	0.46846	0.1924	0.25026	0.27042	0.19985	0.11069	0.24631	0.41596	0.20827	0.17074	0.27151
CP.5	f_HIMB59	2		1.65659	1.6072	1.06011	1.61497	1.09486	1.32411	0.98997	0.89741	1.05499	0.63721	0.51633	0.688	0.88144	0.42839	0.54936	0.71404	0.61098	0.60538	0.34118	0.29155	0.48132	0.42309	0.39175	0.49244	0.50542	0.53547	0.50319	0.42375	0.8395	0.48704	0.61387	0.84037	0.50343	0.71669	0.79552	1.06963	0.6175	0.72066	0.68583	0.54888	0.32504	0.60595	0.93219	0.54961	0.45766	0.61515
LSUCC0245	f_HIMB59	2		4.94598	2.9897	1.92386	3.02746	2.13873	2.39435	1.74834	1.64423	1.91328	1.29888	0.99079	1.39981	1.5806	0.79498	1.08951	1.54058	1.24052	1.25604	0.72819	0.75775	1.06231	0.94405	0.85397	1.02417	1.10462	1.09592	1.04307	0.90053	1.6752	1.10893	1.25855	1.59578	0.95962	1.29672	1.37576	1.97606	1.01554	1.25119	1.19393	0.98623	0.50179	1.07871	1.67565	0.95081	0.77052	1.0961
HIMB59	f_HIMB59	2		5.36438	3.19449	2.0461	3.25013	2.26445	2.58368	1.86662	1.7707	2.08469	1.43282	1.05362	1.51411	1.68299	0.85532	1.19119	1.69688	1.36418	1.36737	0.80431	0.81748	1.17319	1.04584	0.94922	1.13604	1.22488	1.21771	1.15874	0.98311	1.82983	1.22004	1.35987	1.74068	1.04262	1.40474	1.50283	2.13204	1.09491	1.33153	1.28768	1.06757	0.54287	1.14921	1.79484	1.01337	0.80293	1.19072
AG-896-P05	f_HIMB59	2		4.08181	3.53278	2.51945	3.37739	2.82572	3.63509	1.4901	1.60003	1.76147	1.22281	0.91723	1.3428	1.53025	0.7701	1.04859	1.37948	1.15061	1.23467	0.70494	0.71283	1.0412	0.9232	0.88464	1.07722	1.09623	1.08977	1.04038	0.90811	1.77681	1.1472	1.23615	1.61112	0.90873	1.23035	1.24796	1.91271	0.9285	1.12742	1.13164	0.90113	0.44691	0.97876	1.48344	0.86311	0.70372	1.08588
AG-325-G13	f_HIMB59	3	A	0.89666	0.86259	0.65738	1.17316	0.64992	10.422	1.71404	9.30215	23.5661	0.45606	1.15679	10.3801	5.34817	0.78959	0.73757	0.38451	0.38014	0.33777	0.59219	0.56652	1.02689	1.14607	1.07738	1.41377	1.30344	1.49421	1.6942	1.60105	2.09966	1.03156	2.84257	4.80698	0.37619	0.57322	0.59558	1.26	0.28448	0.36672	0.39941	0.32453	0.1616	0.36417	0.65478	0.27943	0.25573	0.33332
AG-333-K07	f_HIMB59	3	A	3.15043	3.45227	2.0185	3.78788	2.18297	12.0679	3.36398	10.9768	24.9955	1.8115	2.08417	11.6893	6.75402	1.57846	1.87767	2.07309	1.64543	1.63262	1.3163	1.33846	2.04637	2.01979	1.86837	2.41809	2.33711	2.50545	2.69676	2.48816	3.81763	2.21032	4.06166	6.40608	1.35359	1.92348	1.93383	2.96167	1.28164	1.51362	1.46029	1.22184	0.62655	1.30832	2.01363	1.13068	0.93259	1.25439
AG-313-A14	f_HIMB59	3		3.59912	3.93659	2.34664	4.20113	2.47653	3.04621	2.61773	2.52456	3.08773	2.01621	1.51795	2.19865	2.42318	1.15818	1.66718	2.31052	1.86179	1.8847	1.11698	1.1327	1.63701	1.45713	1.3469	1.59856	1.67387	1.69316	1.64132	1.40239	2.39456	1.58631	1.86594	2.41585	1.38179	1.86355	1.99055	2.86497	1.46165	1.74383	1.67356	1.39582	0.71861	1.51097	2.35133	1.30395	1.04573	1.44749
HIMB59-MED-G104	f_HIMB59	4		3.38201	2.87026	1.81118	5.41143	1.67733	2.24214	1.07486	1.33207	1.59725	0.75241	0.56103	1.00627	1.54188	0.49683	0.67077	0.88919	0.75081	0.67906	0.42756	0.39497	0.62848	0.54423	0.50293	0.63276	0.64951	0.71368	0.65889	0.50703	1.04236	0.62195	0.81652	1.05912	0.59474	0.77754	0.88368	1.32252	0.59915	0.7376	0.72488	0.60068	0.32995	0.66907	1.16797	0.61907	0.48141	0.71411
TMED259	f_HIMB59	4		1.03951	0.93035	0.63877	1.11694	0.62147	5.91122	1.90887	8.07146	12.102	0.57984	1.66482	5.62379	15.8414	2.41872	2.02281	0.88752	0.73589	0.52544	1.00607	1.16247	1.70667	1.08393	1.13155	1.72208	1.7366	2.10779	1.79799	0.89128	0.56797	0.5858	0.60558	0.81912	0.31814	0.40009	0.45276	0.72842	0.28676	0.37108	0.3902	0.3014	0.19119	0.35377	0.58709	0.29823	0.28412	0.40625
AG-325-B13	f__GCA-002718135	1	A	22.9502	28.2924	19.0727	39.4628	19.5186	15.3194	1.24806	1.46334	1.40137	1.36857	1.01555	1.11239	1.55136	0.90098	0.95574	1.36976	1.30045	1.14918	0.87796	0.7952	1.24678	0.9427	0.96925	1.07158	1.26357	1.1663	1.24311	1.24216	5.31066	2.42094	3.90305	5.2766	4.28344	6.29229	8.05005	17.119	5.53266	8.41125	8.12694	6.89699	3.96399	7.00063	11.9153	6.0991	6.78358	8.07655
AG-325-F23	f__GCA-002718135	1	A	26.2977	32.0215	21.2578	47.8972	22.2733	16.3323	1.35723	1.52442	1.49437	1.55603	1.17139	1.19958	1.66552	0.93062	1.07299	1.55061	1.44228	1.31154	0.92921	0.87117	1.37443	1.05229	0.99708	1.21094	1.39432	1.30178	1.3586	1.34774	5.99288	2.66678	4.38679	5.76756	5.17266	7.58451	9.77198	21.0715	7.29803	10.7012	10.6932	8.99156	5.32667	9.34472	15.6216	7.54801	8.07095	9.20551
AG-325-O18	f__GCA-002718135	1	A	16.0249	18.864	12.4316	29.9928	13.1726	10.4461	1.99758	1.98155	2.13185	2.15813	1.60768	1.7595	2.32038	1.30264	1.56825	2.37367	2.08423	1.91419	1.34753	1.31858	1.97508	1.56013	1.47832	1.72762	1.97916	1.90483	1.93167	1.86135	6.19758	3.21042	5.3851	7.16873	4.52325	6.53703	7.94178	17.5929	5.44651	7.74519	7.4858	6.14181	3.67517	6.61286	10.95	5.01848	5.0403	5.68344
AG-333-K22	f__GCA-002718135	1	A	26.9433	33.3258	21.9467	49.1912	22.6031	16.6623	1.86855	2.05097	2.13547	2.14458	1.5825	1.73695	2.31337	1.34197	1.50932	2.24217	2.04699	1.87121	1.32918	1.32964	2.0025	1.56124	1.43739	1.7089	1.91723	1.93537	1.90776	1.83445	6.71393	3.20252	4.81417	6.46117	5.54445	8.19709	10.1841	22.0532	7.52662	11.2035	10.7839	9.12841	5.39085	9.60555	15.953	7.63402	8.15469	9.48479
AG-337-D08	f__GCA-002718135	1	A	18.8601	23.419	15.2247	33.2238	15.5939	11.4803	1.44626	1.60062	1.64899	1.70059	1.26711	1.34147	1.84459	1.03142	1.20438	1.79608	1.5948	1.47904	1.08285	1.00989	1.57813	1.22774	1.12307	1.38255	1.52632	1.50884	1.53311	1.43223	4.7306	2.3958	3.44143	4.58057	3.78916	5.55115	7.0441	14.6749	5.0634	7.55142	7.57915	6.25613	3.72702	6.60861	10.9114	5.3296	5.71769	6.59342
AG-337-F02	f__GCA-002718135	1	A	20.6246	25.4481	16.5595	37.9297	17.2725	12.8769	1.53492	1.62842	1.6819	1.66359	1.24411	1.34865	1.75973	1.03551	1.1872	1.75981	1.61597	1.47003	1.01988	0.97792	1.50082	1.15297	1.10019	1.31061	1.46299	1.44093	1.4647	1.43363	5.39407	2.5595	4.01133	5.37779	4.50391	6.52986	8.29318	17.8681	6.16081	9.02012	9.02699	7.49196	4.57259	7.89332	13.142	6.17818	6.51193	7.22603
AG-337-I02	f__GCA-002718135	1	A	18.7283	22.6184	15.0861	35.4491	15.5852	11.4324	0.94033	0.99929	0.96113	1.0506	0.81252	0.75794	1.13807	0.66075	0.66535	1.05281	1.00681	0.9497	0.66611	0.60658	0.93802	0.73723	0.67849	0.78027	0.94494	0.90345	0.98253	1.02879	4.66332	2.15108	3.67137	4.94781	3.91823	5.88666	7.55235	16.7767	5.51641	8.05297	8.06603	6.62023	3.99993	7.05055	11.7935	5.44793	5.7409	6.3512
AG-343-L18	f__GCA-002718135	1	A	31.63	40.3279	26.255	53.1487	26.8722	19.3179	2.54779	2.59733	2.73941	2.71113	2.09535	2.28022	2.82522	1.77256	2.06121	2.95905	2.58768	2.45765	1.71971	1.66284	2.50359	1.95944	1.84774	2.18348	2.38164	2.35779	2.36308	2.17266	7.06229	3.47374	4.45399	6.09796	5.64494	8.27407	10.6457	20.519	7.58621	11.3586	11.3572	9.62123	5.20485	9.56473	16.0985	8.74931	9.71214	11.6853
AG-359-G09	f__GCA-002718135	1	A	32.6321	41.4072	26.8645	55.2129	28.3847	19.8865	1.20079	1.49882	1.30449	1.31883	1.00197	1.03456	1.53979	0.8629	0.88716	1.27293	1.23333	1.06981	0.81036	0.79783	1.17156	0.89517	0.90685	1.02876	1.16807	1.1118	1.15314	1.19344	5.55688	2.35403	3.64244	4.96241	4.89187	7.20982	9.67494	20.2182	7.00217	10.7281	10.798	9.03461	5.04385	8.96685	15.1967	8.17992	9.20849	11.1343
AG-359-I03	f__GCA-002718135	1	A	32.2198	41.3296	27.5271	54.1891	28.9652	19.7869	0.34152	0.74165	0.48612	0.50902	0.41868	0.30575	0.68035	0.36887	0.25897	0.31143	0.40203	0.29297	0.28407	0.27265	0.44005	0.30865	0.31924	0.36058	0.44535	0.42294	0.47092	0.61958	4.57755	1.69464	2.83652	4.02883	4.23424	6.33738	8.78121	18.6374	6.32088	9.79995	10.009	8.35036	4.78556	8.2426	14.1528	7.70442	8.97157	10.9244
AG-410-B18	f__GCA-002718135	1	A	19.7134	25.0203	16.1818	31.1677	17.2366	12.1589	1.98541	1.96618	2.16499	2.0855	1.60415	1.73607	2.29279	1.36621	1.55169	2.30914	1.99622	1.8858	1.30075	1.27572	1.94387	1.52212	1.45008	1.69162	1.87507	1.85717	1.86221	1.69751	5.02856	2.61303	3.18136	4.43807	3.72236	5.39378	6.72437	12.9018	4.68497	6.91909	6.89916	5.68376	3.15527	5.57988	9.57465	5.16429	5.68863	7.19359
AG-414-G02	f__GCA-002718135	1	A	35.6433	45.1709	29.6474	59.5158	31.3754	23.2214	1.96711	2.15138	2.07437	2.12961	1.6044	1.65154	2.27357	1.31048	1.48926	2.20502	1.98051	1.83725	1.24151	1.21353	1.86807	1.45821	1.3924	1.61225	1.82912	1.8029	1.79303	1.73824	7.04754	3.22747	4.52893	6.151	5.72914	8.4064	10.9417	22.6485	7.804	11.9649	11.7111	9.85545	5.52265	9.71884	16.6071	8.90478	10.0571	12.4232
AG-414-N23	f__GCA-002718135	1	A	35.44	45.2281	30.0047	58.0536	31.5952	23.0027	1.45581	1.72162	1.62344	1.63341	1.22142	1.26017	1.75467	1.00777	1.11895	1.66081	1.52591	1.40665	0.98254	0.93326	1.45235	1.14209	1.06601	1.23767	1.43572	1.39834	1.40879	1.41535	6.21176	2.77427	3.92655	5.44758	5.29591	7.85351	10.3219	21.3087	7.29248	11.1547	11.2762	9.4063	5.25459	9.29921	15.8663	8.78124	9.94735	12.2665
AG-422-E02	f__GCA-002718135	1	A	31.8229	40.5091	26.7724	53.4799	28.1314	20.4671	1.37098	1.65712	1.55194	1.5819	1.20959	1.21294	1.71114	0.99578	1.09577	1.61712	1.48603	1.34411	0.98436	0.92672	1.42346	1.11703	1.03441	1.22149	1.41783	1.35282	1.40176	1.38763	6.08541	2.73169	4.08079	5.50023	5.15499	7.60955	10.0482	20.6145	7.0197	10.6688	10.7775	8.99538	4.97884	8.98023	15.2815	8.17526	9.38742	11.5499
AG-422-J16	f__GCA-002718135	1	A	33.64	43.0487	28.6419	55.5434	29.9624	21.5675	1.58567	1.7751	1.69989	1.76388	1.33129	1.33712	1.90085	1.0659	1.22903	1.82459	1.63767	1.53883	1.04262	1.03444	1.57043	1.22769	1.15747	1.34698	1.54524	1.48934	1.50979	1.49543	6.23083	2.82362	4.0317	5.50894	5.3047	7.81027	10.3179	21.1344	7.19455	11.2379	11.1736	9.32132	5.23131	9.21674	15.9172	8.78114	10.0615	12.5606
AG-422-N03	f__GCA-002718135	1	A	29.975	38.3189	25.5714	50.2443	26.9775	19.4958	0.25297	0.63434	0.37457	0.41749	0.31976	0.2172	0.59606	0.30573	0.21064	0.26547	0.37963	0.24029	0.26454	0.2598	0.39823	0.28442	0.28297	0.32463	0.41329	0.35625	0.44896	0.64096	4.75798	1.73708	3.1019	4.22176	4.37023	6.48688	8.84538	18.8643	6.12406	9.61894	9.62864	8.03062	4.63881	8.04505	13.8322	7.47767	8.74559	10.6959
AG-426-A05	f__GCA-002718135	1	A	33.4524	42.5518	27.3027	56.8167	28.7935	20.0468	1.91713	2.10159	2.07936	2.1365	1.59721	1.69204	2.25482	1.30566	1.53209	2.24301	1.96843	1.8404	1.31932	1.24455	1.90674	1.50682	1.41214	1.64651	1.89326	1.83167	1.85466	1.73274	6.35041	3.04805	4.13282	5.66765	5.20372	7.67027	10.0424	20.3849	6.86582	10.7252	10.6122	8.91763	4.92307	8.9766	15.2064	8.1102	8.9443	11.2442
AG-426-J10	f__GCA-002718135	1	A	32.4457	41.2818	26.884	54.056	27.7076	19.5701	1.49255	1.74599	1.68466	1.7155	1.30112	1.36139	1.9184	1.09377	1.1879	1.79029	1.64747	1.5245	1.05532	1.00772	1.54988	1.21197	1.13779	1.33252	1.52632	1.48779	1.49054	1.44025	5.71535	2.63936	3.73297	5.09537	4.83152	7.16678	9.4736	19.4259	6.58369	10.372	10.152	8.52378	4.78553	8.65395	14.796	7.9991	9.02416	11.1246
AG-453-C10	f__GCA-002718135	1	A	34.9108	44.6944	29.3684	56.9364	30.9098	22.3746	1.81446	2.02138	1.94824	1.98828	1.46923	1.56803	2.11252	1.23071	1.38421	2.04467	1.87512	1.74708	1.20148	1.16472	1.75002	1.39786	1.29292	1.50778	1.71741	1.68626	1.67962	1.60828	6.44653	2.99301	4.11273	5.68959	5.4105	7.89203	10.2963	20.874	7.34197	11.1746	11.1035	9.32845	5.24283	9.33181	16.0445	8.89407	10.2515	12.8877
AG-453-N02	f__GCA-002718135	1	A	31.7027	40.4916	26.5611	52.6524	27.5229	19.8029	1.41834	1.70724	1.67106	1.69468	1.23144	1.33913	1.84465	1.09397	1.2516	1.76928	1.58129	1.49436	1.0711	1.04717	1.52334	1.20495	1.11965	1.32025	1.50656	1.44361	1.46057	1.43098	5.83228	2.6747	3.71782	5.13535	4.93193	7.3677	9.56644	19.863	6.72122	10.4028	10.3141	8.64901	4.80932	8.6327	14.8465	8.04659	9.14174	11.3808
AG-457-C19	f__GCA-002718135	1	A	33.3346	42.2773	28.1452	54.932	29.3036	22.127	1.9412	2.12949	2.18299	2.10496	1.61291	1.77936	2.2047	1.39464	1.53396	2.17774	2.0337	1.91098	1.28889	1.24752	1.86732	1.47445	1.3654	1.6586	1.87772	1.82909	1.81856	1.77752	6.9052	3.21544	4.37187	6.15896	5.717	8.23874	10.5868	21.5617	7.52354	11.2521	11.2769	9.4407	5.21824	9.18131	16.0011	8.61591	9.55089	11.9172
AG-457-D17	f__GCA-002718135	1	A	19.8773	24.0779	15.8899	37.9362	16.6094	12.7658	1.78551	1.83248	1.91263	1.92202	1.44521	1.55261	2.01031	1.19918	1.34023	2.07806	1.82583	1.66763	1.23168	1.1615	1.7447	1.36087	1.32994	1.52603	1.76305	1.67021	1.74868	1.73001	6.60453	3.17443	5.6222	7.27818	5.05109	7.32718	9.10925	20.006	6.26566	9.09812	8.88377	7.39744	4.38103	7.73664	12.8934	5.94578	6.11166	6.79519
AG-457-E22	f__GCA-002718135	1	A	33.5225	42.4825	28.7704	55.4938	29.6895	22.6072	1.94509	2.14333	2.11285	2.15549	1.60364	1.70912	2.2731	1.3343	1.49388	2.24327	2.0029	1.87135	1.30801	1.28993	1.92494	1.51679	1.45831	1.67004	1.88465	1.85602	1.86908	1.77697	6.89337	3.20552	4.39197	6.09327	5.50875	8.162	10.4221	21.092	7.23407	11.0188	10.9565	9.09902	5.1549	9.12819	15.614	8.4139	9.59504	12.0246
AG-461-D09	f__GCA-002718135	1	A	26.7774	33.0878	21.2953	47.3175	22.1582	16.114	2.12059	2.09245	2.21153	2.22452	1.69158	1.81267	2.37328	1.47329	1.66184	2.42154	2.16919	2.00778	1.38898	1.35043	2.00763	1.58218	1.51518	1.75266	1.96169	1.92855	1.93137	1.83955	6.45182	3.21774	4.56637	6.15226	5.42419	7.87656	10.0301	21.0561	7.32632	10.804	10.5673	8.81159	5.2496	9.31687	15.3518	7.46021	7.9574	9.20104
AG-461-E22	f__GCA-002718135	1	A	17.7697	21.6602	14.2561	34.5194	14.8274	11.4107	1.19244	1.21478	1.29968	1.39089	1.014	1.0175	1.47912	0.875	0.91606	1.36498	1.27205	1.18803	0.86785	0.78782	1.26412	0.99199	0.90921	1.04949	1.23219	1.19716	1.26934	1.36329	5.5798	2.64053	4.87583	6.41917	4.45039	6.41769	8.2041	18.1372	5.28574	8.00275	7.75509	6.34596	3.85535	6.82294	11.3482	5.24747	5.47293	6.15039
AG-470-M17	f__GCA-002718135	1	A	20.7951	25.2642	17.0407	39.4067	17.6547	13.4602	1.06813	1.11657	1.13909	1.27059	0.91628	0.8759	1.30299	0.75805	0.79014	1.2289	1.23274	1.11277	0.7758	0.72539	1.10737	0.87015	0.78873	0.93325	1.13206	1.07996	1.1096	1.21308	5.52439	2.56132	4.5946	6.00775	4.50698	6.63817	8.45642	18.8236	5.83005	8.78557	8.3283	7.01951	4.17817	7.43211	12.5564	5.89564	6.24781	7.1636
AG-891-E15	f__GCA-002718135	1	A	34.6296	43.9781	29.131	57.1062	30.3945	22.1794	1.61406	1.86952	1.79274	1.8104	1.34179	1.42211	1.92396	1.14919	1.29119	1.8486	1.70247	1.58534	1.07376	1.04242	1.57249	1.22939	1.16099	1.38312	1.57175	1.53525	1.54563	1.49011	6.13349	2.79789	3.99799	5.43019	5.22911	7.63982	10.1119	20.6952	7.14986	10.9584	11.0232	9.2553	5.16963	9.20191	15.8513	8.63875	9.72721	12.2456
AG-891-E17	f__GCA-002718135	1	A	35.0405	44.6719	29.1362	57.5208	30.7839	22.1455	1.55993	1.82035	1.74309	1.79313	1.29211	1.37629	1.90681	1.14026	1.24838	1.80293	1.64524	1.4925	1.0348	1.04194	1.56261	1.23834	1.15895	1.35602	1.52616	1.4857	1.51111	1.47925	6.12911	2.80799	3.92914	5.40367	5.19265	7.66375	10.1558	20.5827	7.06337	10.8124	10.8593	9.09728	5.08848	9.06197	15.476	8.57595	9.81488	12.1093
AG-891-G08	f__GCA-002718135	1	A	34.5666	40.833	26.6934	60.6323	28.1541	20.2421	2.42129	2.56269	2.58553	2.61123	1.99017	2.10525	2.74513	1.63239	1.85725	2.81316	2.48148	2.29551	1.6158	1.52427	2.33567	1.83696	1.74401	2.03971	2.29389	2.27145	2.24615	2.11052	7.36142	3.61293	5.03271	6.87266	5.94486	8.60023	10.9596	22.5129	7.82703	11.7852	11.7538	9.74793	5.49254	9.97368	16.897	8.57345	9.22512	11.0639
AG-891-K05	f__GCA-002718135	1	A	31.9193	40.6103	27.3211	52.6789	28.4931	22.123	1.37524	1.66186	1.54556	1.55502	1.18437	1.21753	1.70334	1.00245	1.08569	1.58041	1.44509	1.31497	0.9621	0.90338	1.3907	1.08172	1.04151	1.21183	1.39368	1.32702	1.36335	1.37922	6.06	2.66743	3.8233	5.31075	4.94609	7.31811	9.49633	19.6015	6.5913	10.1646	10.0963	8.42222	4.71874	8.36573	14.361	7.80151	8.89021	11.1741
AG-891-K19	f__GCA-002718135	1	A	38.1736	48.8237	31.9171	62.7924	33.9071	24.2617	1.61954	1.96736	1.82515	1.84182	1.34564	1.41734	1.9924	1.18137	1.2948	1.86384	1.704	1.55194	1.10757	1.06127	1.60437	1.27595	1.20237	1.40704	1.59097	1.55127	1.57585	1.56462	6.71699	2.97706	4.27888	5.87257	5.70101	8.35027	10.9863	22.4099	7.69599	11.8654	11.8829	10.0011	5.52321	9.89387	16.9445	9.41089	10.7256	13.3449
AG-891-K21	f__GCA-002718135	1	A	31.0802	39.2309	25.5678	52.142	25.9221	18.4465	1.64288	1.83309	1.79451	1.85532	1.35126	1.4413	1.96279	1.13716	1.30018	1.88805	1.71811	1.61212	1.12617	1.07119	1.64573	1.29526	1.2213	1.41803	1.60193	1.52369	1.55581	1.47121	5.48911	2.64865	3.65069	4.89574	4.66826	6.76475	8.98762	18.2912	6.30854	9.62585	9.61269	8.16448	4.62634	8.16787	14.0568	7.60847	8.59246	10.5496
AG-891-P06	f__GCA-002718135	1	A	31.1835	39.5236	25.9107	52.54	26.823	19.1761	1.55585	1.74061	1.68797	1.73603	1.38414	1.37271	1.90928	1.1112	1.20777	1.815	1.67452	1.5236	1.07037	1.03531	1.56059	1.24091	1.17658	1.33224	1.55027	1.5138	1.53733	1.45556	5.81078	2.736	3.7851	5.19734	4.78566	7.05514	9.3153	19.1326	6.52614	9.97215	9.88846	8.25999	4.62863	8.39282	14.4462	7.61903	8.62784	10.7025
AG-891-P20	f__GCA-002718135	1	A	34.1034	43.5376	28.9853	56.0771	30.5967	22.2751	1.56115	1.83875	1.71392	1.76603	1.30684	1.36096	1.89656	1.09907	1.24583	1.81896	1.61406	1.53549	1.09442	1.03135	1.58065	1.22672	1.17623	1.36933	1.56107	1.49961	1.51952	1.51111	6.26603	2.79274	4.02138	5.46769	5.22213	7.63612	10.0661	20.5901	7.10231	10.9613	10.8264	9.13908	5.10378	9.02751	15.4725	8.44717	9.68255	11.9831
AG-892-A10	f__GCA-002718135	1	A	35.2447	44.8534	29.3683	59.2831	30.864	22.0659	1.62453	1.89109	1.74078	1.8032	1.33764	1.38655	1.93056	1.1013	1.2927	1.85687	1.68453	1.60162	1.09026	1.06678	1.59197	1.25101	1.17149	1.38209	1.57865	1.50818	1.52994	1.52552	6.32102	2.8581	4.08037	5.64327	5.43922	8.05767	10.6373	21.8974	7.62579	11.6779	11.7945	9.77817	5.46411	9.7701	16.4769	8.80841	9.98828	12.262
AG-892-B03	f__GCA-002718135	1	A	35.6636	45.1585	29.9589	59.0514	31.5661	23.2249	2.0184	2.25066	2.2296	2.2236	1.6239	1.78515	2.39271	1.4071	1.59909	2.29175	2.10365	1.95682	1.36372	1.32797	1.96731	1.57293	1.4768	1.73367	1.97116	1.91134	1.90858	1.87846	7.10958	3.30227	4.55799	6.23907	5.73555	8.4721	10.9339	22.2773	7.68469	11.74	11.8882	9.80954	5.49748	9.84507	16.8804	9.27924	10.4666	13.1759
AG-892-I02	f__GCA-002718135	1	A	31.1111	39.6946	25.8132	52.3726	26.8616	19.0307	1.51655	1.68626	1.65201	1.65704	1.27018	1.30609	1.83606	1.09105	1.16218	1.71116	1.5772	1.44495	1.03553	0.99518	1.50752	1.18775	1.1197	1.31363	1.48525	1.43372	1.48814	1.43742	5.70803	2.6683	3.69316	5.03537	4.76781	6.97803	9.20752	18.8869	6.53547	9.97029	9.80213	8.33167	4.67783	8.48751	14.3836	7.7027	8.74426	10.8312
AG-892-J17	f__GCA-002718135	1	A	39.4885	50.7255	33.5828	63.2619	35.5534	25.7386	1.92687	2.2413	2.14028	2.09511	1.61057	1.68794	2.2744	1.37443	1.53431	2.18348	2.0144	1.8569	1.26095	1.25304	1.8569	1.46096	1.37952	1.66179	1.85844	1.79023	1.84957	1.79302	7.17308	3.3254	4.43158	6.12536	5.93672	8.64159	11.4449	22.6384	7.97833	12.1968	12.1598	10.1369	5.70534	10.0218	17.245	9.55473	10.9701	13.869
AG-892-M13	f__GCA-002718135	1	A	36.4323	46.5021	30.7219	60.6033	32.2176	23.0416	2.42872	2.67923	2.64431	2.66071	2.02041	2.12717	2.78972	1.62452	1.90514	2.82059	2.49584	2.32802	1.60649	1.58495	2.34763	1.86877	1.77148	2.03866	2.31503	2.22649	2.25729	2.12267	7.3958	3.60751	4.78705	6.57383	6.06319	8.8011	11.379	22.9218	8.12961	12.1175	12.1995	10.0891	5.65182	9.98009	16.947	9.30356	10.3596	12.7457
AG-893-A21	f__GCA-002718135	1	A	35.1687	45.0847	29.8684	57.4938	31.5613	22.8125	1.54017	1.8335	1.67909	1.71286	1.28573	1.32527	1.906	1.06238	1.19181	1.74504	1.61144	1.47997	1.02613	1.00608	1.52815	1.18534	1.12586	1.32077	1.52526	1.44592	1.46649	1.47525	6.22619	2.77321	3.96205	5.50574	5.3183	7.84963	10.2581	21.0926	7.19137	11.1378	11.0614	9.29257	5.17439	9.15917	15.8426	8.67294	9.90883	12.5338
AG-893-E11	f__GCA-002718135	1	A	35.5528	45.4845	29.8807	58.1757	31.3974	22.4702	1.5804	1.88422	1.77002	1.77291	1.31749	1.37132	1.94454	1.1322	1.26247	1.84923	1.68492	1.55109	1.08199	1.02238	1.59661	1.2586	1.18797	1.40028	1.58094	1.55706	1.5651	1.54549	6.25352	2.84216	3.99352	5.47524	5.24662	7.69488	10.168	20.6431	7.15435	10.9633	10.9999	9.23891	5.11027	9.09942	15.5923	8.60996	9.79441	12.1224
AG-893-F05	f__GCA-002718135	1	A	33.1814	41.5446	27.1049	57.37	28.6296	20.2568	1.59363	1.72784	1.69329	1.73805	1.28681	1.3221	1.79764	1.11696	1.20718	1.78441	1.62967	1.5101	1.04768	1.02272	1.52248	1.22315	1.16271	1.33216	1.50122	1.47427	1.49887	1.42689	6.05349	2.73445	4.13597	5.52903	5.24971	7.75375	10.2206	21.482	7.40717	11.337	11.3146	9.51023	5.42188	9.5003	16.2113	8.40938	9.34561	11.2301
AG-893-G20	f__GCA-002718135	1	A	29.4181	37.6388	24.4935	48.8245	25.4786	18.3559	1.56712	1.81078	1.77536	1.78309	1.29669	1.41166	1.94382	1.16009	1.2731	1.8287	1.66277	1.54202	1.05255	1.05486	1.56294	1.24763	1.14783	1.33916	1.55581	1.48191	1.49605	1.44481	5.51612	2.59473	3.55105	4.81162	4.57584	6.60959	8.68553	17.5175	6.00227	9.13755	9.11649	7.6826	4.32351	7.66845	13.1402	7.149	8.07713	10.2176
AG-893-I03	f__GCA-002718135	1	A	20.7325	26.039	16.6798	31.9698	17.9502	11.7527	1.45232	1.57212	1.56201	1.6246	1.22703	1.26407	1.69851	1.03105	1.15422	1.71388	1.52739	1.43648	0.98958	0.94442	1.44951	1.16038	1.05871	1.25804	1.44792	1.38604	1.41288	1.28662	4.19593	2.14949	2.7104	3.71551	3.25438	4.71196	6.08179	11.779	4.31118	6.40801	6.35241	5.38133	3.02887	5.46789	9.50372	5.11218	5.66528	7.11951
AG-893-K02	f__GCA-002718135	1	A	31.0468	39.4399	25.8379	50.9466	27.2873	19.4041	2.2753	2.32504	2.36216	2.37611	1.78022	1.93499	2.55179	1.52742	1.71665	2.59115	2.26804	2.13279	1.46441	1.42503	2.14124	1.71726	1.6311	1.84755	2.08928	2.06351	2.08654	1.879	6.44502	3.23818	4.29586	5.74228	5.0813	7.50671	9.54247	18.991	6.82091	10.1635	10.0861	8.5675	4.82689	8.5283	14.595	7.93202	8.95463	11.2107
AG-893-M20	f__GCA-002718135	1	A	34.3524	44.1313	29.2133	56.4211	30.6233	22.2365	1.55834	1.82089	1.67906	1.74712	1.31964	1.35011	1.88302	1.07242	1.22662	1.80373	1.62049	1.50258	1.08691	1.01723	1.56372	1.21329	1.13712	1.32731	1.52689	1.4659	1.51531	1.48295	6.16596	2.77482	3.96132	5.44853	5.24163	7.75509	10.0985	20.7446	7.08951	11.0468	10.9112	9.2179	5.0933	9.01953	15.5422	8.4982	9.71243	12.1921
AG-893-O06	f__GCA-002718135	1	A	15.3304	19.4761	12.6692	23.9531	13.4327	9.35286	1.52456	1.58773	1.72384	1.72838	1.30221	1.37573	1.90882	1.07752	1.24654	1.84585	1.67098	1.49368	1.07735	1.04682	1.58118	1.25697	1.17324	1.395	1.53572	1.54396	1.53519	1.34361	3.9377	2.09603	2.51282	3.44684	2.91149	4.13349	5.15193	9.70996	3.52613	5.42188	5.22601	4.44582	2.4513	4.48704	7.61604	4.11858	4.44423	5.78886
AG-893-O09	f__GCA-002718135	1	A	36.3505	45.6201	30.4327	58.2483	31.7998	23.2963	2.04249	2.1733	2.12146	2.19019	1.6189	1.70121	2.31545	1.36251	1.53377	2.27616	2.05615	1.90107	1.31396	1.2848	1.91734	1.52152	1.44142	1.69339	1.89982	1.8563	1.8551	1.77066	6.60928	3.04109	4.12178	5.71356	5.45179	8.03004	10.3851	21.0275	7.36312	11.3407	11.1935	9.36218	5.17045	9.2687	16.0152	8.80188	9.98016	12.5023
AG-893-O11	f__GCA-002718135	1	A	35.9608	45.9946	30.1209	58.627	31.7165	23.0355	1.89194	2.0835	2.00697	2.07218	1.55863	1.63312	2.23071	1.30816	1.48191	2.19524	1.94147	1.79933	1.28251	1.20693	1.83252	1.46679	1.37101	1.6137	1.81554	1.77281	1.83158	1.71492	6.53535	3.03825	4.26684	5.80796	5.44863	7.96176	10.5164	20.9603	7.27763	11.2419	11.3191	9.51465	5.28749	9.38056	16.1186	8.91374	10.1208	12.5254
AG-894-D03	f__GCA-002718135	1	A	34.2227	43.1586	28.1841	57.2585	29.5868	20.8603	1.95879	2.08313	2.01291	2.07821	1.66534	1.61626	2.22382	1.31685	1.47257	2.20009	1.99175	1.85292	1.28528	1.20772	1.8374	1.45297	1.37761	1.60561	1.81073	1.80575	1.78733	1.69953	6.47575	3.0224	4.21819	5.81307	5.4349	7.95005	10.3142	20.9735	7.24165	11.2119	11.0493	9.28017	5.18778	9.28312	15.6804	8.39957	9.42646	11.5469
AG-894-D19	f__GCA-002718135	1	A	35.7514	46.051	30.0738	58.7167	31.6904	22.4357	1.86117	2.06783	1.95433	2.00912	1.49073	1.53429	2.07532	1.22017	1.44664	2.09375	1.90641	1.78633	1.19086	1.17294	1.75929	1.40045	1.30787	1.53994	1.7294	1.7028	1.69766	1.61042	6.43749	2.95374	4.0685	5.5933	5.32681	7.96428	10.4759	20.7856	7.25244	11.2686	11.0362	9.42649	5.15063	9.25532	15.8468	8.77022	9.9918	12.5237
AG-894-F19	f__GCA-002718135	1	A	35.0337	44.221	28.9809	57.7923	30.3532	22.0571	2.29075	2.49613	2.5258	2.57485	1.92491	2.05953	2.58127	1.58249	1.80516	2.64239	2.33253	2.21695	1.50209	1.43396	2.18736	1.7469	1.63581	1.93712	2.1323	2.12437	2.14879	2.0132	6.99834	3.37542	4.44044	6.06534	5.65891	8.14674	10.6133	20.686	7.42529	11.1887	11.1997	9.35135	5.15872	9.20959	15.5707	8.58901	9.76536	12.1595
AG-894-N13	f__GCA-002718135	1	A	34.1519	43.6049	28.3976	56.2822	29.4208	20.5786	1.47746	1.74237	1.63598	1.6875	1.23898	1.31171	1.8038	1.04975	1.17496	1.70919	1.56814	1.43905	1.01477	1.01444	1.47191	1.15935	1.10103	1.28856	1.47946	1.41521	1.4308	1.38029	5.77966	2.62803	3.69031	5.12849	4.92753	7.21705	9.69795	19.8585	6.79723	10.5125	10.4306	8.76275	4.89607	8.84437	15.1581	8.17871	9.30503	11.5348
AG-894-P19	f__GCA-002718135	1	A	39.36	50.5315	33.4274	64.5826	34.7021	24.6478	2.1446	2.34854	2.2725	2.33014	1.757	1.82385	2.39783	1.47528	1.65787	2.41502	2.19132	2.03775	1.38178	1.33423	2.0463	1.61344	1.52545	1.81131	1.97389	1.97366	1.97766	1.88543	7.1327	3.33885	4.53896	6.39099	5.98561	8.90762	11.5358	22.9896	8.06621	12.4751	12.1981	10.3671	5.79132	10.2285	17.4579	9.60989	10.9725	13.695
AG-895-D04	f__GCA-002718135	1	A	34.2752	43.3349	28.4344	55.6757	30.0513	21.0623	1.58385	1.84064	1.74958	1.77555	1.31554	1.37779	1.91299	1.11129	1.26363	1.8293	1.66732	1.56118	1.07485	1.04533	1.58229	1.24603	1.18055	1.40159	1.60427	1.51531	1.52346	1.49275	6.1026	2.78592	3.94326	5.374	5.07837	7.46113	9.83159	20.1036	7.04714	10.7269	10.7028	8.91021	4.92304	8.89537	15.1351	8.34455	9.4931	11.7666
AG-897-D18	f__GCA-002718135	1	A	20.4097	26.3933	17.1159	32.5782	17.9967	12.5744	2.06605	2.08456	2.14068	2.1818	1.61283	1.78741	2.32673	1.34119	1.62333	2.4301	2.11495	1.96674	1.37439	1.34092	2.00618	1.56745	1.50517	1.70979	1.9434	1.90164	1.90743	1.72587	4.95131	2.68697	3.20548	4.31847	3.5632	5.14271	6.46883	12.4836	4.50831	6.74652	6.77092	5.62676	3.13445	5.58577	9.4611	5.45237	6.01179	7.42085
AG-898-L16	f__GCA-002718135	1	A	31.7461	40.4771	25.9096	51.2086	27.5001	19.5144	2.1037	2.15986	2.21159	2.26682	1.64595	1.79511	2.34555	1.35136	1.62498	2.40108	2.16732	1.98997	1.37423	1.3386	2.02667	1.60141	1.52937	1.79807	1.95474	1.92401	1.8943	1.75581	6.08846	2.98162	3.96283	5.33789	4.88795	7.21843	9.36464	18.7931	6.53644	9.89079	9.90424	8.3757	4.68389	8.47657	14.1286	7.80671	8.66754	10.8941
AG-899-B06	f__GCA-002718135	1	A	34.3383	43.5242	28.3041	56.4932	29.7177	21.0319	1.58351	1.81006	1.72226	1.75586	1.27577	1.35542	1.85766	1.11	1.24775	1.77556	1.60755	1.49619	1.03053	1.00645	1.5184	1.21125	1.14415	1.31894	1.48156	1.46506	1.44721	1.4215	5.9004	2.64508	3.70798	5.14245	5.03948	7.34725	9.67815	19.6965	6.86012	10.577	10.5957	8.89481	4.9449	8.82455	14.9962	8.34681	9.43075	11.6145
AG-899-F03	f__GCA-002718135	1	A	33.5935	42.4922	28.0911	55.6555	29.7243	22.6537	1.73886	1.99608	1.92378	1.96097	1.4618	1.54344	2.04286	1.23347	1.44012	2.07512	1.8681	1.75875	1.18787	1.1862	1.76361	1.40711	1.30789	1.57431	1.72939	1.69625	1.69859	1.62833	6.48394	2.97214	4.05774	5.57941	5.20868	7.71007	9.98404	20.2479	6.91333	10.6285	10.4361	8.79398	4.85143	8.69913	14.8872	8.1433	9.30612	11.6592
AG-899-L06	f__GCA-002718135	1	A	36.9683	47.0412	30.4035	60.1088	31.9656	22.9649	2.12672	2.33411	2.31963	2.34227	1.71805	1.87144	2.41005	1.49563	1.65275	2.45652	2.17899	2.03858	1.39404	1.33684	2.04384	1.62873	1.54128	1.81509	1.97971	1.95562	1.97106	1.89139	6.88983	3.28778	4.46116	6.05627	5.81329	8.33987	11.1289	22.1054	7.9147	12.128	12.0163	10.1639	5.68827	9.94117	16.9543	9.2596	10.4042	12.888
AG-899-M17	f__GCA-002718135	1	A	33.2469	42.1365	27.1594	55.653	28.0097	19.6058	1.59135	1.80627	1.71517	1.77771	1.33267	1.45131	1.97346	1.13907	1.27199	1.82956	1.67847	1.53997	1.09445	1.04724	1.58572	1.25428	1.16448	1.37843	1.5712	1.50824	1.53554	1.48625	5.74625	2.66583	3.71157	5.0863	4.89547	7.21532	9.65959	19.6104	6.83604	10.4084	10.4293	8.82202	4.92399	8.8521	14.9895	8.10642	9.13515	11.2226
AG-903-O20	f__GCA-002718135	1	A	33.9882	42.8938	27.2485	57.2257	28.4709	20.0568	2.084	2.28346	2.31647	2.34128	1.75183	1.88714	2.52613	1.50415	1.74384	2.37993	2.22921	2.07943	1.46151	1.37863	2.09116	1.68246	1.57925	1.84474	2.09451	2.00597	2.02995	1.86694	6.38628	3.19056	4.17699	5.67361	5.35287	7.91356	10.202	20.6162	7.2741	11.0186	11.1972	9.33587	5.25959	9.25019	15.9315	8.41411	9.28092	11.4746
AG-905-O21	f__GCA-002718135	1	A	18.4551	23.3518	15.3674	29.8548	16.1096	11.48	1.63326	1.68032	1.76539	1.78238	1.35405	1.4222	1.9132	1.08335	1.27994	1.95683	1.69309	1.57559	1.11286	1.09012	1.64146	1.30116	1.20885	1.41831	1.59241	1.57096	1.54589	1.40583	4.32952	2.2483	2.75647	3.84077	3.31773	4.74795	5.92611	11.5609	4.23129	6.21748	6.26181	5.23606	2.83094	5.19978	8.7257	4.74551	5.25505	6.63298
AG-907-D22	f__GCA-002718135	1	A	34.8347	40.5842	26.4732	59.9983	27.7027	20.046	2.21146	2.36624	2.39244	2.37608	1.844	1.91477	2.5539	1.52494	1.71226	2.53967	2.27325	2.1021	1.41401	1.41023	2.10344	1.67736	1.55897	1.8797	2.04445	2.01213	2.03153	1.91423	6.93151	3.3347	4.74331	6.29159	5.47198	7.97864	10.255	21.4512	7.24386	10.7719	10.6467	9.01667	5.05037	9.09764	15.5005	8.02719	8.72805	10.6507
AG-909-O11	f__GCA-002718135	1	A	30.2722	38.3979	25.6304	49.5078	26.8045	20.5733	1.64508	1.84521	1.77012	1.85233	1.35967	1.44383	1.95368	1.0988	1.32734	1.95262	1.74229	1.61274	1.10073	1.0558	1.62939	1.27073	1.21124	1.41986	1.62514	1.55358	1.57274	1.51643	5.982	2.7564	3.81619	5.14007	4.79492	7.00684	9.05233	18.5803	6.33636	9.67863	9.49183	8.0061	4.49434	7.96467	13.6868	7.42145	8.47922	10.6047
AG-910-K03	f__GCA-002718135	1	A	33.7318	43.2444	27.7092	56.8511	29.2414	20.5176	1.9253	2.14358	2.12177	2.11824	1.5656	1.72045	2.26063	1.39869	1.52747	2.26776	2.0517	1.88162	1.31744	1.26584	1.93908	1.52735	1.45993	1.67329	1.90011	1.8497	1.85937	1.70634	6.34664	2.97622	4.04019	5.62234	5.22329	7.73213	10.1084	20.2146	7.07023	10.7681	10.7029	9.00219	5.06835	9.01298	15.2259	8.37658	9.25359	11.436
AG-910-N14	f__GCA-002718135	1	A	35.7958	45.3178	29.9472	59.3538	31.5492	23.6148	2.08364	2.27542	2.24662	2.31429	1.71718	1.83825	2.3881	1.42757	1.66242	2.38928	2.139	2.00506	1.39162	1.34058	2.03181	1.62925	1.51808	1.77007	2.00046	1.94675	1.96531	1.86388	7.10217	3.36759	4.55798	6.31288	5.78675	8.45518	11.0439	22.263	7.76873	11.778	11.9558	9.8861	5.48892	9.84576	16.8422	9.24991	10.2577	12.8593
AG-911-C02	f__GCA-002718135	1	A	37.5155	48.3624	31.7633	61.1424	33.537	24.0418	1.89806	2.16017	1.97322	2.10277	1.56038	1.62745	2.18026	1.29414	1.51604	2.19796	1.95587	1.8633	1.26241	1.21451	1.81443	1.46613	1.38698	1.60006	1.85143	1.76095	1.80013	1.75883	6.85081	3.16194	4.36078	5.98924	5.6384	8.26834	10.9385	22.3731	7.74202	11.8533	11.8863	9.94213	5.46111	9.77603	16.9317	9.29118	10.5771	13.2682
AG-912-F03	f__GCA-002718135	1	A	35.078	45.1114	29.5484	57.1901	30.8587	22.0803	1.51529	1.79025	1.70027	1.72365	1.28788	1.34495	1.86508	1.10184	1.19532	1.72661	1.60153	1.46126	1.05678	0.99155	1.53249	1.21272	1.15239	1.34167	1.50118	1.47811	1.47193	1.46192	6.15231	2.78098	3.95861	5.39352	5.18565	7.68539	10.068	20.4916	7.09367	10.864	10.946	9.1133	5.14136	9.07209	15.601	8.50016	9.78299	12.2477
AG-912-N10	f__GCA-002718135	1	A	35.4584	44.7487	29.569	58.5833	31.1422	22.6678	1.65873	1.89993	1.75222	1.78965	1.34524	1.41104	1.95685	1.11211	1.24068	1.87599	1.70833	1.57222	1.0761	1.05422	1.59158	1.24026	1.18981	1.39131	1.56698	1.54531	1.55161	1.53336	6.5186	2.88355	4.18003	5.63253	5.38943	8.03862	10.4348	21.3505	7.34264	11.3405	11.1882	9.40033	5.17507	9.26023	15.8505	8.63112	9.80974	12.1686
AG-913-B05	f__GCA-002718135	1	A	30.2426	38.5312	25.2411	50.3145	26.75	18.7241	1.48355	1.65501	1.60063	1.65535	1.26567	1.25915	1.78391	0.98625	1.14982	1.71133	1.53804	1.39424	0.98239	0.9528	1.45878	1.13386	1.0709	1.26042	1.43929	1.41437	1.43412	1.35845	5.43161	2.49971	3.54195	4.75794	4.61642	6.65891	8.86372	18.2883	6.34361	9.70476	9.5082	8.03959	4.59618	8.07784	13.8416	7.43318	8.3545	10.4456
AG-913-F06	f__GCA-002718135	1	A	29.9137	38.302	24.7731	49.2328	26.2154	18.5798	1.68731	1.9025	1.94196	1.90415	1.42737	1.54254	2.07852	1.18662	1.33891	1.99609	1.79857	1.643	1.13111	1.13946	1.70071	1.33477	1.27987	1.49882	1.65719	1.63783	1.65652	1.53524	5.68288	2.66425	3.61886	4.94389	4.5596	6.6241	8.71838	17.549	6.15005	9.35061	9.24279	7.72277	4.44362	7.80064	13.3366	7.2094	8.16239	10.3393
AG-913-M07	f__GCA-002718135	1	A	34.0179	44.0969	29.2957	56.0748	30.55	22.3235	1.53848	1.7494	1.65668	1.66851	1.21381	1.30898	1.7873	1.05194	1.1872	1.73009	1.56142	1.43344	0.99651	0.97405	1.46238	1.16713	1.09653	1.28414	1.46628	1.40284	1.4308	1.4279	6.15305	2.77507	3.91237	5.39509	5.19282	7.63992	10.0948	20.4997	7.01818	10.8429	10.8261	9.04268	5.14831	9.07334	15.5864	8.57437	9.7392	12.1546
AG-914-F14	f__GCA-002718135	1	A	35.1936	44.7953	29.0927	57.9452	30.678	21.915	1.57918	1.79766	1.73738	1.75234	1.30687	1.37354	1.88402	1.08015	1.20615	1.75584	1.62444	1.50203	1.05583	0.99202	1.54225	1.22223	1.15824	1.35256	1.52605	1.47184	1.48924	1.47126	6.2322	2.81003	3.97657	5.51853	5.24428	7.65137	10.149	20.5753	7.1121	11.0411	10.8826	9.1544	5.14193	9.15967	15.5651	8.50464	9.70077	11.9853
AG-915-O06	f__GCA-002718135	1	A	32.3888	41.3175	27.1021	53.4427	28.1621	20.3681	1.7057	1.84539	1.79516	1.82748	1.37704	1.44868	1.9842	1.14566	1.29317	1.96312	1.77589	1.60834	1.10099	1.06184	1.63708	1.2909	1.22105	1.44107	1.60477	1.5621	1.5631	1.52413	5.91469	2.73406	3.83109	5.20009	4.93407	7.23557	9.50576	19.2233	6.60741	10.1179	9.94926	8.37573	4.74128	8.31306	14.4139	7.7179	8.80241	10.9607
AG-916-I08	f__GCA-002718135	1	A	27.511	34.8896	22.9557	46.4676	23.6997	17.0967	1.80455	1.81296	1.92108	1.90912	1.42966	1.51225	2.04399	1.19673	1.31462	1.97855	1.82792	1.73137	1.1569	1.13284	1.69633	1.34967	1.29309	1.47555	1.66473	1.60215	1.64273	1.51884	5.5871	2.70509	3.76384	5.09491	4.52146	6.62307	8.57917	17.5108	6.06265	9.28197	9.2226	7.68509	4.33038	7.74418	13.3244	7.02504	7.89479	9.98429
AG-920-E11	f__GCA-002718135	1	A	38.1829	48.8117	32.304	61.5758	34.3274	25.9071	2.15992	2.41834	2.37613	2.34728	1.80771	1.92219	2.50119	1.51582	1.68812	2.48153	2.27131	2.09478	1.46376	1.42231	2.11514	1.67769	1.58853	1.89296	2.06009	2.03361	2.05923	1.96972	7.5689	3.43441	4.74025	6.61405	6.07325	8.95065	11.4279	23.023	7.93206	12.1558	12.1046	10.0624	5.48802	9.93996	17.0417	9.35659	10.4227	13.1267
AG-920-K10	f__GCA-002718135	1	A	34.7028	44.3062	29.5015	56.6625	30.7013	22.3008	1.5664	1.91029	1.77874	1.81221	1.36046	1.39952	1.91306	1.13156	1.26586	1.80534	1.67366	1.53568	1.06958	1.01759	1.5523	1.21915	1.16492	1.38772	1.56679	1.5189	1.53818	1.55028	6.35601	2.91769	4.07089	5.58637	5.27229	7.76977	10.2242	20.716	7.12728	11.0097	11.1203	9.22003	5.10479	9.08973	15.6556	8.60427	9.76902	12.2571
AH-287-M11	f__GCA-002718135	1	A	24.0191	29.9802	19.6407	39.3332	20.637	14.9052	1.9869	2.10226	2.22661	2.23057	1.69424	1.77379	2.34421	1.40318	1.576	2.34939	2.1281	1.96745	1.37504	1.325	1.9922	1.60553	1.51899	1.7739	1.95069	1.94987	1.94437	1.74393	5.57345	2.86104	3.7232	5.05967	4.2956	6.28919	7.90863	16.1742	5.66349	8.53348	8.34051	6.96833	3.97273	7.20121	12.1735	6.53575	7.20304	8.92917
AH-324-C03	f__GCA-002718135	1	A	17.4841	21.9669	14.2483	28.6714	15.0611	11.3428	2.17163	2.18748	2.32723	2.41081	1.77319	1.93114	2.51873	1.52476	1.71813	2.58377	2.22903	2.08691	1.47493	1.41251	2.11855	1.71146	1.58396	1.86534	2.05412	2.03639	2.02636	1.82072	5.04067	2.75488	3.35119	4.53759	3.57889	5.13082	6.28233	12.0121	4.42754	6.4706	6.26016	5.34785	2.93421	5.3494	8.91486	4.91164	5.2778	6.56524
AH-324-F15	f__GCA-002718135	1	A	17.4071	22.156	14.4512	28.9697	15.2919	11.1322	1.3796	1.51644	1.57164	1.58513	1.19215	1.26306	1.65288	1.02024	1.13929	1.64072	1.52307	1.3765	0.99025	0.93117	1.4089	1.12848	1.04358	1.23324	1.36675	1.35718	1.37286	1.28036	4.20708	2.11323	2.80394	3.77993	3.21662	4.62808	5.89564	11.8214	4.18906	6.26197	6.03345	5.15724	2.95979	5.20287	8.86995	4.77554	5.27787	6.52828
AG-333-D23	f__GCA-002718135	1		4.17797	5.04647	3.14358	6.19752	3.58233	3.1076	1.82528	1.67487	1.93608	1.95793	1.4462	1.65189	2.08346	1.23541	1.42683	2.19146	1.9391	1.72528	1.2583	1.19131	1.84801	1.50344	1.37382	1.63396	1.76913	1.76453	1.73475	1.42933	2.88287	1.89572	1.8735	2.49277	1.60643	2.22706	2.3253	3.6245	1.59485	2.07451	2.03919	1.70667	0.80425	1.68203	2.68464	1.48795	1.33812	1.82787
AG-365-O06	f__GCA-002718135	1		4.4874	5.43886	3.21421	6.83265	3.8133	3.17034	1.73449	1.69901	1.93316	1.96974	1.487	1.62818	2.08912	1.20255	1.4747	2.12369	1.85816	1.76337	1.25612	1.19817	1.84481	1.49038	1.39102	1.64889	1.81038	1.72852	1.7824	1.5257	3.91612	2.50008	2.21988	3.04757	2.21872	2.99079	2.73986	4.29894	1.72409	2.20468	2.05951	1.71345	0.76204	1.52393	2.41512	1.35365	1.16375	1.5015
AG-404-B13	f__GCA-002718135	1		3.24408	3.80174	2.45437	4.60585	2.79268	2.4805	1.54301	1.43116	1.68692	1.67178	1.23734	1.39879	1.85473	1.09232	1.22793	1.82034	1.65047	1.48225	1.07088	1.08406	1.58894	1.27151	1.19655	1.38146	1.5535	1.55291	1.5328	1.39782	3.81563	2.34529	2.13076	2.88934	2.3701	3.12419	2.8794	4.76911	1.82735	2.32534	2.18294	1.82012	0.75038	1.50957	2.3874	1.36237	1.20263	1.45035
AG-426-J11	f__GCA-002718135	1		10.1323	12.5535	7.71074	15.2126	8.63225	5.90854	1.74146	1.66193	1.90743	1.92841	1.43642	1.57948	2.01565	1.19546	1.41743	2.11832	1.85767	1.70638	1.20442	1.14798	1.7841	1.41664	1.3447	1.55521	1.7077	1.69106	1.65495	1.41562	3.31989	1.97908	2.11212	2.86537	2.15402	3.02906	3.46346	6.01454	2.38772	3.45102	3.31079	2.83379	1.46676	2.77856	4.59394	2.49212	2.49982	3.22342
AG-457-F14	f__GCA-002718135	1		14.7037	18.6829	12.0884	22.5851	12.8207	9.03742	1.98962	1.98871	2.2177	2.18381	1.64003	1.78728	2.31579	1.38203	1.58736	2.38602	2.09971	1.95602	1.35001	1.32827	2.05896	1.62386	1.49678	1.80941	1.94038	1.95596	1.94118	1.66719	4.31169	2.48675	2.71766	3.74761	3.04032	4.41383	5.35354	9.75244	3.67007	5.38394	5.23881	4.50436	2.32512	4.4183	7.25616	4.0315	4.19888	5.46495
AG-905-G23	f__GCA-002718135	1		11.7751	15.3108	9.82596	17.7623	10.5795	7.18428	1.76959	1.71019	1.94123	1.94014	1.42449	1.62019	2.07561	1.21063	1.41092	2.09206	1.88299	1.71897	1.23607	1.18526	1.78293	1.42257	1.3315	1.58132	1.74465	1.72841	1.71964	1.48894	3.62331	2.14628	2.39247	3.2229	2.4947	3.53081	4.23688	7.64419	2.94669	4.37977	4.12091	3.48897	1.93151	3.59177	5.96374	3.295	3.39999	4.34534
AG-915-C06	f__GCA-002718135	1		11.7179	15.3416	9.49284	17.7992	10.4702	6.89453	1.73534	1.67774	1.90698	1.89843	1.4023	1.55768	1.98407	1.20595	1.34235	2.05659	1.82602	1.65897	1.1648	1.15279	1.74286	1.38217	1.29481	1.51087	1.65829	1.67904	1.65948	1.44609	3.53086	2.08879	2.21421	3.07397	2.39913	3.3996	4.07499	7.20505	2.91004	4.23326	4.04825	3.3966	1.83082	3.52444	5.76072	3.11901	3.16486	3.99387
AG-916-I19	f__GCA-002718135	1		12.5923	16.3378	10.3045	19.2227	11.3661	7.28134	1.51335	1.54643	1.65562	1.64502	1.22476	1.36591	1.77192	1.04424	1.20818	1.7846	1.58467	1.4493	1.05221	1.01113	1.57608	1.21423	1.17908	1.32514	1.46926	1.47282	1.47537	1.27131	3.37532	1.87126	2.14463	2.93054	2.40423	3.33772	4.18079	7.53285	2.87949	4.30038	4.10975	3.43993	1.85315	3.42997	5.71025	3.16577	3.33319	4.32281
AH-321-J05	f__GCA-002718135	1		4.09712	4.87622	3.08581	5.69821	3.41027	2.94431	1.7174	1.66707	1.91579	1.88762	1.41725	1.60741	2.04998	1.17129	1.43935	2.13193	1.85834	1.74599	1.24171	1.2135	1.8282	1.46502	1.34514	1.58742	1.75523	1.75602	1.74223	1.44944	2.88675	1.91254	1.81231	2.49264	1.53704	2.1759	2.25989	3.42852	1.5511	2.04333	1.98387	1.66148	0.77538	1.58456	2.56591	1.43862	1.26227	1.77148
AH-326-B08	f__GCA-002718135	1		5.87992	7.0268	4.33301	8.60644	4.78199	4.05665	2.04104	1.91902	2.23143	2.23236	1.70072	1.84928	2.35445	1.33447	1.61625	2.49061	2.21857	2.04393	1.3682	1.36317	2.04051	1.59638	1.49693	1.77569	1.9627	1.92973	1.92418	1.60812	3.3898	2.17987	2.19944	2.93484	1.96127	2.76209	2.9285	4.80885	2.03634	2.78911	2.63613	2.20376	1.12276	2.16836	3.56826	1.92757	1.75828	2.35232
SP346	f__GCA-002718135	2		1.05358	1.08091	0.67354	1.29997	0.95167	0.91924	0.85191	0.58516	0.76582	0.96296	0.62984	0.58666	1.10177	0.57702	0.62872	0.83547	0.93937	0.79204	0.52509	0.54793	0.78253	0.67064	0.68588	0.6952	0.84436	0.7932	0.76518	0.60593	1.27794	0.9051	0.77395	0.97166	0.53328	0.80359	0.71182	1.02801	0.44507	0.60811	0.59194	0.46607	0.21547	0.44365	0.75444	0.4177	0.30484	0.49259
AG-414-A22	f__GCA-002718135	3	A	2.76276	3.18768	1.87804	3.61718	2.41746	2.28652	1.97856	1.97318	2.30798	2.27721	1.79757	1.84671	2.92434	1.41769	1.62173	2.44655	2.26584	2.01977	1.7286	1.52376	2.36446	1.71853	1.63243	2.00194	2.55064	2.21199	2.57444	3.01481	8.2164	5.62597	3.64044	5.13786	2.34145	3.04605	2.19803	2.97723	1.32293	1.60288	1.52906	1.28706	0.55875	1.21949	1.82813	1.09262	0.875	1.2716
AG-414-M20	f__GCA-002718135	3	A	3.14247	3.65794	2.11643	4.18696	2.71207	2.61483	2.09691	2.15376	2.51823	2.47044	1.96198	1.99975	2.95159	1.5555	1.74256	2.62251	2.45048	2.14106	1.84625	1.65326	2.50044	1.85265	1.69925	2.16891	2.73339	2.29938	2.71254	3.05368	8.23406	5.81133	3.80821	5.12721	2.49752	3.28233	2.43856	3.38681	1.55832	1.80585	1.77716	1.47286	0.64371	1.38872	2.13031	1.23337	0.99918	1.45272
AG-414-P05	f__GCA-002718135	3	A	1.66607	1.99266	1.25072	2.3703	1.69128	1.35525	1.2889	1.29731	1.5687	1.64219	1.33498	1.18146	2.21821	0.94194	1.03463	1.64212	1.63277	1.4257	1.31662	1.09867	1.63467	1.2209	1.08071	1.43998	1.97286	1.55167	1.98117	2.51916	7.34371	5.14604	3.11919	4.24686	1.84024	2.34766	1.51904	1.98895	0.81671	0.99729	0.98611	0.80019	0.32216	0.74274	1.15522	0.64739	0.52535	0.76139
AG-447-C07	f__GCA-002718135	3	A	2.46242	2.85951	1.64927	3.24426	2.08938	1.99062	1.75493	1.7793	2.09515	2.09237	1.62698	1.69668	2.62918	1.30522	1.47982	2.2162	1.9982	1.77441	1.62759	1.43006	2.14237	1.58864	1.50224	1.90133	2.43935	2.02464	2.46137	2.99391	8.4068	5.83005	3.59075	5.02287	2.29327	3.05538	2.0691	2.80916	1.25365	1.43913	1.39424	1.19799	0.50304	1.10241	1.67227	0.98922	0.79758	1.14076
AG-447-P14	f__GCA-002718135	3	A	2.64326	3.04046	1.7377	3.44063	2.20819	2.17043	1.95689	1.93578	2.32549	2.19969	1.74469	1.74761	2.77424	1.34337	1.55279	2.33227	2.18017	1.938	1.64317	1.45006	2.25987	1.63307	1.54245	1.99165	2.49712	2.11113	2.47794	2.89832	7.80639	5.3341	3.62102	4.87027	2.09847	2.81416	2.03955	2.73393	1.27757	1.53646	1.42946	1.24873	0.53998	1.14441	1.76693	1.03737	0.8604	1.19976
AG-313-N13	f__GCA-002718135	3		2.76718	3.16355	1.83283	3.64826	2.17484	3.4347	4.62563	9.33104	9.78513	6.58988	8.74407	5.99062	18.1409	5.62469	4.6225	5.48412	6.13482	4.30062	5.70972	5.31425	8.48482	5.24256	4.94863	7.7144	9.3385	8.85251	10.1284	6.41641	6.29801	4.95074	3.71636	5.0324	1.44614	1.98526	1.81188	2.599	1.22416	1.55003	1.49178	1.23537	0.55212	1.19862	1.84524	1.06429	0.87432	1.23768
AG-319-D07	f__GCA-002718135	3		2.39154	2.71765	1.52547	3.09278	1.84289	1.928	1.68841	1.80679	2.0401	2.05237	1.56844	1.58775	2.6174	1.24617	1.41917	2.1576	2.04308	1.81013	1.45543	1.30739	2.07368	1.5272	1.4342	1.77155	2.05755	1.89616	2.13845	1.88693	3.97872	2.75863	2.09337	2.91973	1.35571	1.87767	1.60026	2.27045	1.08754	1.34353	1.26154	1.07499	0.47519	1.02266	1.57551	0.9193	0.75795	1.082
AG-319-E03	f__GCA-002718135	3		3.3631	3.86165	2.27175	4.43455	2.66704	2.81305	2.41672	2.50255	2.83916	2.88944	2.24134	2.2462	3.48103	1.79096	2.00638	2.92071	2.78314	2.4497	1.83351	1.79999	2.67821	1.98446	1.92885	2.35253	2.64025	2.49674	2.64152	2.2402	4.11666	2.84911	2.42395	3.28998	1.69104	2.33591	2.20083	3.11482	1.49904	1.85788	1.78874	1.49575	0.68422	1.49361	2.2421	1.29295	1.05615	1.54022
AG-333-O07	f__GCA-002718135	3		0.46445	0.63727	0.42687	0.76162	0.50093	1.07882	1.2962	2.94312	3.56142	2.49682	2.99614	2.29894	7.45036	1.94578	1.54876	1.91493	2.42176	1.55907	2.09524	1.74356	3.05362	1.76789	1.72936	2.80741	4.00297	3.00977	4.43754	4.9157	11.6698	6.86545	5.54024	8.10706	0.72772	1.05859	0.51222	0.93886	0.20794	0.27081	0.22395	0.21602	0.09337	0.20121	0.3173	0.17662	0.17158	0.21688
AG-390-E23	f__GCA-002718135	3		2.95631	3.4531	2.06734	3.83508	2.78989	2.35434	1.93473	1.92044	2.28567	2.25697	1.79112	1.82139	2.85815	1.32908	1.63224	2.38063	2.1739	1.97618	1.5281	1.44646	2.21035	1.69129	1.61017	1.90584	2.28592	2.10528	2.26918	2.14198	4.6795	3.16285	2.30356	3.09787	1.49939	2.10026	1.89324	2.68242	1.25882	1.59451	1.47745	1.26472	0.57547	1.21076	1.86654	1.08035	0.89358	1.30964
AG-426-C22	f__GCA-002718135	3		2.80413	3.22653	1.92399	3.7303	2.42082	2.28358	1.83086	1.86342	2.13133	2.11734	1.62774	1.6983	2.67058	1.33114	1.55493	2.2538	2.05286	1.82104	1.47429	1.3708	2.05943	1.55699	1.48825	1.8303	2.14899	1.92259	2.19335	2.26301	5.45208	3.77036	2.73428	3.57244	1.79713	2.42763	1.96164	2.81998	1.27732	1.55805	1.48585	1.22667	0.54439	1.15399	1.7985	1.02022	0.85004	1.20365
AG-426-J08	f__GCA-002718135	3		3.31599	3.876	2.18304	4.29086	2.86503	2.67873	2.23869	2.12254	2.55727	2.68644	2.03148	2.07543	3.08234	1.55849	1.87293	2.80321	2.52521	2.24489	1.74412	1.57896	2.45458	1.88346	1.72188	2.17872	2.51669	2.3058	2.46253	2.26666	4.90264	3.38175	2.67646	3.59551	1.90037	2.62024	2.2895	3.15681	1.52018	1.92995	1.81989	1.52601	0.67354	1.4665	2.21376	1.31837	1.05334	1.51104
AG-435-K07	f__GCA-002718135	3		2.75658	3.18467	1.8119	3.59915	2.33951	2.26171	1.95667	2.0667	2.44111	2.33785	1.91817	1.93431	2.92927	1.47371	1.66545	2.46912	2.25939	1.98734	1.6267	1.51998	2.31132	1.72486	1.61624	2.00321	2.3163	2.20711	2.36848	2.12952	4.45847	3.14715	2.40038	3.22337	1.69168	2.32095	1.96756	2.69338	1.27895	1.62821	1.47361	1.25814	0.55356	1.23238	1.86622	1.09732	0.88271	1.25535
AG-439-A19	f__GCA-002718135	3		0.65141	0.8125	0.54798	0.83101	0.81698	0.5477	0.2485	0.45859	0.52261	0.46422	0.43219	0.32296	0.89336	0.28022	0.25508	0.35535	0.41644	0.33566	0.39961	0.35226	0.54198	0.34767	0.35853	0.46348	0.69093	0.5006	0.70126	0.90458	2.1515	1.44112	0.76952	1.14889	0.33371	0.40524	0.36132	0.57158	0.19582	0.24225	0.25956	0.21224	0.11754	0.20196	0.37136	0.18276	0.17201	0.25426
AG-447-A02	f__GCA-002718135	3		2.31967	2.69919	1.64451	3.00069	2.23668	1.86121	1.43482	1.48734	1.75524	1.72866	1.39323	1.3615	2.20586	1.04637	1.23827	1.84343	1.6625	1.51266	1.20468	1.08749	1.74611	1.29276	1.23216	1.48106	1.76358	1.6331	1.81395	1.69152	3.79913	2.60821	1.82987	2.50643	1.19541	1.6485	1.50915	2.12972	0.98573	1.24022	1.16627	1.00003	0.46449	0.95969	1.5066	0.85923	0.72048	1.03796
AG-447-J18	f__GCA-002718135	3		2.77371	3.15641	1.85358	3.63566	2.39748	2.23047	1.9115	1.84853	2.15685	2.16584	1.66851	1.77218	2.54583	1.29815	1.54097	2.29599	2.07634	1.83905	1.42607	1.36344	2.08931	1.60267	1.50967	1.76529	2.07585	1.99732	2.09838	1.93659	3.95428	2.72203	2.02431	2.74773	1.35755	1.92091	1.77969	2.50881	1.19752	1.5117	1.4636	1.20308	0.56195	1.17035	1.86249	1.04651	0.86041	1.25924
AG-447-L18	f__GCA-002718135	3		2.1699	2.53904	1.50218	2.87065	1.90537	1.77548	1.5187	1.51403	1.73558	1.79605	1.43635	1.40804	2.21065	1.12348	1.25307	1.8811	1.73076	1.54606	1.21611	1.14255	1.73686	1.3085	1.25941	1.4623	1.76026	1.61626	1.77609	1.67266	3.51305	2.40753	1.74326	2.36884	1.14485	1.6279	1.45643	2.06814	0.96273	1.2343	1.17509	0.97772	0.44037	0.94102	1.43338	0.84385	0.68512	1.00032
AG-447-O15	f__GCA-002718135	3		1.64311	1.94081	1.25764	2.28964	1.67779	1.26559	0.97031	1.08278	1.23054	1.23106	0.94825	0.96563	1.64603	0.74307	0.84951	1.27571	1.1893	1.12427	0.86953	0.80117	1.28273	0.94313	0.87257	1.07992	1.34405	1.19614	1.35268	1.25672	2.95104	2.00162	1.32751	1.91578	0.89292	1.18275	1.08265	1.53663	0.60899	0.86259	0.82359	0.68235	0.31057	0.65813	1.07135	0.61698	0.52032	0.77277
AG-457-A08	f__GCA-002718135	3		2.36342	2.68569	1.54522	3.1083	1.82621	2.49885	2.38456	3.73994	4.47226	3.15504	3.48079	3.08904	7.85094	2.34871	2.25301	2.91125	3.05176	2.35745	2.6393	2.35699	3.77649	2.50283	2.33586	3.37242	4.52276	3.71787	4.95325	4.77151	8.17051	5.75167	4.47761	6.42109	1.33403	1.83051	1.59686	2.31427	1.0463	1.3092	1.24086	1.02054	0.47067	0.99814	1.55918	0.89132	0.73074	1.05664
AG-457-I08	f__GCA-002718135	3		2.75787	3.23409	1.83122	3.6544	2.34585	2.30901	1.94572	1.98508	2.33058	2.27881	1.79433	1.89473	2.83638	1.45776	1.59878	2.39926	2.21813	1.90636	1.55733	1.4472	2.21301	1.66331	1.54545	1.96505	2.2071	2.07693	2.30981	2.17244	4.79289	3.31434	2.52489	3.36212	1.73972	2.38342	1.9966	2.73445	1.29266	1.62074	1.49599	1.28782	0.57016	1.24864	1.88269	1.10407	0.88092	1.3147
SAR11-SAG-MED31	f__GCA-002718135	3		1.16391	0.92592	0.43752	1.34885	0.49541	0.7711	1.16058	2.28661	2.59744	2.08621	2.42346	1.55141	4.91229	1.69706	1.2885	1.73376	2.17595	1.35468	1.70865	1.58759	2.68971	1.62468	1.6286	2.40801	2.88758	2.58623	3.3256	2.54854	3.48398	2.55621	2.01555	2.80656	0.48919	0.68961	0.46858	0.81714	0.21187	0.27914	0.31865	0.22832	0.11495	0.22863	0.37647	0.18467	0.1508	0.19289
MarineAlpha5-Bin4	f__GCA-002718135	4		0.55718	0.66578	0.45471	0.7558	0.5852	0.44955	0.28885	0.29632	0.38463	0.4428	0.30223	0.22707	0.52402	0.24176	0.22367	0.32528	0.40945	0.31681	0.32202	0.29232	0.45098	0.32403	0.31572	0.33218	0.4011	0.38503	0.41832	0.33695	0.83041	0.5279	0.42333	0.62687	0.28392	0.39573	0.37912	0.58236	0.21699	0.30219	0.33897	0.22948	0.11546	0.24531	0.41746	0.21767	0.20788	0.2859
AG-404-D18	f__GCA-002718135	5		2.53772	2.90314	1.71031	3.41139	2.05042	2.04941	1.69903	1.59966	1.90303	1.88537	1.44804	1.54924	2.08165	1.15938	1.3968	2.07076	1.81529	1.66515	1.31662	1.27393	1.87924	1.4672	1.38352	1.61302	1.83145	1.72538	1.7969	1.65841	3.85551	2.72145	1.86807	2.54595	1.49638	2.06012	1.78835	2.46188	1.14977	1.44656	1.40575	1.15037	0.51521	1.09836	1.68181	0.98446	0.79019	1.16077
AG-447-I04	f__GCA-002718135	6		1.65341	1.84402	1.11596	2.13333	1.32121	1.40973	1.03016	1.0238	1.12554	1.11845	0.84303	0.96241	1.30197	0.67292	0.81467	1.17772	1.12036	0.99877	0.8102	0.72069	1.09633	0.84743	0.85848	0.99151	1.11009	0.95843	1.07643	0.99904	2.17277	1.54927	1.19328	1.64971	0.99185	1.38471	1.15678	1.6218	0.85074	0.9489	0.93735	0.79259	0.39632	0.7507	1.13574	0.66402	0.56543	0.79871
AG-414-E06	f__GCA-002718135	7	A	0.62255	0.78782	0.51862	0.91244	0.97063	0.47855	0.2944	0.28877	0.38511	0.39266	0.30587	0.24768	0.58522	0.2461	0.21631	0.32651	0.40228	0.27808	0.8693	0.63499	0.87448	0.48568	0.43695	0.54414	0.868	0.52407	0.86726	1.30328	3.31454	2.58115	1.50955	2.13387	1.33393	1.64311	0.81292	1.02666	0.35759	0.33919	0.39578	0.33073	0.1322	0.20744	0.39647	0.21559	0.2074	0.25675
AG-426-I04	f__GCA-002718135	7	A	2.0905	2.46209	1.53575	2.75859	2.01244	1.74378	1.41106	1.30799	1.48851	1.53784	1.18748	1.19475	1.64874	0.95495	1.09533	1.63782	1.46602	1.33239	1.34316	1.14607	1.73975	1.24183	1.13852	1.36607	1.67714	1.45225	1.68154	1.71105	3.69867	2.72531	1.96749	2.74902	1.67366	2.21387	1.68019	2.2867	1.04973	1.21895	1.22929	1.03388	0.47182	0.94284	1.48004	0.88793	0.72501	1.02279
AG-447-P01	f__GCA-002718135	7	A	1.12987	1.26873	0.83385	1.52341	1.25972	0.8351	0.68949	0.61026	0.82663	0.82923	0.59135	0.53044	0.91697	0.45906	0.57746	0.86515	0.82088	0.74816	1.07968	0.82969	1.13505	0.74866	0.73451	0.86691	1.21794	0.88471	1.16898	1.54962	3.79817	3.01111	1.96286	2.5272	1.6571	2.1413	1.24248	1.57227	0.62142	0.69983	0.74979	0.60376	0.23593	0.49012	0.84404	0.47559	0.38002	0.50344
AH-326-B09	f__GCA-002718135	7	A	3.25485	3.70527	2.13653	4.19665	2.76758	2.63348	2.18812	2.03004	2.23448	2.37112	1.74799	1.8986	2.47383	1.37438	1.79141	2.64496	2.33337	2.12682	1.86727	1.6086	2.48438	1.84486	1.71447	1.99327	2.39852	2.13706	2.35447	2.3119	4.61794	3.40112	2.61158	3.57619	2.17049	2.97175	2.41161	3.2879	1.58114	1.8744	1.78938	1.53964	0.68566	1.40197	2.22817	1.29969	1.04042	1.49591
MarineAlpha5-Bin1	f__GCA-002718135	8	A	0.27529	0.39664	0.25503	0.37729	0.32025	0.22484	0.20154	0.21953	0.2588	0.19809	0.15535	0.12742	0.33605	0.15931	0.12723	0.24929	0.31675	0.28941	0.23327	0.21175	0.34181	0.19839	0.2257	0.28776	0.26164	0.26631	0.30305	0.21539	0.37993	0.25152	0.18662	0.3143	0.16914	0.20865	0.24071	0.37943	0.13769	0.18981	0.14631	0.12394	0.08445	0.15407	0.23734	0.1209	0.12874	0.1678
MarineAlpha5-Bin3	f__GCA-002718135	8	A	0.37935	0.45229	0.36791	0.47774	0.35592	0.30404	0.27215	0.2399	0.20238	0.29542	0.21248	0.14772	0.34391	0.18747	0.11977	0.21381	0.25383	0.21941	0.24118	0.2399	0.35926	0.24991	0.24359	0.24993	0.29364	0.26838	0.28336	0.23	0.48279	0.32284	0.28941	0.37801	0.20496	0.25659	0.28794	0.39607	0.14115	0.19429	0.2265	0.15157	0.07261	0.18863	0.32212	0.16997	0.12585	0.20036
MarineAlpha5-Bin7	f__GCA-002718135	9		0.33806	0.42983	0.33087	0.55152	0.3781	0.32514	0.16382	0.2214	0.25877	0.25976	0.2198	0.16987	0.38265	0.18188	0.16921	0.23568	0.2793	0.18634	0.23529	0.20165	0.31324	0.24405	0.2176	0.26055	0.31177	0.27142	0.30289	0.2565	0.60149	0.46801	0.28592	0.42276	0.26678	0.31922	0.27697	0.45275	0.14767	0.22943	0.21108	0.17983	0.07733	0.17504	0.29879	0.13079	0.13649	0.18773
AG-464-G03	f__GCA-002718135	10		2.13439	2.37592	1.40548	2.71173	1.62302	1.74103	1.51677	1.38287	1.51545	1.56943	1.16301	1.26211	1.51816	0.98365	1.20076	1.73944	1.5089	1.44099	0.95567	0.8493	1.36436	1.10965	1.03154	1.17133	1.30226	1.2644	1.27668	1.01852	1.92771	1.32628	1.23325	1.66372	1.00549	1.36865	1.3454	1.85208	0.93113	1.19059	1.13231	0.93049	0.43441	0.92251	1.40884	0.82044	0.64181	0.96329
MarineAlpha5-Bin9	f__GCA-002718135	11		0.50556	0.53154	0.43485	0.5728	0.55419	0.42797	0.24602	0.26014	0.33548	0.33813	0.22623	0.26298	0.45655	0.2195	0.23165	0.26152	0.34994	0.26893	0.24163	0.20076	0.36958	0.26423	0.26211	0.3004	0.33039	0.28682	0.30879	0.26689	0.59953	0.39581	0.34824	0.4593	0.25261	0.31709	0.34375	0.50604	0.20631	0.27702	0.2918	0.22359	0.11454	0.22065	0.38608	0.21863	0.18073	0.29168
MarineAlpha5-Bin12	f__GCA-002718135	12		0.69297	0.7479	0.52224	0.85842	0.59814	0.57582	0.53611	0.40322	0.50123	0.5019	0.38289	0.3929	0.5842	0.29453	0.40841	0.5103	0.47281	0.46236	0.36481	0.33086	0.50547	0.41236	0.40531	0.43548	0.51006	0.47446	0.46414	0.39912	0.99954	0.69707	0.51222	0.68227	0.41687	0.5286	0.5049	0.70675	0.29489	0.38482	0.40803	0.29699	0.13192	0.30003	0.51833	0.28691	0.21028	0.32388
SP337	f__GCA-002718135	13		0.56354	0.66385	0.42521	0.70899	0.56359	0.53773	0.42325	0.34244	0.34114	0.47783	0.33566	0.2757	0.46101	0.31019	0.33973	0.41474	0.45913	0.37367	0.2387	0.23134	0.38243	0.30743	0.31908	0.29991	0.39073	0.36159	0.34719	0.24876	0.58373	0.38038	0.36437	0.50128	0.31613	0.41528	0.40443	0.57213	0.23018	0.33064	0.32465	0.25335	0.10819	0.27107	0.45729	0.26714	0.17562	0.3173
[truncated: 924 more columns]
