# Supplementary material for: Phosphate-related genomic islands as drivers of environmental adaptation in the streamlined marine alphaproteobacterial HIMB59
Source: mSystems. 2023 Dec 6;8(6):e00898-23. doi: 10.1128/msystems.00898-23 (PMC10734472; doi:10.1128/msystems.00898-23)
Supplement: Table S4 — Statistical analysis between versions of the flexible phosphate-related genomic islands and environmental P concentration. [file msystems.00898-23-s0008.xlsx]

## Sheet: TableS4
Table S4: Statistical analysis between versions of the flexible phosphate-related genomic islands and environmental P concentration.
fGIp*	Spearman’s Rank Correlation coefficient (ρ)	P-value	Meaning	Kruskal-Wallis H test
A	0.591	<10^-8	Strong positive [PO4] correlation	H = 37.37 P-value = 10^-6 (Phosphate concentrations differs among the eight different fGIp variants)
B	0.243	0.002	Weak positive [PO4] correlation
C	--	--	--
D	-0.602	<10^-8	Strong negative [PO4] correlation
E	-0.556	<10^-8	Strong negative [PO4] correlation
F	-0.157	<10^-8	Weak negative [PO4] correlation
G	-0.486	<10^-8	Moderate negative [PO4] correlation
H	-0.552	<10^-8	Strong negative [PO4] correlation
*fGIp: flexible phosphate-related genomic islands
